# Supplementary material for: Protein Lactylation Critically Regulates Energy Metabolism in the Protozoan Parasite Trypanosoma brucei
Source: Front Cell Dev Biol. 2021 Oct 14;9:719720. doi: 10.3389/fcell.2021.719720 (PMC8551762; doi:10.3389/fcell.2021.719720)
Supplement: Supplementary file 1 [file Data_Sheet_1.ZIP]

Archive with 13 entries (12 files):
- Supplementary tables/
- Supplementary tables/Supplementary Table 6.xlsx
- __MACOSX/Supplementary tables/._Supplementary Table 6.xlsx
- Supplementary tables/Supplementary Table 1.xlsx
- __MACOSX/Supplementary tables/._Supplementary Table 1.xlsx
- Supplementary tables/Supplementary Table 3.xlsx
- __MACOSX/Supplementary tables/._Supplementary Table 3.xlsx
- Supplementary tables/Supplementary Table 2.xlsx
- __MACOSX/Supplementary tables/._Supplementary Table 2.xlsx
- Supplementary tables/Supplementary Table 5.xlsx
- __MACOSX/Supplementary tables/._Supplementary Table 5.xlsx
- Supplementary tables/Supplementary Table 4.xlsx
- __MACOSX/Supplementary tables/._Supplementary Table 4.xlsx
