# Supplementary material for: Protein Lactylation Critically Regulates Energy Metabolism in the Protozoan Parasite Trypanosoma brucei
Source: Front Cell Dev Biol. 2021 Oct 14;9:719720. doi: 10.3389/fcell.2021.719720 (PMC8551762; doi:10.3389/fcell.2021.719720)
Supplement: Supplementary file 1 [file Data_Sheet_1.ZIP › Supplementary tables/Supplementary Table 6.xlsx]

## Sheet: Sheet1
Protein accession	Position	Amino acid	Protein description	Gene name	Subcellular localization	Biological Process	Cellular Component	Molecular Function	KEGG KO No.	KEGG Gene	KEGG pathway	Pfam ID	Domain description	KOG category	KOG NO.	KOG description
Q586Z6	325	K	Glyceraldehyde-3-phosphate dehydrogenase OS=Trypanosoma brucei brucei (strain 927/4 GUTat10.1) GN=Tb927.6.4300 PE=3 SV=1	Tb927.6.4300	extracellular				K00134	GAPDH, gapA; glyceraldehyde 3-phosphate dehydrogenase [EC:1.2.1.12]	map00010 Glycolysis / Gluconeogenesis - animal; map00710 Carbon fixation in photosynthetic organisms - animal; map01100 Metabolic pathways - animal; map01110 Biosynthesis of secondary metabolites - animal; map01120 Microbial metabolism in diverse environments - animal; map01130 Biosynthesis of antibiotics - animal; map01200 Carbon metabolism - animal; map01230 Biosynthesis of amino acids - animal…	PF00044; PF02800	Glyceraldehyde 3-phosphate dehydrogenase, NAD binding domain; Glyceraldehyde 3-phosphate dehydrogenase, C-terminal domain	G	KOG0657	Glyceraldehyde 3-phosphate dehydrogenase
Q586Z6	103	K	Glyceraldehyde-3-phosphate dehydrogenase OS=Trypanosoma brucei brucei (strain 927/4 GUTat10.1) GN=Tb927.6.4300 PE=3 SV=1	Tb927.6.4300	extracellular				K00134	GAPDH, gapA; glyceraldehyde 3-phosphate dehydrogenase [EC:1.2.1.12]	map00010 Glycolysis / Gluconeogenesis - animal; map00710 Carbon fixation in photosynthetic organisms - animal; map01100 Metabolic pathways - animal; map01110 Biosynthesis of secondary metabolites - animal; map01120 Microbial metabolism in diverse environments - animal; map01130 Biosynthesis of antibiotics - animal; map01200 Carbon metabolism - animal; map01230 Biosynthesis of amino acids - animal…	PF00044; PF02800	Glyceraldehyde 3-phosphate dehydrogenase, NAD binding domain; Glyceraldehyde 3-phosphate dehydrogenase, C-terminal domain	G	KOG0657	Glyceraldehyde 3-phosphate dehydrogenase
Q586Z6	101	K	Glyceraldehyde-3-phosphate dehydrogenase OS=Trypanosoma brucei brucei (strain 927/4 GUTat10.1) GN=Tb927.6.4300 PE=3 SV=1	Tb927.6.4300	extracellular				K00134	GAPDH, gapA; glyceraldehyde 3-phosphate dehydrogenase [EC:1.2.1.12]	map00010 Glycolysis / Gluconeogenesis - animal; map00710 Carbon fixation in photosynthetic organisms - animal; map01100 Metabolic pathways - animal; map01110 Biosynthesis of secondary metabolites - animal; map01120 Microbial metabolism in diverse environments - animal; map01130 Biosynthesis of antibiotics - animal; map01200 Carbon metabolism - animal; map01230 Biosynthesis of amino acids - animal…	PF00044; PF02800	Glyceraldehyde 3-phosphate dehydrogenase, NAD binding domain; Glyceraldehyde 3-phosphate dehydrogenase, C-terminal domain	G	KOG0657	Glyceraldehyde 3-phosphate dehydrogenase
Q586Z6	117	K	Glyceraldehyde-3-phosphate dehydrogenase OS=Trypanosoma brucei brucei (strain 927/4 GUTat10.1) GN=Tb927.6.4300 PE=3 SV=1	Tb927.6.4300	extracellular				K00134	GAPDH, gapA; glyceraldehyde 3-phosphate dehydrogenase [EC:1.2.1.12]	map00010 Glycolysis / Gluconeogenesis - animal; map00710 Carbon fixation in photosynthetic organisms - animal; map01100 Metabolic pathways - animal; map01110 Biosynthesis of secondary metabolites - animal; map01120 Microbial metabolism in diverse environments - animal; map01130 Biosynthesis of antibiotics - animal; map01200 Carbon metabolism - animal; map01230 Biosynthesis of amino acids - animal…	PF00044; PF02800	Glyceraldehyde 3-phosphate dehydrogenase, NAD binding domain; Glyceraldehyde 3-phosphate dehydrogenase, C-terminal domain	G	KOG0657	Glyceraldehyde 3-phosphate dehydrogenase
Q586Z6	314	K	Glyceraldehyde-3-phosphate dehydrogenase OS=Trypanosoma brucei brucei (strain 927/4 GUTat10.1) GN=Tb927.6.4300 PE=3 SV=1	Tb927.6.4300	extracellular				K00134	GAPDH, gapA; glyceraldehyde 3-phosphate dehydrogenase [EC:1.2.1.12]	map00010 Glycolysis / Gluconeogenesis - animal; map00710 Carbon fixation in photosynthetic organisms - animal; map01100 Metabolic pathways - animal; map01110 Biosynthesis of secondary metabolites - animal; map01120 Microbial metabolism in diverse environments - animal; map01130 Biosynthesis of antibiotics - animal; map01200 Carbon metabolism - animal; map01230 Biosynthesis of amino acids - animal…	PF00044; PF02800	Glyceraldehyde 3-phosphate dehydrogenase, NAD binding domain; Glyceraldehyde 3-phosphate dehydrogenase, C-terminal domain	G	KOG0657	Glyceraldehyde 3-phosphate dehydrogenase
Q586Z6	252	K	Glyceraldehyde-3-phosphate dehydrogenase OS=Trypanosoma brucei brucei (strain 927/4 GUTat10.1) GN=Tb927.6.4300 PE=3 SV=1	Tb927.6.4300	extracellular				K00134	GAPDH, gapA; glyceraldehyde 3-phosphate dehydrogenase [EC:1.2.1.12]	map00010 Glycolysis / Gluconeogenesis - animal; map00710 Carbon fixation in photosynthetic organisms - animal; map01100 Metabolic pathways - animal; map01110 Biosynthesis of secondary metabolites - animal; map01120 Microbial metabolism in diverse environments - animal; map01130 Biosynthesis of antibiotics - animal; map01200 Carbon metabolism - animal; map01230 Biosynthesis of amino acids - animal…	PF00044; PF02800	Glyceraldehyde 3-phosphate dehydrogenase, NAD binding domain; Glyceraldehyde 3-phosphate dehydrogenase, C-terminal domain	G	KOG0657	Glyceraldehyde 3-phosphate dehydrogenase
Q586Z6	173	K	Glyceraldehyde-3-phosphate dehydrogenase OS=Trypanosoma brucei brucei (strain 927/4 GUTat10.1) GN=Tb927.6.4300 PE=3 SV=1	Tb927.6.4300	extracellular				K00134	GAPDH, gapA; glyceraldehyde 3-phosphate dehydrogenase [EC:1.2.1.12]	map00010 Glycolysis / Gluconeogenesis - animal; map00710 Carbon fixation in photosynthetic organisms - animal; map01100 Metabolic pathways - animal; map01110 Biosynthesis of secondary metabolites - animal; map01120 Microbial metabolism in diverse environments - animal; map01130 Biosynthesis of antibiotics - animal; map01200 Carbon metabolism - animal; map01230 Biosynthesis of amino acids - animal…	PF00044; PF02800	Glyceraldehyde 3-phosphate dehydrogenase, NAD binding domain; Glyceraldehyde 3-phosphate dehydrogenase, C-terminal domain	G	KOG0657	Glyceraldehyde 3-phosphate dehydrogenase
Q4GZG4	48	K	Phosphoglycerate kinase OS=Trypanosoma brucei brucei (strain 927/4 GUTat10.1) GN=PGKC PE=3 SV=1	PGKC	cytoplasm		GO:0005622 intracellular; GO:0005623 cell; GO:0005737 cytoplasm; GO:0005777 peroxisome; GO:0020015 glycosome; GO:0042579 microbody; GO:0043226 organelle; GO:0043227 membrane-bounded organelle; GO:0043229 intracellular organelle; GO:0043231 intracellular membrane-bounded organelle; GO:0044424 intracellular part; GO:0044444 cytoplasmic part; GO:0044464 cell part;		K00927	PGK, pgk; phosphoglycerate kinase [EC:2.7.2.3]	map00010 Glycolysis / Gluconeogenesis - animal; map00710 Carbon fixation in photosynthetic organisms - animal; map01100 Metabolic pathways - animal; map01110 Biosynthesis of secondary metabolites - animal; map01120 Microbial metabolism in diverse environments - animal; map01130 Biosynthesis of antibiotics - animal; map01200 Carbon metabolism - animal; map01230 Biosynthesis of amino acids - animal…	PF00162	Phosphoglycerate kinase	G	KOG1367	3-phosphoglycerate kinase
Q4GZG4	138	K	Phosphoglycerate kinase OS=Trypanosoma brucei brucei (strain 927/4 GUTat10.1) GN=PGKC PE=3 SV=1	PGKC	cytoplasm		GO:0005622 intracellular; GO:0005623 cell; GO:0005737 cytoplasm; GO:0005777 peroxisome; GO:0020015 glycosome; GO:0042579 microbody; GO:0043226 organelle; GO:0043227 membrane-bounded organelle; GO:0043229 intracellular organelle; GO:0043231 intracellular membrane-bounded organelle; GO:0044424 intracellular part; GO:0044444 cytoplasmic part; GO:0044464 cell part;		K00927	PGK, pgk; phosphoglycerate kinase [EC:2.7.2.3]	map00010 Glycolysis / Gluconeogenesis - animal; map00710 Carbon fixation in photosynthetic organisms - animal; map01100 Metabolic pathways - animal; map01110 Biosynthesis of secondary metabolites - animal; map01120 Microbial metabolism in diverse environments - animal; map01130 Biosynthesis of antibiotics - animal; map01200 Carbon metabolism - animal; map01230 Biosynthesis of amino acids - animal…	PF00162	Phosphoglycerate kinase	G	KOG1367	3-phosphoglycerate kinase
Q4GZE6	312	K	Phosphoglycerate kinase OS=Trypanosoma brucei brucei (strain 927/4 GUTat10.1) GN=PGKA PE=3 SV=1	PGKA	cytoplasm		GO:0005622 intracellular; GO:0005623 cell; GO:0005737 cytoplasm; GO:0005777 peroxisome; GO:0020015 glycosome; GO:0042579 microbody; GO:0043226 organelle; GO:0043227 membrane-bounded organelle; GO:0043229 intracellular organelle; GO:0043231 intracellular membrane-bounded organelle; GO:0044424 intracellular part; GO:0044444 cytoplasmic part; GO:0044464 cell part;		K00927	PGK, pgk; phosphoglycerate kinase [EC:2.7.2.3]	map00010 Glycolysis / Gluconeogenesis - animal; map00710 Carbon fixation in photosynthetic organisms - animal; map01100 Metabolic pathways - animal; map01110 Biosynthesis of secondary metabolites - animal; map01120 Microbial metabolism in diverse environments - animal; map01130 Biosynthesis of antibiotics - animal; map01200 Carbon metabolism - animal; map01230 Biosynthesis of amino acids - animal…	PF00162	Phosphoglycerate kinase	G	KOG1367	3-phosphoglycerate kinase
Q38BV6	335	K	Enolase OS=Trypanosoma brucei brucei (strain 927/4 GUTat10.1) GN=Tb10.70.4740 PE=1 SV=1	Tb10.70.4740	cytoplasm	GO:0005975 carbohydrate metabolic process; GO:0005996 monosaccharide metabolic process; GO:0006006 glucose metabolic process; GO:0006007 glucose catabolic process; GO:0006082 organic acid metabolic process; GO:0006090 pyruvate metabolic process; GO:0006091 generation of precursor metabolites and energy; GO:0006094 gluconeogenesis; GO:0006096 glycolytic process; GO:0006139 nucleobase-containing co…	GO:0005622 intracellular; GO:0005623 cell; GO:0005737 cytoplasm; GO:0005829 cytosol; GO:0005886 plasma membrane; GO:0016020 membrane; GO:0044424 intracellular part; GO:0044444 cytoplasmic part; GO:0044464 cell part; GO:0071944 cell periphery;	GO:0003824 catalytic activity; GO:0004634 phosphopyruvate hydratase activity; GO:0016829 lyase activity; GO:0016835 carbon-oxygen lyase activity; GO:0016836 hydro-lyase activity;	K01689	ENO, eno; enolase [EC:4.2.1.11]	map00010 Glycolysis / Gluconeogenesis - animal; map00680 Methane metabolism - animal; map01100 Metabolic pathways - animal; map01110 Biosynthesis of secondary metabolites - animal; map01120 Microbial metabolism in diverse environments - animal; map01130 Biosynthesis of antibiotics - animal; map01200 Carbon metabolism - animal; map01230 Biosynthesis of amino acids - animal; map03018 RNA degradatio…	PF03952; PF00113	Enolase, N-terminal domain; Enolase, C-terminal TIM barrel domain	G	KOG2670	Enolase
Q38BV6	312	K	Enolase OS=Trypanosoma brucei brucei (strain 927/4 GUTat10.1) GN=Tb10.70.4740 PE=1 SV=1	Tb10.70.4740	cytoplasm	GO:0005975 carbohydrate metabolic process; GO:0005996 monosaccharide metabolic process; GO:0006006 glucose metabolic process; GO:0006007 glucose catabolic process; GO:0006082 organic acid metabolic process; GO:0006090 pyruvate metabolic process; GO:0006091 generation of precursor metabolites and energy; GO:0006094 gluconeogenesis; GO:0006096 glycolytic process; GO:0006139 nucleobase-containing co…	GO:0005622 intracellular; GO:0005623 cell; GO:0005737 cytoplasm; GO:0005829 cytosol; GO:0005886 plasma membrane; GO:0016020 membrane; GO:0044424 intracellular part; GO:0044444 cytoplasmic part; GO:0044464 cell part; GO:0071944 cell periphery;	GO:0003824 catalytic activity; GO:0004634 phosphopyruvate hydratase activity; GO:0016829 lyase activity; GO:0016835 carbon-oxygen lyase activity; GO:0016836 hydro-lyase activity;	K01689	ENO, eno; enolase [EC:4.2.1.11]	map00010 Glycolysis / Gluconeogenesis - animal; map00680 Methane metabolism - animal; map01100 Metabolic pathways - animal; map01110 Biosynthesis of secondary metabolites - animal; map01120 Microbial metabolism in diverse environments - animal; map01130 Biosynthesis of antibiotics - animal; map01200 Carbon metabolism - animal; map01230 Biosynthesis of amino acids - animal; map03018 RNA degradatio…	PF03952; PF00113	Enolase, N-terminal domain; Enolase, C-terminal TIM barrel domain	G	KOG2670	Enolase
Q38BV6	139	K	Enolase OS=Trypanosoma brucei brucei (strain 927/4 GUTat10.1) GN=Tb10.70.4740 PE=1 SV=1	Tb10.70.4740	cytoplasm	GO:0005975 carbohydrate metabolic process; GO:0005996 monosaccharide metabolic process; GO:0006006 glucose metabolic process; GO:0006007 glucose catabolic process; GO:0006082 organic acid metabolic process; GO:0006090 pyruvate metabolic process; GO:0006091 generation of precursor metabolites and energy; GO:0006094 gluconeogenesis; GO:0006096 glycolytic process; GO:0006139 nucleobase-containing co…	GO:0005622 intracellular; GO:0005623 cell; GO:0005737 cytoplasm; GO:0005829 cytosol; GO:0005886 plasma membrane; GO:0016020 membrane; GO:0044424 intracellular part; GO:0044444 cytoplasmic part; GO:0044464 cell part; GO:0071944 cell periphery;	GO:0003824 catalytic activity; GO:0004634 phosphopyruvate hydratase activity; GO:0016829 lyase activity; GO:0016835 carbon-oxygen lyase activity; GO:0016836 hydro-lyase activity;	K01689	ENO, eno; enolase [EC:4.2.1.11]	map00010 Glycolysis / Gluconeogenesis - animal; map00680 Methane metabolism - animal; map01100 Metabolic pathways - animal; map01110 Biosynthesis of secondary metabolites - animal; map01120 Microbial metabolism in diverse environments - animal; map01130 Biosynthesis of antibiotics - animal; map01200 Carbon metabolism - animal; map01230 Biosynthesis of amino acids - animal; map03018 RNA degradatio…	PF03952; PF00113	Enolase, N-terminal domain; Enolase, C-terminal TIM barrel domain	G	KOG2670	Enolase
Q38BV6	329	K	Enolase OS=Trypanosoma brucei brucei (strain 927/4 GUTat10.1) GN=Tb10.70.4740 PE=1 SV=1	Tb10.70.4740	cytoplasm	GO:0005975 carbohydrate metabolic process; GO:0005996 monosaccharide metabolic process; GO:0006006 glucose metabolic process; GO:0006007 glucose catabolic process; GO:0006082 organic acid metabolic process; GO:0006090 pyruvate metabolic process; GO:0006091 generation of precursor metabolites and energy; GO:0006094 gluconeogenesis; GO:0006096 glycolytic process; GO:0006139 nucleobase-containing co…	GO:0005622 intracellular; GO:0005623 cell; GO:0005737 cytoplasm; GO:0005829 cytosol; GO:0005886 plasma membrane; GO:0016020 membrane; GO:0044424 intracellular part; GO:0044444 cytoplasmic part; GO:0044464 cell part; GO:0071944 cell periphery;	GO:0003824 catalytic activity; GO:0004634 phosphopyruvate hydratase activity; GO:0016829 lyase activity; GO:0016835 carbon-oxygen lyase activity; GO:0016836 hydro-lyase activity;	K01689	ENO, eno; enolase [EC:4.2.1.11]	map00010 Glycolysis / Gluconeogenesis - animal; map00680 Methane metabolism - animal; map01100 Metabolic pathways - animal; map01110 Biosynthesis of secondary metabolites - animal; map01120 Microbial metabolism in diverse environments - animal; map01130 Biosynthesis of antibiotics - animal; map01200 Carbon metabolism - animal; map01230 Biosynthesis of amino acids - animal; map03018 RNA degradatio…	PF03952; PF00113	Enolase, N-terminal domain; Enolase, C-terminal TIM barrel domain	G	KOG2670	Enolase
Q38BV6	124	K	Enolase OS=Trypanosoma brucei brucei (strain 927/4 GUTat10.1) GN=Tb10.70.4740 PE=1 SV=1	Tb10.70.4740	cytoplasm	GO:0005975 carbohydrate metabolic process; GO:0005996 monosaccharide metabolic process; GO:0006006 glucose metabolic process; GO:0006007 glucose catabolic process; GO:0006082 organic acid metabolic process; GO:0006090 pyruvate metabolic process; GO:0006091 generation of precursor metabolites and energy; GO:0006094 gluconeogenesis; GO:0006096 glycolytic process; GO:0006139 nucleobase-containing co…	GO:0005622 intracellular; GO:0005623 cell; GO:0005737 cytoplasm; GO:0005829 cytosol; GO:0005886 plasma membrane; GO:0016020 membrane; GO:0044424 intracellular part; GO:0044444 cytoplasmic part; GO:0044464 cell part; GO:0071944 cell periphery;	GO:0003824 catalytic activity; GO:0004634 phosphopyruvate hydratase activity; GO:0016829 lyase activity; GO:0016835 carbon-oxygen lyase activity; GO:0016836 hydro-lyase activity;	K01689	ENO, eno; enolase [EC:4.2.1.11]	map00010 Glycolysis / Gluconeogenesis - animal; map00680 Methane metabolism - animal; map01100 Metabolic pathways - animal; map01110 Biosynthesis of secondary metabolites - animal; map01120 Microbial metabolism in diverse environments - animal; map01130 Biosynthesis of antibiotics - animal; map01200 Carbon metabolism - animal; map01230 Biosynthesis of amino acids - animal; map03018 RNA degradatio…	PF03952; PF00113	Enolase, N-terminal domain; Enolase, C-terminal TIM barrel domain	G	KOG2670	Enolase
Q38B42	32	K	Fructose-bisphosphate aldolase OS=Trypanosoma brucei brucei (strain 927/4 GUTat10.1) GN=Tb10.70.1370 PE=3 SV=1	Tb10.70.1370	cytoplasm	GO:0005975 carbohydrate metabolic process; GO:0005996 monosaccharide metabolic process; GO:0006000 fructose metabolic process; GO:0006001 fructose catabolic process; GO:0006006 glucose metabolic process; GO:0006007 glucose catabolic process; GO:0006081 cellular aldehyde metabolic process; GO:0006082 organic acid metabolic process; GO:0006090 pyruvate metabolic process; GO:0006091 generation of pr…	GO:0005622 intracellular; GO:0005623 cell; GO:0005737 cytoplasm; GO:0005813 centrosome; GO:0005815 microtubule organizing center; GO:0005829 cytosol; GO:0005856 cytoskeleton; GO:0015630 microtubule cytoskeleton; GO:0034451 centriolar satellite; GO:0043226 organelle; GO:0043228 non-membrane-bounded organelle; GO:0043229 intracellular organelle; GO:0043232 intracellular non-membrane-bounded organel…	GO:0003824 catalytic activity; GO:0004332 fructose-bisphosphate aldolase activity; GO:0005488 binding; GO:0005515 protein binding; GO:0008092 cytoskeletal protein binding; GO:0016829 lyase activity; GO:0016830 carbon-carbon lyase activity; GO:0016832 aldehyde-lyase activity; GO:0019899 enzyme binding; GO:0030246 carbohydrate binding; GO:0036094 small molecule binding; GO:0042802 identical protein…	K01623	ALDO; fructose-bisphosphate aldolase, class I [EC:4.1.2.13]	map00010 Glycolysis / Gluconeogenesis - animal; map00030 Pentose phosphate pathway - animal; map00051 Fructose and mannose metabolism - animal; map00680 Methane metabolism - animal; map00710 Carbon fixation in photosynthetic organisms - animal; map01100 Metabolic pathways - animal; map01110 Biosynthesis of secondary metabolites - animal; map01120 Microbial metabolism in diverse environments - ani…	PF00274	Fructose-bisphosphate aldolase class-I	G	KOG1557	Fructose-biphosphate aldolase
Q38B42	147	K	Fructose-bisphosphate aldolase OS=Trypanosoma brucei brucei (strain 927/4 GUTat10.1) GN=Tb10.70.1370 PE=3 SV=1	Tb10.70.1370	cytoplasm	GO:0005975 carbohydrate metabolic process; GO:0005996 monosaccharide metabolic process; GO:0006000 fructose metabolic process; GO:0006001 fructose catabolic process; GO:0006006 glucose metabolic process; GO:0006007 glucose catabolic process; GO:0006081 cellular aldehyde metabolic process; GO:0006082 organic acid metabolic process; GO:0006090 pyruvate metabolic process; GO:0006091 generation of pr…	GO:0005622 intracellular; GO:0005623 cell; GO:0005737 cytoplasm; GO:0005813 centrosome; GO:0005815 microtubule organizing center; GO:0005829 cytosol; GO:0005856 cytoskeleton; GO:0015630 microtubule cytoskeleton; GO:0034451 centriolar satellite; GO:0043226 organelle; GO:0043228 non-membrane-bounded organelle; GO:0043229 intracellular organelle; GO:0043232 intracellular non-membrane-bounded organel…	GO:0003824 catalytic activity; GO:0004332 fructose-bisphosphate aldolase activity; GO:0005488 binding; GO:0005515 protein binding; GO:0008092 cytoskeletal protein binding; GO:0016829 lyase activity; GO:0016830 carbon-carbon lyase activity; GO:0016832 aldehyde-lyase activity; GO:0019899 enzyme binding; GO:0030246 carbohydrate binding; GO:0036094 small molecule binding; GO:0042802 identical protein…	K01623	ALDO; fructose-bisphosphate aldolase, class I [EC:4.1.2.13]	map00010 Glycolysis / Gluconeogenesis - animal; map00030 Pentose phosphate pathway - animal; map00051 Fructose and mannose metabolism - animal; map00680 Methane metabolism - animal; map00710 Carbon fixation in photosynthetic organisms - animal; map01100 Metabolic pathways - animal; map01110 Biosynthesis of secondary metabolites - animal; map01120 Microbial metabolism in diverse environments - ani…	PF00274	Fructose-bisphosphate aldolase class-I	G	KOG1557	Fructose-biphosphate aldolase
Q38B42	352	K	Fructose-bisphosphate aldolase OS=Trypanosoma brucei brucei (strain 927/4 GUTat10.1) GN=Tb10.70.1370 PE=3 SV=1	Tb10.70.1370	cytoplasm	GO:0005975 carbohydrate metabolic process; GO:0005996 monosaccharide metabolic process; GO:0006000 fructose metabolic process; GO:0006001 fructose catabolic process; GO:0006006 glucose metabolic process; GO:0006007 glucose catabolic process; GO:0006081 cellular aldehyde metabolic process; GO:0006082 organic acid metabolic process; GO:0006090 pyruvate metabolic process; GO:0006091 generation of pr…	GO:0005622 intracellular; GO:0005623 cell; GO:0005737 cytoplasm; GO:0005813 centrosome; GO:0005815 microtubule organizing center; GO:0005829 cytosol; GO:0005856 cytoskeleton; GO:0015630 microtubule cytoskeleton; GO:0034451 centriolar satellite; GO:0043226 organelle; GO:0043228 non-membrane-bounded organelle; GO:0043229 intracellular organelle; GO:0043232 intracellular non-membrane-bounded organel…	GO:0003824 catalytic activity; GO:0004332 fructose-bisphosphate aldolase activity; GO:0005488 binding; GO:0005515 protein binding; GO:0008092 cytoskeletal protein binding; GO:0016829 lyase activity; GO:0016830 carbon-carbon lyase activity; GO:0016832 aldehyde-lyase activity; GO:0019899 enzyme binding; GO:0030246 carbohydrate binding; GO:0036094 small molecule binding; GO:0042802 identical protein…	K01623	ALDO; fructose-bisphosphate aldolase, class I [EC:4.1.2.13]	map00010 Glycolysis / Gluconeogenesis - animal; map00030 Pentose phosphate pathway - animal; map00051 Fructose and mannose metabolism - animal; map00680 Methane metabolism - animal; map00710 Carbon fixation in photosynthetic organisms - animal; map01100 Metabolic pathways - animal; map01110 Biosynthesis of secondary metabolites - animal; map01120 Microbial metabolism in diverse environments - ani…	PF00274	Fructose-bisphosphate aldolase class-I	G	KOG1557	Fructose-biphosphate aldolase
Q38B42	327	K	Fructose-bisphosphate aldolase OS=Trypanosoma brucei brucei (strain 927/4 GUTat10.1) GN=Tb10.70.1370 PE=3 SV=1	Tb10.70.1370	cytoplasm	GO:0005975 carbohydrate metabolic process; GO:0005996 monosaccharide metabolic process; GO:0006000 fructose metabolic process; GO:0006001 fructose catabolic process; GO:0006006 glucose metabolic process; GO:0006007 glucose catabolic process; GO:0006081 cellular aldehyde metabolic process; GO:0006082 organic acid metabolic process; GO:0006090 pyruvate metabolic process; GO:0006091 generation of pr…	GO:0005622 intracellular; GO:0005623 cell; GO:0005737 cytoplasm; GO:0005813 centrosome; GO:0005815 microtubule organizing center; GO:0005829 cytosol; GO:0005856 cytoskeleton; GO:0015630 microtubule cytoskeleton; GO:0034451 centriolar satellite; GO:0043226 organelle; GO:0043228 non-membrane-bounded organelle; GO:0043229 intracellular organelle; GO:0043232 intracellular non-membrane-bounded organel…	GO:0003824 catalytic activity; GO:0004332 fructose-bisphosphate aldolase activity; GO:0005488 binding; GO:0005515 protein binding; GO:0008092 cytoskeletal protein binding; GO:0016829 lyase activity; GO:0016830 carbon-carbon lyase activity; GO:0016832 aldehyde-lyase activity; GO:0019899 enzyme binding; GO:0030246 carbohydrate binding; GO:0036094 small molecule binding; GO:0042802 identical protein…	K01623	ALDO; fructose-bisphosphate aldolase, class I [EC:4.1.2.13]	map00010 Glycolysis / Gluconeogenesis - animal; map00030 Pentose phosphate pathway - animal; map00051 Fructose and mannose metabolism - animal; map00680 Methane metabolism - animal; map00710 Carbon fixation in photosynthetic organisms - animal; map01100 Metabolic pathways - animal; map01110 Biosynthesis of secondary metabolites - animal; map01120 Microbial metabolism in diverse environments - ani…	PF00274	Fructose-bisphosphate aldolase class-I	G	KOG1557	Fructose-biphosphate aldolase
Q38B42	240	K	Fructose-bisphosphate aldolase OS=Trypanosoma brucei brucei (strain 927/4 GUTat10.1) GN=Tb10.70.1370 PE=3 SV=1	Tb10.70.1370	cytoplasm	GO:0005975 carbohydrate metabolic process; GO:0005996 monosaccharide metabolic process; GO:0006000 fructose metabolic process; GO:0006001 fructose catabolic process; GO:0006006 glucose metabolic process; GO:0006007 glucose catabolic process; GO:0006081 cellular aldehyde metabolic process; GO:0006082 organic acid metabolic process; GO:0006090 pyruvate metabolic process; GO:0006091 generation of pr…	GO:0005622 intracellular; GO:0005623 cell; GO:0005737 cytoplasm; GO:0005813 centrosome; GO:0005815 microtubule organizing center; GO:0005829 cytosol; GO:0005856 cytoskeleton; GO:0015630 microtubule cytoskeleton; GO:0034451 centriolar satellite; GO:0043226 organelle; GO:0043228 non-membrane-bounded organelle; GO:0043229 intracellular organelle; GO:0043232 intracellular non-membrane-bounded organel…	GO:0003824 catalytic activity; GO:0004332 fructose-bisphosphate aldolase activity; GO:0005488 binding; GO:0005515 protein binding; GO:0008092 cytoskeletal protein binding; GO:0016829 lyase activity; GO:0016830 carbon-carbon lyase activity; GO:0016832 aldehyde-lyase activity; GO:0019899 enzyme binding; GO:0030246 carbohydrate binding; GO:0036094 small molecule binding; GO:0042802 identical protein…	K01623	ALDO; fructose-bisphosphate aldolase, class I [EC:4.1.2.13]	map00010 Glycolysis / Gluconeogenesis - animal; map00030 Pentose phosphate pathway - animal; map00051 Fructose and mannose metabolism - animal; map00680 Methane metabolism - animal; map00710 Carbon fixation in photosynthetic organisms - animal; map01100 Metabolic pathways - animal; map01110 Biosynthesis of secondary metabolites - animal; map01120 Microbial metabolism in diverse environments - ani…	PF00274	Fructose-bisphosphate aldolase class-I	G	KOG1557	Fructose-biphosphate aldolase
Q38B42	52	K	Fructose-bisphosphate aldolase OS=Trypanosoma brucei brucei (strain 927/4 GUTat10.1) GN=Tb10.70.1370 PE=3 SV=1	Tb10.70.1370	cytoplasm	GO:0005975 carbohydrate metabolic process; GO:0005996 monosaccharide metabolic process; GO:0006000 fructose metabolic process; GO:0006001 fructose catabolic process; GO:0006006 glucose metabolic process; GO:0006007 glucose catabolic process; GO:0006081 cellular aldehyde metabolic process; GO:0006082 organic acid metabolic process; GO:0006090 pyruvate metabolic process; GO:0006091 generation of pr…	GO:0005622 intracellular; GO:0005623 cell; GO:0005737 cytoplasm; GO:0005813 centrosome; GO:0005815 microtubule organizing center; GO:0005829 cytosol; GO:0005856 cytoskeleton; GO:0015630 microtubule cytoskeleton; GO:0034451 centriolar satellite; GO:0043226 organelle; GO:0043228 non-membrane-bounded organelle; GO:0043229 intracellular organelle; GO:0043232 intracellular non-membrane-bounded organel…	GO:0003824 catalytic activity; GO:0004332 fructose-bisphosphate aldolase activity; GO:0005488 binding; GO:0005515 protein binding; GO:0008092 cytoskeletal protein binding; GO:0016829 lyase activity; GO:0016830 carbon-carbon lyase activity; GO:0016832 aldehyde-lyase activity; GO:0019899 enzyme binding; GO:0030246 carbohydrate binding; GO:0036094 small molecule binding; GO:0042802 identical protein…	K01623	ALDO; fructose-bisphosphate aldolase, class I [EC:4.1.2.13]	map00010 Glycolysis / Gluconeogenesis - animal; map00030 Pentose phosphate pathway - animal; map00051 Fructose and mannose metabolism - animal; map00680 Methane metabolism - animal; map00710 Carbon fixation in photosynthetic organisms - animal; map01100 Metabolic pathways - animal; map01110 Biosynthesis of secondary metabolites - animal; map01120 Microbial metabolism in diverse environments - ani…	PF00274	Fructose-bisphosphate aldolase class-I	G	KOG1557	Fructose-biphosphate aldolase
Q38B42	117	K	Fructose-bisphosphate aldolase OS=Trypanosoma brucei brucei (strain 927/4 GUTat10.1) GN=Tb10.70.1370 PE=3 SV=1	Tb10.70.1370	cytoplasm	GO:0005975 carbohydrate metabolic process; GO:0005996 monosaccharide metabolic process; GO:0006000 fructose metabolic process; GO:0006001 fructose catabolic process; GO:0006006 glucose metabolic process; GO:0006007 glucose catabolic process; GO:0006081 cellular aldehyde metabolic process; GO:0006082 organic acid metabolic process; GO:0006090 pyruvate metabolic process; GO:0006091 generation of pr…	GO:0005622 intracellular; GO:0005623 cell; GO:0005737 cytoplasm; GO:0005813 centrosome; GO:0005815 microtubule organizing center; GO:0005829 cytosol; GO:0005856 cytoskeleton; GO:0015630 microtubule cytoskeleton; GO:0034451 centriolar satellite; GO:0043226 organelle; GO:0043228 non-membrane-bounded organelle; GO:0043229 intracellular organelle; GO:0043232 intracellular non-membrane-bounded organel…	GO:0003824 catalytic activity; GO:0004332 fructose-bisphosphate aldolase activity; GO:0005488 binding; GO:0005515 protein binding; GO:0008092 cytoskeletal protein binding; GO:0016829 lyase activity; GO:0016830 carbon-carbon lyase activity; GO:0016832 aldehyde-lyase activity; GO:0019899 enzyme binding; GO:0030246 carbohydrate binding; GO:0036094 small molecule binding; GO:0042802 identical protein…	K01623	ALDO; fructose-bisphosphate aldolase, class I [EC:4.1.2.13]	map00010 Glycolysis / Gluconeogenesis - animal; map00030 Pentose phosphate pathway - animal; map00051 Fructose and mannose metabolism - animal; map00680 Methane metabolism - animal; map00710 Carbon fixation in photosynthetic organisms - animal; map01100 Metabolic pathways - animal; map01110 Biosynthesis of secondary metabolites - animal; map01120 Microbial metabolism in diverse environments - ani…	PF00274	Fructose-bisphosphate aldolase class-I	G	KOG1557	Fructose-biphosphate aldolase
Q38B42	343	K	Fructose-bisphosphate aldolase OS=Trypanosoma brucei brucei (strain 927/4 GUTat10.1) GN=Tb10.70.1370 PE=3 SV=1	Tb10.70.1370	cytoplasm	GO:0005975 carbohydrate metabolic process; GO:0005996 monosaccharide metabolic process; GO:0006000 fructose metabolic process; GO:0006001 fructose catabolic process; GO:0006006 glucose metabolic process; GO:0006007 glucose catabolic process; GO:0006081 cellular aldehyde metabolic process; GO:0006082 organic acid metabolic process; GO:0006090 pyruvate metabolic process; GO:0006091 generation of pr…	GO:0005622 intracellular; GO:0005623 cell; GO:0005737 cytoplasm; GO:0005813 centrosome; GO:0005815 microtubule organizing center; GO:0005829 cytosol; GO:0005856 cytoskeleton; GO:0015630 microtubule cytoskeleton; GO:0034451 centriolar satellite; GO:0043226 organelle; GO:0043228 non-membrane-bounded organelle; GO:0043229 intracellular organelle; GO:0043232 intracellular non-membrane-bounded organel…	GO:0003824 catalytic activity; GO:0004332 fructose-bisphosphate aldolase activity; GO:0005488 binding; GO:0005515 protein binding; GO:0008092 cytoskeletal protein binding; GO:0016829 lyase activity; GO:0016830 carbon-carbon lyase activity; GO:0016832 aldehyde-lyase activity; GO:0019899 enzyme binding; GO:0030246 carbohydrate binding; GO:0036094 small molecule binding; GO:0042802 identical protein…	K01623	ALDO; fructose-bisphosphate aldolase, class I [EC:4.1.2.13]	map00010 Glycolysis / Gluconeogenesis - animal; map00030 Pentose phosphate pathway - animal; map00051 Fructose and mannose metabolism - animal; map00680 Methane metabolism - animal; map00710 Carbon fixation in photosynthetic organisms - animal; map01100 Metabolic pathways - animal; map01110 Biosynthesis of secondary metabolites - animal; map01120 Microbial metabolism in diverse environments - ani…	PF00274	Fructose-bisphosphate aldolase class-I	G	KOG1557	Fructose-biphosphate aldolase
Q388I8	8	K	Pyruvate kinase OS=Trypanosoma brucei brucei (strain 927/4 GUTat10.1) GN=Tb10.61.2680 PE=3 SV=1	Tb10.61.2680	cytoplasm,nucleus	GO:0000003 reproduction; GO:0000768 syncytium formation by plasma membrane fusion; GO:0001666 response to hypoxia; GO:0001775 cell activation; GO:0001889 liver development; GO:0002252 immune effector process; GO:0002263 cell activation involved in immune response; GO:0002274 myeloid leukocyte activation; GO:0002275 myeloid cell activation involved in immune response; GO:0002283 neutrophil activat…	GO:0001917 photoreceptor inner segment; GO:0005576 extracellular region; GO:0005618 cell wall; GO:0005622 intracellular; GO:0005623 cell; GO:0005634 nucleus; GO:0005737 cytoplasm; GO:0005739 mitochondrion; GO:0005829 cytosol; GO:0005886 plasma membrane; GO:0005929 cilium; GO:0009277 fungal-type cell wall; GO:0009507 chloroplast; GO:0009532 plastid stroma; GO:0009536 plastid; GO:0009570 chloroplas…	GO:0000166 nucleotide binding; GO:0000287 magnesium ion binding; GO:0003824 catalytic activity; GO:0004743 pyruvate kinase activity; GO:0005488 binding; GO:0005515 protein binding; GO:0016740 transferase activity; GO:0016772 transferase activity, transferring phosphorus-containing groups; GO:0016773 phosphotransferase activity, alcohol group as acceptor; GO:0017076 purine nucleotide binding; GO:0…	K00873	PK, pyk; pyruvate kinase [EC:2.7.1.40]	map00010 Glycolysis / Gluconeogenesis - animal; map00230 Purine metabolism - animal; map00620 Pyruvate metabolism - animal; map01100 Metabolic pathways - animal; map01110 Biosynthesis of secondary metabolites - animal; map01120 Microbial metabolism in diverse environments - animal; map01130 Biosynthesis of antibiotics - animal; map01200 Carbon metabolism - animal; map01230 Biosynthesis of amino a…	PF02887	Pyruvate kinase, alpha/beta domain	G	KOG2323	Pyruvate kinase
Q385L6	217	K	Triosephosphate isomerase OS=Trypanosoma brucei brucei (strain 927/4 GUTat10.1) GN=Tb11.02.3210 PE=3 SV=1	Tb11.02.3210	cytoplasm	GO:0005975 carbohydrate metabolic process; GO:0005996 monosaccharide metabolic process; GO:0006006 glucose metabolic process; GO:0006066 alcohol metabolic process; GO:0006071 glycerol metabolic process; GO:0006081 cellular aldehyde metabolic process; GO:0006082 organic acid metabolic process; GO:0006090 pyruvate metabolic process; GO:0006091 generation of precursor metabolites and energy; GO:0006…	GO:0005622 intracellular; GO:0005623 cell; GO:0005737 cytoplasm; GO:0005829 cytosol; GO:0044424 intracellular part; GO:0044444 cytoplasmic part; GO:0044464 cell part;	GO:0003824 catalytic activity; GO:0004807 triose-phosphate isomerase activity; GO:0016853 isomerase activity; GO:0016860 intramolecular oxidoreductase activity; GO:0016861 intramolecular oxidoreductase activity, interconverting aldoses and ketoses;	K01803	TPI, tpiA; triosephosphate isomerase (TIM) [EC:5.3.1.1]	map00010 Glycolysis / Gluconeogenesis - animal; map00051 Fructose and mannose metabolism - animal; map00562 Inositol phosphate metabolism - animal; map00710 Carbon fixation in photosynthetic organisms - animal; map01100 Metabolic pathways - animal; map01110 Biosynthesis of secondary metabolites - animal; map01120 Microbial metabolism in diverse environments - animal; map01130 Biosynthesis of anti…	PF00121	Triosephosphate isomerase	G	KOG1643	Triosephosphate isomerase
