# Supplementary material for: Protein Lactylation Critically Regulates Energy Metabolism in the Protozoan Parasite Trypanosoma brucei
Source: Front Cell Dev Biol. 2021 Oct 14;9:719720. doi: 10.3389/fcell.2021.719720 (PMC8551762; doi:10.3389/fcell.2021.719720)
Supplement: Supplementary file 1 [file Data_Sheet_1.ZIP › Supplementary tables/Supplementary Table 1.xlsx]

## Sheet: Summary
Header line description of table 1			Table 1. MS/MS spetrum database search analysis summary
Total spectrums	Number of spectrums produced by mass spectrometer
Matched spectrums	Number of spectrums matched with alignment protein		Total spectrums	Matched spectrums	Peptides	Modified peptides	Identified proteins	Identified sites
Peptides	Number of peptides which spectrums hit		147086	3149 (2.1%)	2523	665	257	387
Modified peptides	Total number of modified peptides identified
Identified proteins	Number of proteins detected by spectrum search analysis
Identified sites	Number of modification sites detected by spectrum search analysis
Header line description of worksheet "Sites_ident"
Protein accession	Protein accession number of database used for search
Position	Modification site localization in protein
Amino acid	The amino acid that modification site modified
Protein description	Protein functional description
Gene name	Indicates the name of the gene that code for the protein sequence

## Sheet: Sites_ident
Protein information					Exp.1							Exp.2							Exp.3
Protein accession	Position	Amino acid	Protein description	Gene name	Localization probability	PEP	Score	Modified sequence	Charge	Mass error [ppm]	MS/MS Count	Localization probability	PEP	Score	Modified sequence	Charge	Mass error [ppm]	MS/MS Count	Localization probability	PEP	Score	Modified sequence	Charge	Mass error [ppm]	MS/MS Count
D6XDN4	44	K	ATP-dependent 6-phosphofructokinase	pfk								1	0.0138255	48.585	LPGADYPNPSK(1)K	2	1.1982	1
D6XFK1	527	K	Regulator of chromosome condensation (RCC1) repeat	Tb927.4.2650															0.999554	0.0180009	49.448	EIK(1)EEREKQSCGK	2	-0.14087	1
D6XFL0	115	K	p25-alpha	Tb927.4.2740	1	2.79e-05	89.468	NLYTGVYK(1)AGGPTNVDR	2	-0.14894	1	1	9.95e-23	133.78	NLYTGVYK(1)AGGPTNVDR	2	-1.1734	2
D6XFL0	36	K	p25-alpha	Tb927.4.2740	1	3.64e-06	92.264	IIGK(1)TFTSTDADLLFNK	3	0.3446	2	1	8.76e-16	126.63	IIGK(1)TFTSTDADLLFNK	2	0.05172	1	1	4.6e-17	117.18	IIGK(1)TFTSTDADLLFNK	3	0.65795	2
D6XFL0	97	K	p25-alpha	Tb927.4.2740	1	7.69e-06	119.62	ASPASNSTK(1)AEAVK	2	0.01111	1	1	3.78e-12	121.45	ASPASNSTK(1)AEAVK	2	0.54077	1	1	0.00691027	83.692	ASPASNSTK(1)AEAVK	2	0.063847	1
D6XGM6	43	K	Histone deacetylase	Tb927.5.2900	1	6.35e-05	118.76	GK(1)LVEPVDQVALR	2	0.82371	1	1	0.0154151	97.957	GK(1)LVEPVDQVALR	2	0.61623	1	1	8.28e-07	117.93	GK(1)LVEPVDQVALR	2	0.6682	1
D6XGM6	8	K	Histone deacetylase	Tb927.5.2900	1	0.00323004	111.95	NK(1)NPWAHGR	2	0.65243	2	1	0.00481658	78.516	NK(1)NPWAHGR	3	0.014402	1	1	0.00798688	67.897	NK(1)NPWAHGR	3	0.029885	1
D6XKT6	207	K	Tryparedoxin peroxidase	Tb927.8.1990	1	0.00105495	89.356	TGDVIPCNWK(1)PGK	2	1.6507	1	1	0.0138195	92.247	TGDVIPCNWK(1)PGK	2	1.5464	1	1	0.00585331	88.83	TGDVIPCNWK(1)PGK	2	1.8176	1
D6XKT6	219	K	Tryparedoxin peroxidase	Tb927.8.1990															1	0.000164507	97.452	VEAAK(1)EYFEK	2	-0.96901	1
D7SG81	9	K	60S ribosomal protein L44	Tb11.02.0740	1	0.0138002	63.216	K(1)MHCPDER	2	1.0184	2
D7SGA2	527	K	Retrotransposon hot spot (RHS) protein, putative	Tb927.2.340	1	0.000885117	134.05	QLDSENGK(1)K	2	-1.1045	2	1	0.0190648	68.371	QLDSENGK(1)K	2	-0.32137	1
P50885	10	K	60S ribosomal protein L18	RPL18-A	1	0.0015547	86.18	GVDLTGVQK(1)K	2	0.088229	1	1	0.000393119	101.97	GVDLTGVQK(1)K	2	0.048201	1	1	0.0115216	105.98	GVDLTGVQK(1)K	2	0.17554	1
P86939	158	K	Elongation factor 1-alpha 2	Tb10.70.5670	1	0.00183959	109	MDDK(1)TVNYGQER	2	-0.70125	2
P86939	383	K	Elongation factor 1-alpha 2	Tb10.70.5670	1	0.00211383	85.813	SIK(1)SGDAAIVR	2	0.30341	1
P86939	154	K	Elongation factor 1-alpha 2	Tb10.70.5670	1	0.00119709	86.288	QMVVCCNK(1)MDDK	2	-2.1766	1
P86939	51	K	Elongation factor 1-alpha 2	Tb10.70.5670	1	0.0034777	80.245	EAADIGK(1)ASFK	2	-0.5435	1
P86939	396	K	Elongation factor 1-alpha 2	Tb10.70.5670	1	1.71e-07	78.674	MVPQK(1)PMCVEVFNDYAPLGR	3	-0.34962	2
Q381B2	177	K	Chaperone protein DNAJ, putative	Tb11.01.8480															0.841082	0.0148973	47.712	QK(0.159)VCTK(0.841)CRGTGAK	2	-2.0334	2
Q381F9	196	K	DNA repair helicase and transcription factor protein, putative	Tb11.01.7950								1	0.0114848	41.689	NVNIALK(1)SQTR	2	2.2743	1	1	0.0159264	46.352	NVNIALK(1)SQTR	2	0.81047	1
Q381K1	439	K	Kinteoplast poly(A) polymerase complex 1 subunit	Tb11.01.7510	0.786636	0.017641	42.083	IK(0.787)TQK(0.213)VVNLVEK	2	1.2941	1	0.977827	0.0162352	42.425	IK(0.978)TQK(0.022)VVNLVEK	2	0.40017	1	0.982317	0.0103858	54.683	IK(0.982)TQK(0.018)VVNLVEK	2	0.025159	1
Q381L7	11	K	U5 snRNP-associated 102 kDa protein, putative	Tb11.01.7330															0.973902	1.1e-08	84.975	SAAAPVLSTK(0.974)VDK(0.026)YEQVLAK	3	-0.81458	1
Q381M8	4	K	Uncharacterized protein	Tb11.01.7220	1	0.0078235	58.04	K(1)TLDVVPVVLPR	2	0.74162	1	1	0.000116037	108.72	K(1)TLDVVPVVLPR	2	0.41011	1	1	3.17e-05	104.59	K(1)TLDVVPVVLPR	2	0.029017	1
Q381R6	179	K	DUF4200 domain-containing protein	Tb11.01.6840	1	0.0156282	42.869	ESK(1)AK(1)QK	2	0.82205	1
Q381R6	177	K	DUF4200 domain-containing protein	Tb11.01.6840	1	0.0156282	42.869	ESK(1)AK(1)QK	2	0.82205	1
Q381R7	89	K	Hypothetical_protein_-_conserved	Tb11.01.6835	1	1.6e-44	161.68	TVSTDSNTK(1)LGSRPDAASVEQSK	3	0.029521	1	1	1.72e-62	154.65	TVSTDSNTK(1)LGSRPDAASVEQSK	3	0.32102	2	1	4.35e-53	147.67	TVSTDSNTK(1)LGSRPDAASVEQSK	3	-0.88359	1
Q381R7	103	K	Hypothetical_protein_-_conserved	Tb11.01.6835	1	4.93e-06	94.007	LGSRPDAASVEQSK(1)VK	3	-0.39834	1	1	5.29e-30	88.385	LGSRPDAASVEQSK(1)VK	3	-0.0157	1	1	9.22e-06	91.932	LGSRPDAASVEQSK(1)VK	3	0.063447	1
Q381V7	306	K	Mannose-6-phosphate isomerase	Tb11.01.6410															1	0.00778796	40.767	YGTDGLERAK(1)FER	2	-0.83469	1
Q382I2	194	K	F-box domain-containing protein	Tb11.01.5150															1	0.0170398	46.462	YLQK(1)MVGRPR	2	0.4163	1
Q382I7	332	K	Paraflagellar rod component, putative	Tb11.01.5100								1	0.0131807	46.159	K(1)AAELVQLTAK	2	1.1574	1
Q382K9	193	K	Uncharacterized protein	Tb11.01.4850	1	0.00453849	110.34	EK(1)AALNR	2	-0.24199	2	1	0.0187274	97.473	EK(1)AALNR	2	-0.41156	2	1	0.00588668	110.34	EK(1)AALNR	2	-0.44544	2
Q382P8	504	K	Hypothetical_protein	Tb11.52.0002								1	0.00599844	55.353	LNK(1)AK(1)QQQK(1)SR	3	0.1296	1
Q382P8	502	K	Hypothetical_protein	Tb11.52.0002								1	0.00599844	55.353	LNK(1)AK(1)QQQK(1)SR	3	0.1296	1
Q382P8	508	K	Hypothetical_protein	Tb11.52.0002								1	0.00599844	55.353	LNK(1)AK(1)QQQK(1)SR	3	0.1296	1
Q382Y0	115	K	Uncharacterized protein	Tb11.01.3830															1	0.0169976	40.352	FAAK(1)HNK(1)AK	2	0.57346	1
Q382Y0	118	K	Uncharacterized protein	Tb11.01.3830															1	0.0169976	40.352	FAAK(1)HNK(1)AK	2	0.57346	1
Q382Y3	75	K	Microtubule-associated protein	Tb11.01.3805	1	0.0158304	119.86	LSK(1)LSAAR	2	-0.45663	1
Q383D0	519	K	Trichohyalin, putative	Tb11.01.3320	1	0.00689989	82.426	AKELENLK(1)R	2	-0.73045	1
Q383E5	527	K	Heat shock protein 70	Tb11.01.3110								1	0.015059	92.939	MVSDAAK(1)YEAEDK	2	-0.64318	1	1	0.00878367	85.837	MVSDAAK(1)YEAEDK	2	-0.58474	1
Q383E5	600	K	Heat shock protein 70	Tb11.01.3110	1	0.000704887	74.789	QK(1)ELEGVCAPILSK	2	0.24704	1	1	0.00103901	74.789	QK(1)ELEGVCAPILSK	2	0.13856	1	1	9.14e-99	198.16	QK(1)ELEGVCAPILSK	2	0.3229	2
Q383E5	138	K	Heat shock protein 70	Tb11.01.3110	1	0.000360558	115.57	EVAESYLGK(1)QVAK	2	0.36496	1	1	0.0132033	98.902	EVAESYLGK(1)QVAK	2	-1.1887	1
Q383E5	510	K	Heat shock protein 70	Tb11.01.3110	1	0.00215322	103.91	NQIVITNDK(1)GR	2	-0.113	1	1	0.000744375	107.03	NQIVITNDK(1)GR	2	-2.3655	1	1	0.000841336	99.752	NQIVITNDK(1)GR	2	0.15958	1
Q383E5	71	K	Heat shock protein 70	Tb11.01.3110	1	1.23e-21	141.55	NQVAMNPTNTVFDAK(1)R	2	0.19947	2								1	1.33e-32	149.22	NQVAMNPTNTVFDAK(1)R	2	-0.1812	2
Q383E5	77	K	Heat shock protein 70	Tb11.01.3110	1	0.000734961	101.53	K(1)FSDSVVQSDMK	2	-0.50911	1	1	0.000215668	105.65	K(1)FSDSVVQSDMK	2	1.0749	1	1	3.08e-05	105.65	K(1)FSDSVVQSDMK	2	0.38443	1
Q383E5	129	K	Heat shock protein 70	Tb11.01.3110	1	0.00385682	72.29	MK(1)EVAESYLGK	2	-0.5997	1	1	0.0108228	67.997	MK(1)EVAESYLGK	2	0.036343	1	1	0.0149113	58.04	MK(1)EVAESYLGK	2	0.7282	1
Q383E8	22	K	Hypothetical_protein_-_conserved	Tb11.01.3085	0.969978	0.0158303	43.308	KSK(0.03)GNK(0.97)PTK	2	1.1984	1
Q383I9	530	K	Component of motile flagella 9	Tb11.01.2670															1	0.00513768	65.278	QLK(1)EELAMKEK	2	-4.3202	1
Q383T7	48	K	Polyubiquitin, putative	Tb11.01.1680	1	0.00192255	113.61	LIFAGK(1)QLEEGR	2	-1.1414	1	1	3.03e-08	120.57	LIFAGK(1)QLEEGR	2	-0.39242	1	1	1.29e-05	108.56	LIFAGK(1)QLEEGR	2	-0.11649	1
Q383V6	146	K	60S ribosomal protein L34, putative	Tb11.01.1480	1	0.00415997	107.79	VGAK(1)SVIAK	2	0.64991	1	1	0.000142733	140.45	VGAK(1)SVIAK	2	0.29715	1
Q383X0	431	K	Adenosylhomocysteinase	Tb11.01.1350	1	1.12e-36	166.77	QAEYINCPVDGPFK(1)PDHYR	3	-0.18865	1	1	2.5e-68	170.61	QAEYINCPVDGPFK(1)PDHYR	3	0.13659	1	1	5.18e-51	153.21	QAEYINCPVDGPFK(1)PDHYR	3	-0.62014	1
Q383X0	187	K	Adenosylhomocysteinase	Tb11.01.1350								1	0.000733616	110.39	SK(1)FDNLYGCR	2	0.090908	1	1	0.0165364	83.862	SK(1)FDNLYGCR	2	-0.041624	1
Q383Y7	57	K	ATP synthase, putative	Tb11.01.1190															1	0.0194498	68.016	LK(1)QVDVGR	2	3.241	1
Q384K1	177	K	VPS37 C-terminal domain-containing protein	Tb11.01.0370	1	0.0105506	73.039	LQK(1)EVMR	2	-0.079	1								1	0.0167656	49.358	LQK(1)EVMR	2	0.24547	1
Q384N4	787	K	Ribonucleoside-diphosphate reductase	Tb11.02.5720	0.999272	0.0122971	64.103	ELPK(0.001)PDK(0.999)QSK	2	-1.034	1	0.999962	0.000694346	91.549	ELPKPDK(1)QSK	2	-0.39868	2	0.999851	0.0076879	90.142	ELPKPDK(1)QSK	2	-1.5201	2
Q384Q5	105	K	Glucose-regulated protein 78, putative	Tb11.02.5450	0.999922	0.00876411	43.717	K(1)YTDAAVQADKK	3	0.33581	1	1	0.00486158	73.082	K(1)YTDAAVQADK	2	-0.094787	1
Q384S7	255	K	Glycerol-3-phosphate dehydrogenase	Tb11.02.5280								1	0.00904324	51.445	VEK(1)MEVVQNK	2	-1.4536	1
Q384T0	8	K	Histone H2B	Tb11.02.5250	1	0.000556037	90.05	GGK(1)RPLPLGGK	2	-0.12817	1								1	0.00232975	67.207	GGK(1)RPLPLGGK	2	0.34585	3
Q384T0	28	K	Histone H2B	Tb11.02.5250	1	0.00174061	71.513	RPPGQTTK(1)SSSSR	3	0.31587	1	1	0.00129695	65.043	RPPGQTTK(1)SSSSR	3	0.62546	1
Q384T0	20	K	Histone H2B	Tb11.02.5250	1	0.000872766	152.7	GK(1)RPPGQTTK	2	0.35344	3	1	1.71e-12	161.67	GK(1)RPPGQTTK	2	-0.27007	3
Q384T4	67	K	RNA binding protein, putative	Tb11.02.5210	1	0.000680766	105.65	LQAMEQLGK(1)SHK	2	1.0877	2	1	0.000495206	86.288	LQAMEQLGK(1)SHK	3	-0.13859	1	1	0.000120942	95.273	LQAMEQLGK(1)SHK	3	-0.12476	1
Q384X2	349	K	Protein kinase, putative	Tb11.02.4830								1	0.0150317	40.727	PENILVNSK(1)K	2	-0.029418	1
Q384X5	327	K	ATG16/SAP18/CVT11/APG16, putative	Tb11.02.4790															1	0.0108474	96.492	IWDTK(1)TQR	2	-0.78055	1
Q384Z4	2	K	Leucine-rich repeat protein (LRRP), putative	Tb11.02.4590								1	0.0137614	65.803	K(1)IDLSHR	2	-0.054048	1	1	0.0129401	67.032	K(1)IDLSHR	2	0.0080564	1
Q385D3	188	K	60S ribosomal protein L24, putative	Tb11.02.4220								1	6.9e-10	132.79	AAGAPTNTSVK(1)SR	2	0.11536	1	1	0.00129182	96.059	AAGAPTNTSVK(1)SR	2	0.48425	1
Q385D7	389	K	C3H1-type domain-containing protein	Tb11.02.4190	1	0.00306	107.9	K(1)LSVVPK	2	-0.051611	1								1	4.15e-07	98.997	K(1)LSVVPK	2	-0.21533	1
Q385H7	409	K	WASH complex subunit 7, N-terminal/WASH complex subunit 7/WASH complex subunit 7, C-terminal, putative	Tb11.02.3710	1	0.0140295	69.998	LNAELK(1)R	2	0.87733	2								1	0.0107594	78.178	LNAELK(1)R	2	1.2819	1
Q385L6	217	K	Triosephosphate isomerase	Tb11.02.3210	1	0.000404802	76.073	ILYGGSVNGK(1)NAR	2	0.13234	1	1	0.000430005	61.11	ILYGGSVNGK(1)NAR	2	-0.19674	1
Q385P1	578	K	Ubiquitin carboxyl-terminal hydrolase, putative	Tb11.02.2940	1	0.0195669	81.784	LK(1)GLNTK	2	-0.60756	1
Q385P8	163	K	Hypothetical_protein	Tb11.02.2860	1	4.97e-06	129.89	DATAVEFGNK(1)K	2	0.25599	1	1	8.02e-06	129.89	DATAVEFGNK(1)K	2	-0.59658	1	1	0.00316686	110.84	DATAVEFGNK(1)K	2	-0.22907	1
Q385S2	9	K	Transcription elongation factor, putative	Tb11.02.2600								0.999933	0.0122518	60.301	GKDSNDGK(1)IGVK	2	-1.3225	1
Q385T8	10	K	Clathrin coat assembly protein, putative	Tb11.02.2410	1	0.0129224	63.306	DTNELK(1)R	2	0.63534	2								1	0.0189623	64.757	DTNELK(1)R	2	-0.54183	1
Q385X1	67	K	ALBA-Domain Protein	Tb11.02.2040								1	0.0164898	43.635	DQQMVVVK(1)K	2	1.9031	1
Q386A6	170	K	Variant surface glycoprotein (VSG)-related, putative	Tb11.02.1566								1	0.017958	63.216	K(1)QLCQQEISR	2	0.77915	1
Q386D1	154	K	Hypothetical_protein_-_conserved	Tb11.02.1320	1	0.014592	57.401	K(1)SDDSAPVAK	2	-0.062161	1	1	1.73e-06	82.494	K(1)SDDSAPVAK	2	-0.51577	1	1	0.00275216	89.805	K(1)SDDSAPVAK	2	-0.21843	1
Q386E7	236	K	Adenylosuccinate synthetase	Tb11.02.1120								0.999654	0.0150584	46.88	VK(1)GLTDKDVVR	3	0.050193	1
Q386F2	165	K	40S ribosomal protein S4	Tb11.02.1085	1	0.00367698	83.206	K(1)VLDLIK	2	0.30913	1
Q386F2	208	K	40S ribosomal protein S4	Tb11.02.1085															1	0.0130925	45.28	LK(1)DASGHEFATR	3	-0.39081	1
Q386F2	72	K	40S ribosomal protein S4	Tb11.02.1085	1	0.00778855	73.435	QGLVCVDGK(1)PR	2	0.22391	1	1	0.0147098	80.245	QGLVCVDGK(1)PR	2	-0.17607	1	1	0.00135663	98.156	QGLVCVDGK(1)PR	2	0.047909	1
Q386J2	74	K	LisH domain-containing protein	Tb11.02.0690								0.970317	0.00107594	70.256	AQK(0.03)QIK(0.97)MLK	2	0.45552	1
Q386P9	65	K	Putative OSM3-like kinesin	Tb11.02.0210															1	1.11e-15	84.327	ESCSDVK(1)QEVEEQHGAHLVYPLAAR	3	0.44988	2
Q386Q9	18	K	NUC173 domain-containing protein	Tb11.02.0110	1	0.0194005	80.231	GAFASK(1)STR	2	0.90977	1	1	7.48e-05	105.94	GAFASK(1)STR	2	-0.3764	1
Q386S5	7	K	Nuclear RNA export factor 1/2	Tb11.22.0007	1	5.94e-05	134.66	SRPYTK(1)GGGPNR	2	-1.7838	2	1	0.000864429	113.62	PYTK(1)GGGPNR	2	1.2926	1	1	1.1e-05	131.5	PYTK(1)GGGPNR	2	1.5506	2
Q386T8	154	K	Diacylglycerol acyltransferase, putative	Tb11.18.0008	1	0.0105662	60.788	YSEK(1)TQR	2	1.7549	1
Q387F6	329	K	MP44	Tb11.03.0180															1	0.014243	41.399	STMLPRWNYK(1)R	2	1.6048	1
Q387G2	54	K	Peptidyl-prolyl cis-trans isomerase	Tb11.03.0250	1	0.0014082	64.327	ALCTGEK(1)GFGYAGSGFHR	3	-1.7555	1
Q387G2	167	K	Peptidyl-prolyl cis-trans isomerase	Tb11.03.0250	1	5.95e-05	78.95	AMEAVGSQGGSTSK(1)PVK	2	0.87747	1	1	0.000488642	73.279	AMEAVGSQGGSTSK(1)PVK	2	0.42696	1	1	0.000212135	87.388	AMEAVGSQGGSTSK(1)PVK	2	0.32902	1
Q387G2	101	K	Peptidyl-prolyl cis-trans isomerase	Tb11.03.0250								1	0.0165447	45.28	FPDESFAGK(1)AGK	2	-0.14988	1
Q387L9	31	K	Dynein light chain, putative	Tb11.03.0815								1	0.0157573	48.794	AVK(1)EHQLER	3	0.46223	1
Q387U0	328	K	WD domain, G-beta repeat, putative	Tb10.61.0570								1	2.04e-28	59.372	SGSVVAPVAHSDNAAATCVTAMAGGK(1)GVAR	3	0.06899	1
Q387Y6	131	K	Paraflagellar rod component, putative	Tb10.61.1260								1	0.0141457	47.603	QQWVEEQK(1)K	2	2.2603	1
Q388B7	134	K	Kinesin-like protein	Tb10.61.1750	1	1.12e-08	150.51	LSQSK(1)TTGEACK	2	0.60772	1
Q388B7	97	K	Kinesin-like protein	Tb10.61.1750								1	0.019291	71.806	LAK(1)AGPPQVTTK	2	1.4352	1
Q388C5	61	K	HTH cro/C1-type domain-containing protein	Tb10.61.1840															1	0.00307032	69.03	SNVQK(1)GGPGANAK	2	0.061576	1
Q388I8	8	K	Pyruvate kinase	Tb10.61.2680	1	0.0147224	76.679	VVSK(1)EDDR	2	-0.64452	1
Q388M8	41	K	Aha1_N domain-containing protein	Tb10.61.3210	1	0.000260639	78.324	DLSNDCHEELK(1)R	3	-0.12781	1	1	0.00025564	86.911	DLSNDCHEELK(1)R	3	-0.063233	1	1	1.83e-08	78.324	DLSNDCHEELK(1)R	3	0.97087	1
Q388S9	1135	K	Nrap protein, putative	Tb10.389.0280															1	0.000131947	51.876	SLTSEEETATNEVMETK(1)GVSSR	3	0.067901	1
Q388S9	1169	K	Nrap protein, putative	Tb10.389.0280	1	0.00560745	84.687	SNINEGK(1)EGK	2	-0.35759	1	1	0.000876868	113.69	SNINEGK(1)EGK	2	-0.24745	1	1	0.00584359	110.84	SNINEGK(1)EGK	2	-0.66527	1
Q388T7	403	K	Uncharacterized protein	Tb10.389.0360	1	0.00885506	69.275	LKEHDINVK(1)R	2	-0.0030055	1								0.999543	0.0157163	42.718	LKEHDINVK(1)R	3	0.22629	1
Q388T7	34	K	Uncharacterized protein	Tb10.389.0360															1	0.00632566	54.982	QK(1)ESLLSQLK	3	2.4379	1
Q388W1	364	K	Ttaggg binding factor	Tb10.389.0680								1	0.0123573	135.77	GK(1)NSVAAR	2	-0.0049814	1	1	0.000167728	133.9	GK(1)NSVAAR	2	0.30649	2
Q388W1	318	K	Ttaggg binding factor	Tb10.389.0680	1	0.0138138	128.38	FTK(1)GQQR	2	0.73639	1								1	0.000436112	139.92	FTK(1)GQQR	2	0.76498	1
Q388W4	28	K	Peptidase C83 domain-containing protein	Tb10.389.0720	1	0.00037721	96.604	K(1)LAPCVTADGR	2	1.4328	1
Q389D9	128	K	T. brucei spp.-specific protein	Tb10.389.1760	0.999964	0.000606303	64.565	FHK(1)GNAHYSVSDSKPTK	4	0.56878	1
Q389J0	183	K	Hypothetical_protein	Tb10.26.0400	1	0.0049254	87.184	TNSK(1)ATSLEK	2	-0.27887	1								1	0.012423	87.184	TNSK(1)ATSLEK	2	0.32474	1
Q389M2	9	K	Hypothetical_protein_-_conserved	Tb10.26.0850								1	0.00111639	92.611	PVASVSNK(1)GAK	2	-1.36	1
Q389N7	563	K	DNA mismatch repair protein, putative	Tb10.26.1030	1	0.00121073	98.942	EFITVSTAK(1)DGVR	2	1.4206	1	1	0.0131087	98.942	EFITVSTAK(1)DGVR	2	0.80822	1	1	0.00677372	80.96	EFITVSTAK(1)DGVR	2	0.90373	1
Q389P1	43	K	Heat shock protein 83	Tb10.26.1080	1	1.53e-50	203.87	ELISNSSDACDK(1)IR	2	-1.062	2	1	6.42e-15	131.66	ELISNSSDACDK(1)IR	2	-0.65164	1	1	1.17e-10	118.52	ELISNSSDACDK(1)IR	2	-1.5853	2
Q389P1	259	K	Heat shock protein 83	Tb10.26.1080	1	1.08e-05	131.42	EVK(1)QEFVVQNK	2	-0.48133	1								1	0.00383137	44.511	VK(1)EVK(1)QEFVVQNK	2	1.5166	1
Q389P1	72	K	Heat shock protein 83	Tb10.26.1080	1	2.01e-24	165.58	VNK(1)TLTVEDSGIGMTK	2	-0.39343	1	1	4.45e-10	119.47	VNK(1)TLTVEDSGIGMTK	2	-0.20861	1
Q389P1	557	K	Heat shock protein 83	Tb10.26.1080	1	0.00378334	109.66	EVLGDK(1)VEK	2	0.18421	1	1	0.0148549	121.73	EVLGDK(1)VEK	2	0.34526	2
Q389P1	85	K	Heat shock protein 83	Tb10.26.1080	1	1.47e-07	41.672	TLTVEDSGIGMTK(1)ADLVNNLGTIAR	3	3.8545	1	1	5.94e-09	47.931	TLTVEDSGIGMTK(1)ADLVNNLGTIAR	3	3.1957	1
Q389P1	382	K	Heat shock protein 83	Tb10.26.1080	1	0.00168184	98.048	ENLQQNK(1)ILK	2	-0.069402	1	1	0.0125487	86.898	ENLQQNK(1)ILK	2	0.29678	1	1	0.00897265	90.15	ENLQQNK(1)ILK	2	0.086389	1
Q389P1	607	K	Heat shock protein 83	Tb10.26.1080	1	0.000521304	86.944	K(1)TMEINTTHAIVK	2	-1.0422	1	1	0.00128843	101.43	K(1)TMEINTTHAIVK	2	-0.49459	1	1	9.31e-14	138.55	K(1)TMEINTTHAIVK	2	-0.77133	1
Q389P1	256	K	Heat shock protein 83	Tb10.26.1080															1	0.00383137	44.511	VK(1)EVK(1)QEFVVQNK	2	1.5166	1
Q389P1	551	K	Heat shock protein 83	Tb10.26.1080	1	0.00435708	105.98	AMK(1)EVLGDK	2	-0.92049	1
Q389P1	476	K	Heat shock protein 83	Tb10.26.1080	1	0.00426243	64.224	K(1)LETSPFIEQAK	2	-0.028976	1
Q389P1	464	K	Heat shock protein 83	Tb10.26.1080								1	0.0104267	46.68	DGQK(1)CIYYVTGDSK	2	-2.9647	1
Q389P1	433	K	Heat shock protein 83	Tb10.26.1080	1	0.0160251	91.9	K(1)LMELLR	2	0.092786	1
Q389P1	515	K	Heat shock protein 83	Tb10.26.1080	1	0.00306	107.9	K(1)FACLTK	2	0.19932	1	1	0.0189376	119.17	K(1)FACLTK	2	0.46273	1
Q389P1	281	K	Heat shock protein 83	Tb10.26.1080	1	0.000387938	92.19	DVTK(1)EEYASFYK	2	0.38879	1
Q389T1	97	K	Histone H2B	Tb10.406.0330	1	6.29e-05	79.514	LVLPADLAK(1)HAMAEGTK	2	-0.8982	1	1	1.15e-05	100.58	LVLPADLAK(1)HAMAEGTK	3	-0.54896	1	1	8.12e-07	97.904	LVLPADLAK(1)HAMAEGTK	3	0.14381	1
Q389T1	5	K	Histone H2B	Tb10.406.0330	1	0.019107	80.688	ATPK(1)STPAK	2	-0.16506	1
Q389U1	119	K	Microtubule-associated protein, putative	Tb10.406.0560	1	1.26e-06	99.711	STTAESYAPIDPAAYK(1)R	2	-1.6037	1	1	3.4e-16	124.2	STTAESYAPIDPAAYK(1)R	2	-1.318	1
Q389U3	458	K	Structural maintenance of chromosomes protein	Tb10.406.0600	1	0.00279665	51.726	SAQDCLDSVTK(1)R	2	2.1616	1
Q389Z2	234	K	Chaperone protein DNAJ, putative	Tb10.6k15.0460								1	0.00440179	65.719	K(1)NVAEEHAGK	3	1.1722	1	1	0.00430296	66.19	K(1)NVAEEHAGK	3	-0.28063	1
Q389Z2	197	K	Chaperone protein DNAJ, putative	Tb10.6k15.0460	1	0.00023763	100.11	AVETLDAMGLSTK(1)K	2	1.126	1	1	0.00132017	90.707	AVETLDAMGLSTK(1)K	2	-0.019549	1	1	0.00622736	90.707	AVETLDAMGLSTK(1)K	2	0.32202	1
Q389Z2	243	K	Chaperone protein DNAJ, putative	Tb10.6k15.0460	1	0.000320003	99.973	NVAEEHAGK(1)K	2	0.46875	4	1	0.000259498	98.048	NVAEEHAGK(1)K	3	1.1722	3	1	1.92e-07	124.46	NVAEEHAGK(1)K	2	0.21049	2
Q38A01	912	K	Ubiquitin-protein ligase, putative	Tb10.6k15.0560	1	0.0191697	68.525	STQVIK(1)RLTR	2	1.9897	1
Q38A78	160	K	HMG box domain-containing protein	Tb10.6k15.1470															0.998739	0.0190846	56.81	PK(0.001)K(0.999)EIQTK	2	0.047899	1
Q38A80	249	K	Flagellum targeting protein kharon1	Tb10.6k15.1500	1	0.00346361	97.473	K(1)LVAGPR	2	0.48815	1
Q38A80	156	K	Flagellum targeting protein kharon1	Tb10.6k15.1500								1	0.0122429	47.302	K(1)MLAPGNPPPR	2	0.4241	1
Q38A80	188	K	Flagellum targeting protein kharon1	Tb10.6k15.1500	1	0.000694402	42.185	TTRPPYSVPEYDGNNAEETCPK(1)R	3	-0.17904	1								1	3.4e-06	61.537	TTRPPYSVPEYDGNNAEETCPK(1)R	3	0.17901	1
Q38A80	194	K	Flagellum targeting protein kharon1	Tb10.6k15.1500	1	0.000226892	77.372	HK(1)DSGNIICPEPLPK	3	-0.57591	1								1	0.00107732	49.265	HK(1)DSGNIICPEPLPK	3	0.19555	1
Q38AC1	37	K	40S ribosomal protein S12	Tb10.6k15.2050	1	0.00742707	66.056	K(1)ALEVNGLVR	2	0.21893	2	1	0.000339304	97.813	K(1)ALEVNGLVR	2	-0.36231	2	1	0.0029883	79.201	K(1)ALEVNGLVR	2	0.079781	1
Q38AE1	452	K	Protein disulfide isomerase	Tb10.6k15.2290								1	5.04e-05	104.44	K(1)HVTTFK	2	1.3417	1
Q38AE1	266	K	Protein disulfide isomerase	Tb10.6k15.2290								1	0.00737254	61.56	ESLTEVGK(1)K	2	1.5771	1	1	0.0118503	55.461	ESLTEVGK(1)K	2	1.3209	1
Q38AE9	170	K	Bromo domain-containing protein	Tb10.6k15.2370															1	0.00621912	63.624	RGETPK(1)HQQIR	2	1.8626	1
Q38AH6	541	K	Sperm tail/Sperm tail C-terminal domain containing protein, putative	Tb10.6k15.2670															1	0.0101147	52.591	QAQK(1)LESQK	2	0.83232	1
Q38AJ7	15	K	Protein_of_uncharacterized_function_(DUF2962)_-_p utative	Tb10.6k15.2950	1	0.00971198	59.052	VVVTHPK(1)SR	3	1.0659	1								1	0.0088242	61.56	VVVTHPK(1)SR	3	1.0759	1
Q38AK3	750	K	Hypothetical_protein	Tb10.6k15.3040															1	0.018578	42.336	FK(1)GNRVTEGK	2	-2.2156	1
Q38AM1	127	K	Bromo domain-containing protein	Tb10.6k15.3240	1	0.000398999	135.86	SFK(1)DDESTLR	2	0.50793	2	1	3.72e-31	174.98	SFK(1)DDESTLR	2	0.38345	2	1	0.00542972	106.4	SFK(1)DDESTLR	2	-0.22601	1
Q38AU1	47	K	G10 protein like protein	Tb10.70.0110	1	0.000626699	65.085	LALSEDPSQAELPVPSK(1)R	2	1.1305	1
Q38AV1	157	K	PARP-type domain-containing protein	Tb10.70.0230	1	0.000672149	84.821	ETGSPPDLSK(1)R	2	-1.2397	1	1	2.07e-05	111.52	ETGSPPDLSK(1)R	2	0.40939	1
Q38AV1	163	K	PARP-type domain-containing protein	Tb10.70.0230	1	0.00111134	79.492	K(1)GGVVSLTPSR	2	-0.67589	1	1	0.0055335	71.176	K(1)GGVVSLTPSR	2	-0.60039	1
Q38AV5	124	K	Chaperonin Hsp60, mitochondrial	Tb10.70.0280	1	0.000424791	88.075	SIATGTNPIDMK(1)R	2	1.5571	1	1	3.06e-14	110.92	SIATGTNPIDMK(1)R	2	1.6411	1
Q38AV5	58	K	Chaperonin Hsp60, mitochondrial	Tb10.70.0280															1	0.0031162	73.499	ITK(1)DGVTVAK	2	1.1316	1
Q38AY0	568	K	ATP-dependent DEAD/H RNA helicase, putative	Tb10.70.0570								1	0.0152151	42.317	LDLSQSAAHMSK(1)K	3	-0.80006	1
Q38B20	60	K	Translation elongation factor 1-beta, putative	Tb10.70.1100	1	0.00124994	98.156	VQLTK(1)GATASK	2	-0.77445	1	1	0.0200375	47.712	VQLTK(1)GATASK	2	-0.89619	1
Q38B23	215	K	ARL2_Bind_BART domain-containing protein	Tb10.70.1130	1	0.00148353	110.31	K(1)LTAAEEEKEK	3	0.16678	1	1	2.62e-07	78.324	K(1)LTAAEEEKEK	2	-1.1287	2	1	1.92e-16	147.26	K(1)LTAAEEEKEK	3	-0.45907	1
Q38B42	32	K	Fructose-bisphosphate aldolase	Tb10.70.1370								1	0.0111306	113.5	K(1)MTAPGK	2	-0.10651	1
Q38B42	147	K	Fructose-bisphosphate aldolase	Tb10.70.1370															1	0.0041892	84.916	K(1)YYAMGCR	2	0.42059	1
Q38B42	352	K	Fructose-bisphosphate aldolase	Tb10.70.1370	1	2.25e-17	175.74	MNSLAQLGK(1)YNR	2	0.45387	1	1	0.00729718	83.182	MNSLAQLGK(1)YNR	2	0.48043	1	1	1.36e-05	106.67	MNSLAQLGK(1)YNR	2	-0.26555	1
Q38B42	327	K	Fructose-bisphosphate aldolase	Tb10.70.1370	1	0.000421089	115.34	AWGGK(1)ESGVEAGR	2	0.41704	1	1	0.012699	91.62	AWGGK(1)ESGVEAGR	2	1.2102	1	1	0.00350344	77.894	AWGGK(1)ESGVEAGR	2	1.1772	1
Q38B42	240	K	Fructose-bisphosphate aldolase	Tb10.70.1370	1	1.62e-08	59.212	HGVVWEGCLLK(1)PNMVVPGAESGLK	3	-2.0038	2	1	5.42e-09	63.158	HGVVWEGCLLK(1)PNMVVPGAESGLK	3	-0.41535	1	1	2.47e-30	114.63	HGVVWEGCLLK(1)PNMVVPGAESGLK	3	0.37707	1
Q38B42	52	K	Fructose-bisphosphate aldolase	Tb10.70.1370	1	2.28e-51	202.13	GLLAADESTGSCSK(1)R	2	-0.20962	2	1	2.79e-30	157.86	GLLAADESTGSCSK(1)R	2	0.10777	2	1	1.32e-157	222.29	GLLAADESTGSCSK(1)R	2	-0.16895	2
Q38B42	117	K	Fructose-bisphosphate aldolase	Tb10.70.1370	1	2.57e-10	106.75	GVVPGIK(1)TDCGLEPLVEGAK	2	-0.2865	2	1	1e-07	90.453	GVVPGIK(1)TDCGLEPLVEGAK	2	0.1587	2	1	3.4e-17	113.54	GVVPGIK(1)TDCGLEPLVEGAK	2	-0.2483	1
Q38B42	343	K	Fructose-bisphosphate aldolase	Tb10.70.1370	1	0.00237427	104.82	AK(1)MNSLAQLGK	2	-0.8689	1	1	0.00368993	102.53	AK(1)MNSLAQLGK	2	-1.0819	1	1	0.00245111	94.767	AK(1)MNSLAQLGK	2	0.1311	1
Q38B46	268	K	Uncharacterized protein	Tb10.70.1420															1	0.0157169	45.598	IHEAEVK(1)LLR	3	0.16966	1
Q38B69	95	K	40S ribosomal protein S18, putative	Tb10.70.1730	1	0.000109613	109.79	TGK(1)TEHLTSSMVDTR	3	-0.98838	2	1	0.000229535	90.561	TGK(1)TEHLTSSMVDTR	3	-1.3997	1	1	1.87e-11	114.63	TGK(1)TEHLTSSMVDTR	3	-0.95939	2
Q38BE4	636	K	Elongation factor 2	Tb10.70.2650								1	0.000126168	112.83	K(1)IWCYGPDNR	2	-1.7679	1	1	0.000243316	125.75	K(1)IWCYGPDNR	2	-2.2017	1
Q38BE4	558	K	Elongation factor 2	Tb10.70.2650															1	2.51e-12	61.963	DLQEDFMNGAPLK(1)ISEPVVSFR	3	2.243	1
Q38BE4	498	K	Elongation factor 2	Tb10.70.2650	1	0.00213988	107.46	VAVEAK(1)NPSDLPK	2	0.92288	1	1	4.7e-07	116.51	VAVEAK(1)NPSDLPK	2	0.766	1	1	0.00350344	77.894	VAVEAK(1)NPSDLPK	2	0.25956	1
Q38BK6	50	K	40S ribosomal protein S3a	Tb10.70.3360								1	0.00342505	57.293	TICNK(1)TQGTK	2	0.54523	1
Q38BK7	55	K	40S ribosomal protein S3a	Tb10.70.3370	1	0.0142927	50.222	TQGTK(1)VAADFLR	2	-2.2694	1
Q38BL3	1159	K	WD domain, G-beta repeat, putative	Tb10.70.3460								1	0.00612224	61.235	LTDTSQHK(1)SEGK(1)R	2	0.85938	1	1	0.011117	55.04	LTDTSQHK(1)SEGK(1)R	2	1.1798	1
Q38BL3	1155	K	WD domain, G-beta repeat, putative	Tb10.70.3460								1	0.00612224	61.235	LTDTSQHK(1)SEGK(1)R	2	0.85938	1	1	0.011117	55.04	LTDTSQHK(1)SEGK(1)R	2	1.1798	1
Q38BM7	494	K	Ig-like domain-containing protein	Tb10.70.3650	1	0.00245806	101.53	AISGK(1)SSLTVPR	2	-0.14765	1	1	0.00776881	101.53	AISGK(1)SSLTVPR	2	0.29074	1	1	0.0017614	94.122	AISGK(1)SSLTVPR	2	0.58925	1
Q38BP5	210	K	Hypothetical_protein_-_conserved	Tb10.70.3880								1	0.00110212	88.338	K(1)ITTPTLTPVR	2	1.5186	1	1	0.00488114	95.477	K(1)ITTPTLTPVR	2	1.8117	1
Q38BV3	347	K	Uncharacterized protein	Tb10.70.4680	1	0.00683697	62.694	LEQHALLNHLK(1)K	2	1.2896	2								1	8.58e-05	95.477	LEQHALLNHLK(1)K	3	0.64144	2
Q38BV4	331	K	Splicing factor PTSR1 interacting protein	Tb10.70.4700								1	0.00495701	56.527	SHK(1)GHYILHEGNDK	4	0.24084	1
Q38BV6	335	K	Enolase	Tb10.70.4740	1	0.00063608	136.52	K(1)ACNSLLLK	2	-0.82565	1	1	0.010443	76.228	K(1)ACNSLLLK	2	-0.073744	1
Q38BV6	312	K	Enolase	Tb10.70.4740	1	1.16e-08	69.188	GK(1)TQIVGDDLTVTNTER	2	-0.37584	2	1	1.12e-15	126.07	GK(1)TQIVGDDLTVTNTER	2	-0.20892	1
Q38BV6	139	K	Enolase	Tb10.70.4740	1	7.19e-09	153.34	YLASLAGTK(1)ELR	2	0.65856	1	1	2.51e-08	122.33	YLASLAGTK(1)ELR	2	0.68548	1	1	0.000325998	89.301	YLASLAGTK(1)ELR	2	0.031025	1
Q38BV6	329	K	Enolase	Tb10.70.4740															1	0.0195892	45.081	IK(1)MAIEK	2	-1.9642	1
Q38BV6	124	K	Enolase	Tb10.70.4740	1	1.19e-09	134.57	AAAAAK(1)GVPLYR	2	-0.21852	1	1	0.000265835	110.84	AAAAAK(1)GVPLYR	2	0.97802	1	1	1.59e-05	100.88	AAAAAK(1)GVPLYR	2	0.61819	1
Q38C34	282	K	Elongation factor 1-alpha	Tb10.70.5680								1	0.0147098	80.245	SIK(1)SGDAAIVR	2	-0.31241	1	1	0.00217634	95.618	SIK(1)SGDAAIVR	2	-0.14025	1
Q38C34	53	K	Elongation factor 1-alpha	Tb10.70.5680								1	1.47e-08	125.82	QMVVCCNK(1)MDDK	2	-1.3166	1	1	1.28e-05	108.72	QMVVCCNK(1)MDDK	2	-1.5982	1
Q38C34	295	K	Elongation factor 1-alpha	Tb10.70.5680								1	9.72e-12	109.54	MVPQK(1)PMCVEVFNDYAPLGR	3	0.21032	3
Q38C34	86	K	Elongation factor 1-alpha	Tb10.70.5680								1	0.00621856	111.06	VGYNVEK(1)VR	2	-0.10434	1
Q38C34	57	K	Elongation factor 1-alpha	Tb10.70.5680								1	0.000493331	109.6	MDDK(1)TVNYGQER	2	-0.39247	2	1	1.26e-05	109	MDDK(1)TVNYGQER	2	-0.4323	1
Q38C34	160	K	Elongation factor 1-alpha	Tb10.70.5680															1	1.21e-07	57.566	VETGVMK(1)PGDVVTFAPANVTTEVK	3	1.801	1
Q38C53	786	K	Calpain, putative	Tb10.70.5950															1	0.0146126	40.352	FFK(1)DGK(1)WK	2	-3.0563	1
Q38C53	783	K	Calpain, putative	Tb10.70.5950															1	0.0146126	40.352	FFK(1)DGK(1)WK	2	-3.0563	1
Q38C97	150	K	DUF4833 domain-containing protein	Tb10.70.6610	1	0.0128722	60.064	ECDNPADFK(1)R	2	-0.28068	1
Q38C98	41	K	Methionine aminopeptidase 2	Tb10.70.6620	1	0.00850988	65.241	ALQEVQVSK(1)DK	2	-1.0136	1
Q38CA1	180	K	Hypoxanthine-guanine phosphoribosyltransferase, putative	Tb10.70.6660	1	0.000274829	88.596	VCVLVDK(1)PGGR	2	-2.1322	1								1	0.0141273	59.84	VCVLVDK(1)PGGR	2	-3.3914	1
Q38CD0	172	K	60S ribosomal protein L9, putative	Tb10.70.7010	1	0.0185128	47.429	K(1)FLDGIYVQTK	2	3.9203	1
Q38CE0	37	K	T. brucei spp.-specific protein	Tb10.70.7140								1	0.00179586	67.997	TK(1)RNELMRRLEEMR	2	-0.27623	1	1	0.0169064	59.227	TK(1)RNELMRRLEEMR	2	1.3244	1
Q38CP5	85	K	Variant surface glycoprotein (VSG), putative	Tb09.244.0910								1	0.0170285	81.191	LQK(1)TEARK	2	2.0075	1
Q38CV3	160	K	BARP protein	Tb09.244.2440								1	0.0133044	74.173	EAAAK(1)CTK(1)K	2	-4.1868	1
Q38CV3	157	K	BARP protein	Tb09.244.2440								1	0.0133044	74.173	EAAAK(1)CTK(1)K	2	-4.1868	1
Q38CY8	123	K	60S ribosomal protein L5, putative	Tb09.244.2730	1	0.000388392	54.09	FVGVK(1)EVDGSYAAVR	2	-0.2155	1
Q38CY8	199	K	60S ribosomal protein L5, putative	Tb09.244.2730								1	0.0148912	40.496	ESDALNAK(1)VHR	3	0.62021	1	1	0.0118965	81.017	ESDALNAK(1)VHR	2	0.15612	2
Q38CZ4	10	K	rRNA processing protein, putative	Tb09.244.2790								1	0.0121292	93.623	PVYDVAVSK(1)SK	2	-0.49092	1	1	0.0149434	75.088	PVYDVAVSK(1)SK	2	-0.12905	1
Q38D58	76	K	Kinetoplastid membrane protein KMP-11	Tb09.211.4511	1	0.00303926	81.625	AK(1)FAELLEQQK	2	0.097977	1	1	0.0055598	101.39	AK(1)FAELLEQQK	2	0.21862	1	1	0.00121455	105.46	AK(1)FAELLEQQK	2	-0.48937	1
Q38DH7	148	K	Uncharacterized protein	Tb09.211.3290	1	0.0122747	66.299	K(1)IAAAVLAR	2	-0.63903	1	1	0.0190648	68.371	K(1)IAAAVLAR	2	-0.44852	1
Q38DT1	529	K	Protein kinase, putative	Tb09.211.2260								1	0.0189405	56.916	AK(1)GINLVGK	2	0.75505	1
Q38DX2	2175	K	DNA polymerase epsilon catalytic subunit, putative	Tb09.211.1820															1	0.00340128	59.198	K(1)VNTLVMSYTK	2	1.9846	1
Q38DZ4	846	K	Histone-lysine N-methyltransferase	Tb09.211.1620															1	0.00661563	44.511	QK(1)LWNVTSTAIK	2	2.7753	1
Q38E15	470	K	Kinesin-like protein	Tb09.211.1400	1	0.0196856	76.035	K(1)APIAPR	2	-0.66178	1
Q38E15	469	K	Kinesin-like protein	Tb09.211.1400	1	0.0171779	41.025	VMTSSK(1)K	2	-0.25451	1
Q38E86	214	K	SAC3/GANP/Nin1/mts3/eIF-3 p25 family, putative	Tb09.211.0710	1	0.000852991	81.799	DHLDCPPNAK(1)VR	3	-0.40845	1
Q38EB9	272	K	Hypothetical_protein_-_conserved	Tb09.211.0410	1	0.0150776	83.753	VPVK(1)TSK	2	-0.84388	1								0.999947	0.0126564	50.149	DEKVPVK(1)TSK	2	-0.031958	1
Q38EB9	265	K	Hypothetical_protein_-_conserved	Tb09.211.0410								1	0.00110895	114.89	GVTYFTK(1)DEK	2	0.17466	1	1	0.00408303	103.31	GVTYFTK(1)DEK	2	-0.96206	1
Q38EC5	121	K	60S ribosomal protein L10, putative	Tb09.211.0110	1	1.23e-08	130.99	QSYGK(1)PNGTCAR	2	0.76261	1	1	2.41e-09	123.92	QSYGK(1)PNGTCAR	2	1.2576	1	1	6.14e-37	160.56	QSYGK(1)PNGTCAR	2	0.29557	1
Q38EH3	731	K	Uncharacterized protein	Tb09.v1.0410								1	0.0204526	46.069	ADTAATAK(1)GTR	2	0.86597	1
Q38EH4	95	K	Hypothetical_protein_-_conserved	Tb09.v1.0400	1	0.00107211	153.97	VEALNSK(1)QQK	2	1.5348	2	1	0.0085516	91.549	VEALNSK(1)QQK	2	0.50914	1	1	9.98e-08	137.98	VEALNSK(1)QQK	2	-0.40013	1
Q38EH4	49	K	Hypothetical_protein_-_conserved	Tb09.v1.0400	1	0.000176985	95.57	STVAGAGGK(1)TNEHVR	2	0.20572	2								1	3.52e-15	98.943	STVAGAGGK(1)TNEHVR	2	0.26667	1
Q38EH4	88	K	Hypothetical_protein_-_conserved	Tb09.v1.0400															1	0.010159	120.99	AK(1)VEALNSK	2	-0.46624	1
Q38EI6	203	K	Hypothetical_protein_-_conserved	Tb09.160.5620	1	0.00454907	85.862	TTISPLPK(1)K	2	-0.30378	1	1	0.00580267	93.649	TTISPLPK(1)K	2	-0.21127	1
Q38EI6	218	K	Hypothetical_protein_-_conserved	Tb09.160.5620	1	0.0135354	81.296	SVTTALK(1)R	2	0.80552	1	1	0.0166008	93.374	SVTTALK(1)R	2	0.74937	1
Q38EI6	195	K	Hypothetical_protein_-_conserved	Tb09.160.5620	1	0.00153178	79.614	ALLAGK(1)TTISPLPK	2	-0.071956	1	1	0.00102853	74.853	ALLAGK(1)TTISPLPK	2	-0.34825	1	1	0.00671366	69.92	ALLAGK(1)TTISPLPK	2	0.46645	1
Q38EI6	27	K	Hypothetical_protein_-_conserved	Tb09.160.5620	1	0.000945064	108.56	AQLEAATVSK(1)R	2	-0.22022	1	1	0.00237295	94.767	AQLEAATVSK(1)R	2	0.20158	1
Q38EN1	74	K	GRAM domain-containing protein	Tb09.160.5200	1	0.00149474	77.776	GSK(1)MSSLFSGATR	2	4.0749	1	1	0.0174838	64.104	GSK(1)MSSLFSGATR	2	2.2154	1
Q38EU9	235	K	Arginine kinase	Tb09.160.4590	1	0.0132706	69.65	IISMQK(1)GGNLK	2	-1.0562	1								1	0.0125471	76.927	IISMQK(1)GGNLK	2	-0.61853	1
Q38EV1	37	K	Arginine kinase	Tb09.160.4570								1	0.0115957	74.376	HLTSDVFK(1)K	2	1.7858	1
Q38EV1	235	K	Arginine kinase	Tb09.160.4570								1	0.00813953	90.05	IISMQK(1)GGNLK	2	0.10445	1
Q38EY6	29	K	60S acidic ribosomal protein, putative	Tb09.160.4200								1	0.0118336	62.463	AICK(1)ASGVK	2	1.0268	1
Q38FE2	217	K	Uncharacterized protein	Tb09.v1.0130	1	6.37e-30	143.28	TFQAAASPSEDIK(1)QRPHR	3	0.76823	2	1	0.0054979	52.172	TFQAAASPSEDIK(1)QRPHR	3	0.57683	2	1	1.66e-29	131.45	TFQAAASPSEDIK(1)QRPHR	3	1.1076	2
Q38FJ2	158	K	N-acetyltransferase, putative	Tb09.160.2010								1	0.0195197	49.483	LSASPVIFK(1)SK	2	-0.14647	1
Q38FV1	297	K	Hypothetical_protein_-_conserved	Tb09.160.0860								1	4.39e-05	77.324	K(1)SVPQEPSNTLSVAAK	2	0.11647	1
Q38FW8	6	K	60S ribosomal protein L35, putative	Tb09.160.0700	1	0.0165274	40.103	SHIVK(1)IR	2	0.15643	1
Q38FZ1	131	K	J domain-containing protein	Tb09.160.0490	1	0.000122537	108.97	GTTHTSTLQK(1)QEAVK	3	-1.053	1	1	3.8e-09	116.63	GTTHTSTLQK(1)QEAVK	3	-0.58284	1	1	3.79e-05	92.939	GTTHTSTLQK(1)QEAVK	3	-0.58718	1
Q38FZ7	89	K	Hypothetical_protein_-_conserved	Tb09.160.0440	1	0.0132089	71.614	EGDTK(1)AAVR	2	0.0098039	1
Q38FZ7	106	K	Hypothetical_protein_-_conserved	Tb09.160.0440	1	0.0137208	64.104	AVPVVGK(1)VAPEVR	2	0.95812	1	1	0.00528412	72.891	AVPVVGK(1)VAPEVR	2	1.6589	1
Q4FKQ3	17	K	Stress-inducible protein STI1-like, putative	Tb10.70.2770	1	0.00913306	71.451	GNEAFTAK(1)R	2	0.64962	1
Q4GYE8	395	K	Chaperone protein DNAJ, putative	TB927.1.4300								1	0.0208165	46.406	SIIEEK(1)IQLK	2	-1.6232	1
Q4GYP6	765	K	Hypothetical_protein_-_conserved	TB927.1.3270	1	0.0175316	101.54	GK(1)QAEPPR	2	1.2711	1								1	0.00458282	104.44	GK(1)QAEPPR	2	1.5243	1
Q4GYX7	24	K	Histone H3, putative	TB927.1.2430	1	0.00129396	85.672	ASK(1)GSDAASGVK	2	0.22683	1	1	0.0207633	95.417	ASK(1)GSDAASGVK	2	0.7265	1	1	0.00921309	83.204	ASK(1)GSDAASGVK	2	0.54004	1
Q4GYX7	33	K	Histone H3, putative	TB927.1.2430	1	1.18e-08	131.06	GSDAASGVK(1)TAQR	2	-0.17088	2	1	1.26e-09	129.37	GSDAASGVK(1)TAQR	2	0.82621	2	1	3.17e-07	122.46	GSDAASGVK(1)TAQR	2	-0.019925	1
Q4GYX7	62	K	Histone H3, putative	TB927.1.2430	1	0.00107089	89.301	STDLLLQK(1)APFQR	2	-0.25911	1	1	0.00452365	74.698	STDLLLQK(1)APFQR	2	0.4614	1
Q4GYY5	401	K	Tubulin alpha chain	TB927.1.2340	1	0.011981	85.676	FDLMYSK(1)R	2	1.6938	2								1	0.0124528	53.756	FDLMYSK(1)R	2	0.31004	1
Q4GYY5	336	K	Tubulin alpha chain	TB927.1.2340	1	0.00107661	115.12	DVNAAVATIK(1)TK	2	1.221	2	1	1.56e-08	125.53	DVNAAVATIK(1)TK	2	0.23875	1	1	2.82e-13	136.24	DVNAAVATIK(1)TK	2	-0.017592	1
Q4GYY5	96	K	Tubulin alpha chain	TB927.1.2340	1	1.42e-08	66.606	QLFHPEQLISGK(1)EDAANNYAR	3	-1.3962	1	1	7.66e-70	166.57	QLFHPEQLISGK(1)EDAANNYAR	3	0.92735	1	1	9.63e-136	194.19	QLFHPEQLISGK(1)EDAANNYAR	3	0.78929	1
Q4GYY5	163	K	Tubulin alpha chain	TB927.1.2340	1	0.0163337	68.224	LSVDYGK(1)K	2	-0.19903	1	1	0.0161102	89.355	LSVDYGK(1)K	2	0.39057	2
Q4GYY5	394	K	Tubulin alpha chain	TB927.1.2340	1	0.0160426	60.08	IDHK(1)FDLMYSK	3	-1.6654	1								1	0.00793407	55.899	IDHK(1)FDLMYSK	3	-0.45633	1
Q4GYY6	252	K	Tubulin beta chain	TB927.1.2330	1	1.27e-06	133.81	K(1)LAVNLVPFPR	2	-0.4416	1	1	2.31e-12	134.57	K(1)LAVNLVPFPR	2	-1.2677	1	1	0.00177152	102.52	K(1)LAVNLVPFPR	2	-0.17233	1
Q4GZ52	732	K	ARM-like helical domain-containing protein	TB927.1.1670															1	0.0126346	53.775	VAIHAISK(1)R	3	1.8177	1
Q4GZ82	645	K	rRNA biogenesis protein, putative	TB927.1.1370	1	0.0168894	66.27	TGGVSVK(1)K	2	0.28473	1
Q4GZE6	312	K	Phosphoglycerate kinase	PGKA	1	4.1e-14	143.94	VSEK(1)IQLLDNMLQR	2	-1.0614	9	1	4.33e-16	133.16	VSEK(1)IQLLDNMLQR	2	-0.11687	9	1	1.28e-135	210.91	VSEK(1)IQLLDNMLQR	3	-2.9928	11
Q4GZF5	760	K	BRCA-2_OB1 domain-containing protein	TB927.1.640	1	0.00250449	68.972	SASSSPLSSSK(1)LAR	2	0.064413	1
Q4GZF5	741	K	BRCA-2_OB1 domain-containing protein	TB927.1.640	1	0.00214651	69.03	PISGAGASLSK(1)R	2	-1.4866	1	1	0.000790401	102.87	PISGAGASLSK(1)R	2	-0.98707	1	1	0.0168104	86.772	PISGAGASLSK(1)R	2	-1.4024	1
Q4GZG4	48	K	Phosphoglycerate kinase	PGKC	1	0.0188139	61.679	SALPTLK(1)K	2	1.0918	1
Q4GZG4	138	K	Phosphoglycerate kinase	PGKC															1	0.0192588	68.371	FYK(1)EEGSK	2	-0.63162	1
Q57TR5	8	K	Variant surface glycoprotein (VSG, atypical), putative	Tb927.3.370								0.947834	0.00984295	41.218	SQLREEK(0.948)SEK(0.052)MR	2	-2.436	1
Q57TZ5	253	K	Hypothetical_protein_-_conserved	Tb927.7.1650	1	0.00524197	101.54	IQLIEPK(1)R	2	1.6739	1
Q57U30	81	K	40S ribosomal protein S33, putative	Tb927.7.230	1	0.0147491	66.993	NVK(1)GPCK	2	-0.51476	1
Q57UH2	583	K	69 kDa paraflagellar rod protein	Tb927.8.4970	1	0.00107211	102.52	SK(1)MLQSQQYR	2	1.3323	1
Q57UH2	214	K	69 kDa paraflagellar rod protein	Tb927.8.4970	1	0.00141579	88.092	AQLAAVEK(1)ANEIR	2	0.017403	1								1	0.00888602	66.215	AQLAAVEK(1)ANEIR	2	-1.063	1
Q57UH2	275	K	69 kDa paraflagellar rod protein	Tb927.8.4970	1	0.000675664	96.229	K(1)SFQESASIK	2	1.0913	1	1	0.00371893	80.834	K(1)SFQESASIK	2	1.4216	1	1	0.0064547	100.69	K(1)SFQESASIK	2	1.4388	1
Q57UH2	268	K	69 kDa paraflagellar rod protein	Tb927.8.4970								1	0.0188027	50.452	SFSK(1)IHEVQK	3	0.80146	1	1	0.0165583	42.802	SFSK(1)IHEVQK	3	0.68962	1
Q57UH2	40	K	69 kDa paraflagellar rod protein	Tb927.8.4970	1	0.00668373	75.972	IHNLK(1)LK	2	1.327	1								1	0.0168195	68.915	IHNLK(1)LK	2	0.75432	1
Q57UH2	291	K	69 kDa paraflagellar rod protein	Tb927.8.4970	1	0.000486875	134.3	LK(1)QHCEDDLR	2	-0.11242	1	1	0.00134043	132.32	LK(1)QHCEDDLR	2	-1.0125	3	1	0.0159236	44.543	LK(1)QHCEDDLR	3	-0.83034	1
Q57UH2	390	K	69 kDa paraflagellar rod protein	Tb927.8.4970	1	0.0123656	43.316	VEYQQFLDVCGQHK(1)K	3	-0.45682	1
Q57UL8	200	K	Flagellar calcium-binding protein TB-44A	Tb927.8.5460	1	0.000100958	89.624	K(1)LQVCGDPDGEGAAK	2	0.93541	1								1	3.85e-05	100.4	K(1)LQVCGDPDGEGAAK	2	0.71495	1
Q57UL8	389	K	Flagellar calcium-binding protein TB-44A	Tb927.8.5460	1	3.05e-08	88.19	K(1)LQVCGDPDGEENGANEGN	2	-0.24515	1	1	0.00126716	63.46	K(1)LQVCGDPDGEENGANEGN	2	-2.3212	1	1	0.00170534	74.993	K(1)LQVCGDPDGEENGANEGN	2	-0.047415	1
Q57UP3	607	K	C2H2-type domain-containing protein	Tb927.7.4130								1	0.0158234	50.473	TVELEQGK(1)K	2	-0.23169	1
Q57UP8	302	K	Elongation of fatty acids protein	Tb927.7.4180	1	2.49e-14	93.551	RPTVGGPSSTAGVSNGSVEK(1)K	3	-0.1093	1	1	6.37e-25	121.74	RPTVGGPSSTAGVSNGSVEK(1)K	3	0.85085	3	1	3.23e-38	128.7	RPTVGGPSSTAGVSNGSVEK(1)K	3	0.21057	3
Q57UT3	2297	K	Phosphatidylinositol 3-kinase tor, putative	Tb927.4.420	1	0.0186211	43	LLNHMK(1)K	2	-0.87044	1								1	0.0181601	43.066	LLNHMK(1)K	2	0.37256	1
Q57V01	399	K	GMP synthase, putative	Tb927.7.2100								1	0.000314999	85.837	IIEPLCDYHK(1)DEVR	3	-0.76188	1
Q57V24	84	K	Hypothetical_protein_-_conserved	Tb927.7.1820															1	0.00765196	86.772	STSSVTMAK(1)GTK	2	2.1159	1
Q57V37	41	K	60S ribosomal protein L7, putative	Tb927.7.1730	1	0.0145636	77.058	VAAAALK(1)K	2	0.30303	1
Q57V97	29	K	Protein phosphatase 2C, putative	Tb927.5.1660								1	0.0188837	42.031	LINNPK(1)SNSSGVK	2	0.43754	1
Q57VB7	91	K	Possible lysine decarboxylase, putative	Tb927.5.1460	1	0.00467545	68.171	VTALK(1)SATDPQEK	2	0.98772	1	1	0.0172893	64.224	VTALK(1)SATDPQEK	2	1.3666	1	1	0.0027711	70.438	VTALK(1)SATDPQEK	2	0.087822	1
Q57VK2	660	K	Eukaryotic translation initiation factor 3 subunit a	Tb927.7.6090															1	0.00822605	49.62	ITTQEK(1)AADVTR	2	-1.9251	1
Q57VM8	534	K	Conserved protein	Tb927.8.1270	1	0.00120278	69.485	TAVATAVAAGGK(1)SDGR	2	-0.33441	1
Q57VR0	111	K	Hypothetical_protein	Tb927.7.640															1	0.00887963	48.467	VK(1)EEVAQLAAEK	2	-0.48552	1
Q57VV0	5	K	40S ribosomal protein S16, putative	Tb927.7.1040	1	0.0163095	42.718	SGEK(1)THTLK	2	1.645	1
Q57VV3	20	K	Hypothetical_protein_-_conserved	Tb927.5.600								1	0.00339868	61.657	VAIVTHAQGK(1)NTGK	3	0.119	1
Q57VX7	111	K	75 kDa invariant surface glycoprotein	Tb927.5.360								1	0.0124687	44.511	EIQYMK(1)SLGNGIIK	2	1.7624	1
Q57VZ0	381	K	RNA-binding protein, putative	Tb927.8.4450	1	1.08e-08	58.361	STVVSSSSVATVPASNVSGK(1)NSPVNK	3	0.20675	1								1	8.94e-13	77.689	STVVSSSSVATVPASNVSGK(1)NSPVNK	3	0.79512	1
Q57W18	57	K	RNA-binding protein, putative	Tb927.8.4170	1	0.00903423	65.842	K(1)SPAPDASEK	2	-0.082355	1	1	0.0191488	62.466	K(1)SPAPDASEK	2	0.27714	1
Q57W54	621	K	Threonyl-tRNA synthetase, putative	Tb927.5.1090								1	0.000506088	86.944	ATECHK(1)DPNAELK	3	-0.30129	1
Q57W56	3	K	60S ribosomal protein L2, putative	Tb11.01.7960															1	0.0138934	54.157	GK(1)TVLTCR	2	0.10067	1
Q57W72	385	K	Bilobe protein, conserved	Tb927.8.3010								1	0.000679653	49.188	ELGHTQQVAAMQVLQAK(1)ELTR	3	-2.5525	1
Q57W95	653	K	U3 small nucleolar ribonucleoprotein protein MPP10, putative	Tb927.3.3590															1	0.00743763	42.843	EQVSTSQAIK(1)EK	2	-0.18183	1
Q57WH0	933	K	C2 domain-containing protein (Fragment)	Tb927.7.3550	1	1.81e-23	110.36	RTPTEAAGK(1)SADEEGYGDDGPLSK	3	0.57178	1	1	1.64e-109	187.57	TPTEAAGK(1)SADEEGYGDDGPLSK	2	-0.47128	2	1	2.58e-56	134.67	TPTEAAGK(1)SADEEGYGDDGPLSK	3	-0.54635	2
Q57WR6	31	K	10 kDa heat shock protein, putative	Tb927.7.1320															1	1.07e-14	130.47	QTK(1)AGVLIPEQVAGK	2	1.0848	1
Q57WR6	28	K	10 kDa heat shock protein, putative	Tb927.7.1320															1	0.0142286	76.064	TLAAK(1)QTK	2	-0.099478	1
Q57WV9	24	K	Hypothetical_protein_-_conserved	Tb927.3.760	1	0.0115151	69.598	LTK(1)NALQR	2	-0.58371	2	1	0.00633908	95.531	LTK(1)NALQR	2	-0.92829	1	1	0.00765216	82.279	LTK(1)NALQR	2	0.48717	1
Q57WW6	367	K	Flap endonuclease 1	FEN1								1	0.000494076	78.814	QVNSEASTAGTK(1)R	2	-0.24148	1	1	4.06e-10	102.45	QVNSEASTAGTK(1)R	2	0.74799	1
Q57WZ3	39	K	GTP-binding nuclear protein	Tb927.3.1120								1	0.0130453	51.949	HLTGEFEK(1)R	3	-0.56996	1
Q57XC1	126	K	Hypothetical_protein_-_conserved	Tb927.8.2680															1	0.0193591	58.274	GCTTK(1)AIQEAK	2	-0.9599	1
Q57XH5	110	K	Invariant surface glycoprotein	Tb927.5.310								1	0.0167833	58.699	IK(1)ELCDGAK	2	0.058265	1
Q57XJ9	102	K	High mobility group protein, putative	Tb927.3.3490	1	0.00127289	95.094	SAGAEAPSK(1)TK	2	-0.13632	1								1	0.00234565	95.094	SAGAEAPSK(1)TK	2	0.17519	1
Q57XL1	724	K	EngB-type G domain-containing protein	Tb927.7.2630															1	0.0130996	48.794	EQAK(1)EARWR	3	1.9763	1
Q57XM1	4	K	N-acetyltransferase, putative	Tb927.7.2530								1	0.00865684	55.314	NNK(1)NVLVSGQR	2	1.1106	1	1	0.0137963	40.154	NNK(1)NVLVSGQR	2	0.60963	1
Q57XM6	178	K	Peptidyl-prolyl cis-trans isomerase, putative	Tb927.7.2480	1	0.015566	47.894	VQLGPPSSSK(1)R	2	4.0307	1
Q57XN4	226	K	Tyrosyl-tRNA synthetase, putative	Tb927.7.2400															0.996812	0.0183079	52.255	RK(1)QEK(0.997)EK(0.003)AK	2	0.44861	1
Q57XN4	223	K	Tyrosyl-tRNA synthetase, putative	Tb927.7.2400															0.999983	0.0183079	52.255	RK(1)QEK(0.997)EK(0.003)AK	2	0.44861	1
Q57XQ0	441	K	Hypothetical_protein	Tb927.7.2240	1	0.00113788	105.98	LVQK(1)SSAGAK	2	0.74923	1	1	0.00252022	101.38	LVQK(1)SSAGAK	2	-0.185	1	1	0.00447978	104.22	LVQK(1)SSAGAK	2	0.40098	1
Q57XQ0	515	K	Hypothetical_protein	Tb927.7.2240								1	0.000866181	68.044	SGYDAQLPAVNK(1)RPR	3	0.67721	1
Q57XQ0	500	K	Hypothetical_protein	Tb927.7.2240	1	0.00323251	81.017	EGLLPSAK(1)GGR	2	-0.31508	1
Q57XQ7	27	K	Hypothetical_protein_-_conserved	Tb927.7.2170								0.999432	0.0161853	50.353	NVK(0.001)PSAK(0.999)MGK	3	-0.53569	1	0.999203	0.0165699	82.261	NVK(0.001)PSAK(0.999)MGK	2	0.44106	1
Q57XQ7	30	K	Hypothetical_protein_-_conserved	Tb927.7.2170															1	0.00983234	80.165	MGK(1)ATNVK	2	0.011607	1
Q57XS7	385	K	MYND-type domain-containing protein	Tb927.7.7070	1	0.0198219	69.383	NVVGGK(1)R	2	-1.198	1	1	0.00396458	86.866	NVVGGK(1)R	2	0.11992	1
Q57XX0	18	K	40S ribosomal protein S25, putative	Tb10.70.4800	0.865287	0.00884727	74.376	K(0.135)GK(0.865)MENLNK	2	-0.035255	1	0.992836	1.32e-21	166.19	K(0.007)GK(0.993)MENLNK	2	-0.094196	1	0.843137	2.84e-17	155.06	K(0.157)GK(0.843)MENLNK	2	-0.40321	1
Q57XX0	64	K	40S ribosomal protein S25, putative	Tb10.70.4800	1	2.87e-09	156.36	YK(1)VITPSIISDR	2	-0.38191	1
Q57XX0	24	K	40S ribosomal protein S25, putative	Tb10.70.4800	1	0.0191784	63.216	MENLNK(1)GAK	2	-0.04142	1
Q57XX0	16	K	40S ribosomal protein S25, putative	Tb10.70.4800								0.93011	0.000631028	106.6	K(0.93)GK(0.07)MENLNK	3	-0.58765	1	0.936684	0.00139622	115.71	K(0.937)GK(0.063)MENLNK	3	-0.47539	1
Q57XX8	247	K	CorA-like Mg2+ transporter protein	Tb927.3.1450	0.999912	0.0136095	53.554	K(1)LQEKAK	2	-0.49331	1
Q57Y41	540	K	Hypothetical_protein_-_conserved	Tb927.4.4370								1	0.0090605	57.59	WIK(1)ELFSSR	3	-2.3869	1
Q57Y62	892	K	Hypothetical_protein_-_conserved	Tb927.7.6670															0.999955	0.0167298	60.398	EKQK(1)VDLTK	2	0.21455	1
Q57YA3	5	K	Histone H2A	Tb927.7.2820	1	0.00998454	62.464	ATPK(1)QAVK	2	0.27603	1								1	0.019592	41.429	ATPK(1)QAVK	2	0.2081	1
Q57YA3	21	K	Histone H2A	Tb927.7.2820	1	0.00312457	103.43	SVK(1)AGLIFPVGR	2	-0.16576	1	1	0.0158015	74.611	SVK(1)AGLIFPVGR	2	-0.23336	1	1	0.00448036	77.062	SVK(1)AGLIFPVGR	2	1.0438	1
Q57YA3	116	K	Histone H2A	Tb927.7.2820	1	0.00368829	70.089	GGVMPSLNK(1)ALAK	2	-0.078772	5	1	0.000260348	89.301	GGVMPSLNK(1)ALAK	2	1.0031	5	1	0.000643182	92.247	GGVMPSLNK(1)ALAK	2	0.63769	5
Q57YB0	726	K	Kinesin, putative	Tb927.7.3000	0.957541	0.0153591	54.259	LTESVK(0.042)EEQK(0.958)R	2	-0.016287	1
Q57YF7	223	K	Nucleolar RNA-binding protein, putative	Tb927.8.730	1	2.77e-25	180.09	SEGHVAQQSK(1)QQQR	3	0.20978	3	1	2.71e-15	128.71	SEGHVAQQSK(1)QQQR	2	0.8136	2	1	4.7e-56	172.76	SEGHVAQQSK(1)QQQR	2	0.46158	3
Q57YF7	213	K	Nucleolar RNA-binding protein, putative	Tb927.8.730	1	2.72e-18	180.11	VGK(1)SEGHVAQQSK	2	1.5078	5	1	1.61e-05	111.83	VGK(1)SEGHVAQQSK	2	-0.58579	4	1	5.17e-249	256.04	VGK(1)SEGHVAQQSK	2	-0.79873	4
Q57YK4	86	K	60S ribosomal protein L12, putative	Tb927.8.6030	1	0.0156691	84.244	ALK(1)EPPR	2	-1.0336	1
Q57YL9	34	K	60S ribosomal protein L26, putative	Tb927.8.6180	1	0.00183894	75.088	ILMSAPLSK(1)ELR	2	2.3988	1
Q57YW0	9	K	Glycerol-3-phosphate dehydrogenase [NAD(+)]	Tb927.8.3530	1	0.0034025	90.15	VSGVTYLK(1)R	2	0.49925	1	1	0.00126255	108.43	VSGVTYLK(1)R	2	0.3631	1	1	0.00164803	126.07	VSGVTYLK(1)R	2	0.12867	1
Q57YW1	471	K	Hypothetical_protein_-_conserved	Tb927.8.3520	1	0.0191142	52.247	IALMAK(1)ETEVK	2	2.7143	1
Q57YZ6	742	K	Hypothetical_protein	Tb927.8.3170															1	0.0190893	62.546	AQDK(1)QK(1)GK	2	-0.42607	1
Q57YZ6	744	K	Hypothetical_protein	Tb927.8.3170															1	0.0190893	62.546	AQDK(1)QK(1)GK	2	-0.42607	1
Q57Z31	78	K	Histone H4	Tb927.5.4170	1	5.91e-10	154.1	K(1)TVTAVDVVNALR	2	0.69211	1
Q57ZC6	281	K	Protein kinase domain-containing protein	Tb927.3.1850	1	0.0155048	83.614	ELEQLK(1)R	2	2.9175	1
Q57ZC7	52	K	3-oxo-5-alpha-steroid 4-dehydrogenase, putative	Tb927.3.1840															0.812295	0.00153273	64.298	SGGDK(0.188)NDK(0.812)SAYITLDAK	3	0.65479	1
Q57ZH2	4	K	60S ribosomal protein L23a	Tb927.7.5170								1	0.000935052	105.66	PAK(1)AASAAASK	2	-1.289	1
Q57ZL6	302	K	Inosine-adenosine-guanosine-nucleoside hydrolase	Tb927.3.2960	1	0.0184746	55.98	ASGEGK(1)PCVHVAR	3	-0.5013	1	1	0.0118658	42.425	ASGEGK(1)PCVHVAR	3	-0.58063	1
Q57ZT0	171	K	G-patch domain-containing protein	Tb927.5.2110	1	0.0194024	50.855	FFNGK(1)LR	2	-2.4671	1
Q580B5	1626	K	Dynein heavy chain, putative	Tb927.4.870	0.951543	0.0167098	50.025	GK(0.048)K(0.952)NAVK	2	-0.2403	1
Q580I2	34	K	Pre-rrna-processing protein tsr1 homolog	Tb927.8.1410	1	0.00466304	108.72	ESVK(1)ALHPLEAK	2	0.40734	1	1	0.00821056	58.04	ESVK(1)ALHPLEAK	3	0.16538	1	1	0.0108964	50.46	ESVK(1)ALHPLEAK	3	0.54769	1
Q580I2	22	K	Pre-rrna-processing protein tsr1 homolog	Tb927.8.1410	1	0.0065733	97.431	AVSGLAK(1)GR	2	0.5743	2	1	0.0204922	99.442	AVSGLAK(1)GR	2	-0.49524	1	1	0.0131492	59.153	AVSGLAK(1)GR	2	-0.29641	1
Q580J1	132	K	Hypothetical_protein_-_conserved	Tb927.3.4510															1	0.00202872	82.287	CTNTELLK(1)NK	2	0.95646	1
Q580L2	538	K	73 kDa paraflagellar rod protein	Tb927.3.4290								1	0.0109496	117.1	SK(1)MVEYR	2	0.0089955	1
Q580L2	409	K	73 kDa paraflagellar rod protein	Tb927.3.4290	1	0.000881142	90.697	HDK(1)TSQDLAALR	3	-0.6514	1
Q580L2	256	K	73 kDa paraflagellar rod protein	Tb927.3.4290	1	0.00620513	61.265	IHEVQK(1)QANQETSQMK	3	-0.2432	1
Q580T1	895	K	SNF2 DNA repair protein, putative	Tb927.3.5440	1	0.0128593	88.495	VLNSK(1)LSEK	2	0.077774	1	1	0.00791121	106.2	VLNSK(1)LSEK	2	0.37274	1
Q580T8	252	K	Host cell surface-exposed lipoprotein	Tb927.3.5370	1	0.00778855	73.435	SPVAQTSPK(1)AK	2	-2.8052	1								1	0.0117998	81.625	SPVAQTSPK(1)AK	2	-2.6912	1
Q580X6	285	K	ATP-dependent DNA helicase PIF5	PIF5	1	0.00611516	67.113	EIVYQLRHNK(1)R	2	-0.8534	1	1	0.0101865	66.056	EIVYQLRHNK(1)R	2	-0.61839	1
Q581A7	1156	K	SRP40_C domain-containing protein	Tb927.8.3870	1	0.0022648	72.29	DNGPK(1)AEHMALR	3	0.43872	1	1	0.000642681	61.11	DNGPK(1)AEHMALR	3	0.3952	1	1	1.43e-09	101.71	DNGPK(1)AEHMALR	3	1.1947	1
Q581B8	52	K	Chromatin assembly factor 1 subunit A, putative	Tb927.8.3980	1	3.22e-09	126.09	TEDNGELQSAGK(1)QK	2	0.13251	1	1	5.06e-73	190.03	TEDNGELQSAGK(1)QK	2	-0.34465	1	1	0.00385964	79.875	TEDNGELQSAGK(1)QK	2	-0.56119	1
Q581D3	31	K	Uncharacterized protein	Tb927.8.4130	1	0.00750366	73.632	LAGQEVVK(1)GTR	2	-0.6278	1								1	0.00370051	91.961	LAGQEVVK(1)GTR	2	0.18401	1
Q581Q1	66	K	Ribosomal protein L3, mitochondrial, putative	Tb927.4.1800	1	2.67e-06	158.01	DVDRPGSK(1)VNK	2	0.50847	1	1	0.00115768	86.911	DVDRPGSK(1)VNK	2	-0.21031	2	1	1.4e-79	191.29	DVDRPGSK(1)VNK	2	0.66582	1
Q581Q1	371	K	Ribosomal protein L3, mitochondrial, putative	Tb927.4.1800	1	1.8e-32	191.52	FIDTSSK(1)IGHGR	2	-0.66584	2	1	6.89e-10	135.99	FIDTSSK(1)IGHGR	3	0.93195	2	1	0.00268812	91.961	FIDTSSK(1)IGHGR	2	0.27058	2
Q581Q1	383	K	Ribosomal protein L3, mitochondrial, putative	Tb927.4.1800	1	0.0108211	75.652	EK(1)SQWYGPLK	2	0.4058	2
Q581S3	12	K	WW domain containing protein	Tb927.4.1580								1	0.0183874	102.98	GVAPAK(1)R	2	0.22972	1
Q581U8	572	K	DNA topoisomerase IB, large subunit	Tb927.4.1330	1	0.00114131	69.805	VIPTALTGSASSTK(1)NK	2	-0.44531	1								1	0.000261743	90.561	VIPTALTGSASSTK(1)NK	2	-1.0474	1
Q581Y2	268	K	Cyclophilin type peptidyl-prolyl cis-trans isomerase, putative	Tb927.8.2000	1	1.17e-08	126.1	LSTIVEGTGGAK(1)RPR	2	0.020283	3	1	4.12e-30	156.24	LSTIVEGTGGAK(1)RPR	2	-0.31021	3	1	7.28e-06	109	LSTIVEGTGGAK(1)RPR	3	-0.71347	2
Q581Y2	256	K	Cyclophilin type peptidyl-prolyl cis-trans isomerase, putative	Tb927.8.2000															1	1.24e-60	159.95	EGNNAGK(1)LSTIVEGTGGAK	2	0.23518	2
Q582B4	88	K	RNA cytidine acetyltransferase	Tb927.5.2530								1	1.11e-19	140.96	KEPDFGSTSLK(1)QQEK	3	-0.0012736	1
Q582B4	1010	K	RNA cytidine acetyltransferase	Tb927.5.2530	1	0.000677172	113.93	DAK(1)SATVGAR	2	0.88917	1
Q582C1	573	K	WW domain-containing protein	Tb927.5.2440															0.999999	0.0158788	73.499	LKEALEEK(1)AAR	2	0.57997	1
Q582D7	85	K	Acetyltransferase, putative	Tb927.5.2280								1	0.000162977	65.179	IAYHLVSK(1)GEMAR	3	-1.7896	1
Q582M3	32	K	Histone H2A	Tb927.7.6360	1	9.66e-29	81.28	SLTGDDAVPQAPLVGGVAMSPEQASALTGGK(1)LGGK	3	0.50733	2	1	9.05e-45	92.349	SLTGDDAVPQAPLVGGVAMSPEQASALTGGK(1)LGGK	3	0.79958	2	1	1.07e-30	91.779	SLTGDDAVPQAPLVGGVAMSPEQASALTGGK(1)LGGK	3	0.087321	3
Q582M3	165	K	Histone H2A	Tb927.7.6360	1	0.00193194	79.886	GGVVPFVHK(1)SLEK	2	0.5688	1	1	0.00267579	79.886	GGVVPFVHK(1)SLEK	2	0.097984	1
Q582M3	44	K	Histone H2A	Tb927.7.6360	1	0.00364593	91.867	AVGPAHGK(1)GK	2	0.94182	1	1	0.0189844	82.287	AVGPAHGK(1)GK	2	-1.0024	1	1	0.0193128	82.287	AVGPAHGK(1)GK	2	-0.45518	1
Q582M3	36	K	Histone H2A	Tb927.7.6360	1	0.00147734	84.507	LGGK(1)AVGPAHGK	2	0.099049	4	1	0.00813408	81.92	LGGK(1)AVGPAHGK	3	0.50649	4	1	1.14e-05	110.08	LGGK(1)AVGPAHGK	2	0.41736	5
Q582N2	356	K	60S ribosomal protein L4	Tb927.3.5050								1	1.31e-18	167.25	HAAK(1)VVR	2	-0.6386	1
Q582P0	776	K	Kinesin, putative	Tb927.3.4960								1	0.0177273	47.187	LLPLEEELK(1)R	2	1.1549	1
Q582U6	578	K	Kinetoplastid kinetochore protein 17	Tb927.3.2330															1	0.0164949	49.06	K(1)EFEQHAAK	2	1.6472	1
Q582Y5	137	K	Uncharacterized protein	Tb927.3.2730	1	0.0183749	61.161	EVAREEK(1)LR	2	-0.6569	1
Q583I6	1372	K	Antigenic protein, putative	Tb927.4.2070	1	0.0130746	69.786	ALK(1)EQYETLQR	2	0.040502	1
Q583L5	117	K	Variant surface glycoprotein (VSG, atypical), putative	Tb927.6.5450	1	0.0180232	63.565	ASIETLK(1)R	2	-0.22676	1
Q583S0	10	K	Importin subunit alpha	Tb927.6.2640	0.967328	0.00016827	113.07	MFSGQNEK(0.033)PK(0.967)GAK	2	-0.82966	2	0.979459	0.000210497	92.856	MFSGQNEK(0.021)PK(0.979)GAK	2	0.61393	3	0.97018	3.54e-21	145.81	MFSGQNEK(0.03)PK(0.97)GAK	2	-0.23623	3
Q583S0	13	K	Importin subunit alpha	Tb927.6.2640	1	0.00941473	145.72	GAK(1)QTPSVR	2	-0.38026	1	1	0.000205848	138.4	GAK(1)QTPSVR	2	-0.59838	1	1	4.45e-25	164.96	GAK(1)QTPSVR	2	-0.55641	1
Q583T1	100	K	40S ribosomal protein L14, putative	Tb927.6.720	1	0.0106982	48.568	K(1)AFAESTDFER	2	0.099935	1	1	0.00424722	74.962	K(1)AFAESTDFER	2	1.0615	1
Q583T6	350	K	Ribosomal RNA processing protein 45	Tb927.6.670	1	0.00303808	54.871	SGVGK(1)VEQACVK	2	0.068222	1	1	3.81e-09	81.565	SGVGK(1)VEQACVK	2	0.6046	1
Q584H3	385	K	MBO2	Tb927.4.2140								1	0.0095994	49.06	NAQRLDDAK(1)R	2	0.25745	1
Q584L0	85	K	WD_REPEATS_REGION domain-containing protein	Tb927.4.4950	1	4.43e-05	74.966	HAGEAAASSPAVALK(1)QK	3	0.56401	1	1	1.37e-06	103.79	HAGEAAASSPAVALK(1)QK	3	0.75759	2	1	8.13e-08	100.4	HAGEAAASSPAVALK(1)QK	3	-0.22113	2
Q584R1	60	K	Protein kinase, putative	Tb927.6.2450								1	0.0181217	61.958	ILSK(1)IQLLQQK	2	0.44066	1	1	0.00271355	61.958	ILSK(1)IQLLQQK	2	0.47009	1
Q584U6	47	K	40S ribosomal protein S30	Tb927.6.2100								0.999687	0.00123024	79.889	YLAK(1)TLKPGEK	3	0.59978	1	0.994953	0.00301933	62.528	YLAK(0.995)TLK(0.005)PGEK	3	-0.1238	1
Q584V1	201	K	Ribosome biogenesis regulatory protein (RRS1), putative	Tb927.6.2050	1	0.0104727	51.569	HLATASNGK(1)FDK	3	2.9259	1
Q585J1	202	K	Translation elongation factor 1-beta, putative	Tb927.4.3590								1	0.00969874	54.066	LATELHAIK(1)R	3	-0.16499	1	1	0.00187126	76.228	LATELHAIK(1)R	3	-0.30978	1
Q585J5	174	K	60S ribosomal protein L13a, putative	Tb927.4.3550	1	0.00162143	79.492	YSDVVEK(1)LEAAR	2	-0.57051	2	1	1.36e-21	158.56	YSDVVEK(1)LEAAR	2	-0.3004	2	1	0.00635273	79.492	YSDVVEK(1)LEAAR	2	-0.70861	1
Q585M3	290	K	Aspartyl-tRNA synthetase, putative	Tb927.6.1880	1	0.0129761	59.908	QIALQGDLK(1)R	2	-0.40286	2								1	0.00542467	60.398	QIALQGDLK(1)R	2	0.8753	1
Q585N6	91	K	Rab-GAP TBC domain-containing protein	Tb927.6.1750	0.834386	0.00897271	74.92	ETLGSK(0.834)NK(0.166)R	2	-1.0184	1
Q585Q1	169	K	Conserved protein	Tb927.6.1590	1	0.00662734	76.035	GVVK(1)TLR	2	-0.11144	1
Q585X3	331	K	Heat shock 70 kDa protein, mitochondrial, putative	Tb927.6.3740	1	0.00127534	94.767	FESLADK(1)LVQR	2	-0.59151	2	1	0.0201172	77.062	FESLADK(1)LVQR	2	-0.71881	1
Q585Y5	54	K	RNA-binding protein RBP14, putative	Tb927.6.3870	1	0.00314988	91.095	K(1)TTGVVASK	2	0.88924	1
Q586J9	446	K	Histone deacetylase	Tb927.2.2190	0.888964	3.85e-62	189.11	K(0.111)PVDYNK(0.889)LAEEMANQDDELAR	3	0.17136	1								0.91619	1.58e-100	175.33	K(0.084)PVDYNK(0.916)LAEEMANQDDELAR	3	-0.17158	1
Q586J9	440	K	Histone deacetylase	Tb927.2.2190	1	0.00721339	145.34	K(1)PVDYNK	2	0.63018	1								1	0.00505488	87.696	K(1)PVDYNK	2	0.96868	1
Q586J9	24	K	Histone deacetylase	Tb927.2.2190	1	0.000534744	102.4	K(1)ETSSSSVATR	2	-0.073492	1	1	0.00352066	77.185	K(1)ETSSSSVATR	2	0.11985	1
Q586N1	235	K	Adenosine transporter 2, putative	Tb927.2.6220								1	0.020994	44.71	K(1)GTVCDFDVK	2	3.6726	1
Q586P4	696	K	Endo/exonuclease Mre11	Tb927.2.4390	1	0.00128966	99.283	AVK(1)SETSAPK	2	0.21679	1	1	0.0167863	83.862	AVK(1)SETSAPK	2	0.96872	1
Q586R0	6	K	Branched-chain amino acid aminotransferase, putative	Tb927.2.4590	1	0.0071104	53.567	TFLAK(1)DLTVQR	2	-0.043115	2	1	0.00992199	44.847	TFLAK(1)DLTVQR	2	0.32317	2	1	0.0117879	45.653	TFLAK(1)DLTVQR	2	-0.18167	2
Q586X9	145	K	Transcription elongation factor S-II, putative	Tb927.2.3580	1	4.11e-13	130.72	AGSLNNATQQTAGGK(1)R	2	0.07941	1	1	9.38e-47	164.66	AGSLNNATQQTAGGK(1)R	2	0.18238	2	1	5.11e-32	147.51	AGSLNNATQQTAGGK(1)R	2	-0.18212	1
Q586X9	113	K	Transcription elongation factor S-II, putative	Tb927.2.3580	1	0.00102333	100.04	FEPTHSK(1)NTAPR	2	-0.36463	2	1	1.62e-07	113.61	FEPTHSK(1)NTAPR	2	0.33392	2	1	1.52e-05	100.04	FEPTHSK(1)NTAPR	3	0.080026	1
Q586Z6	325	K	Glyceraldehyde-3-phosphate dehydrogenase	Tb927.6.4300	1	3.9e-05	113.89	ASK(1)TYMK	2	-0.10454	1
Q586Z6	103	K	Glyceraldehyde-3-phosphate dehydrogenase	Tb927.6.4300	1	0.0109102	72.928	FK(1)HSVSTTK	2	0.79786	1								1	0.000240061	131.09	FK(1)HSVSTTK	2	0.23852	1
Q586Z6	101	K	Glyceraldehyde-3-phosphate dehydrogenase	Tb927.6.4300	1	0.0123371	89.08	YDSVHGK(1)FK	2	0.20686	1
Q586Z6	117	K	Glyceraldehyde-3-phosphate dehydrogenase	Tb927.6.4300	0.999911	6.33e-07	108.18	SKPSVAK(1)DDTLVVNGHR	3	0.61213	1	0.999768	9.52e-06	100.04	SKPSVAK(1)DDTLVVNGHR	3	0.92391	1	0.797453	0.00602069	48.899	SK(0.203)PSVAK(0.797)DDTLVVNGHR	3	0.67366	1
Q586Z6	314	K	Glyceraldehyde-3-phosphate dehydrogenase	Tb927.6.4300	1	0.00162147	78.705	DTSIK(1)EIDAALK	2	0.38497	1	1	0.00827373	81.709	DTSIK(1)EIDAALK	2	1.2641	1	1	0.00722721	87.216	DTSIK(1)EIDAALK	2	-0.16921	1
Q586Z6	252	K	Glyceraldehyde-3-phosphate dehydrogenase	Tb927.6.4300	1	0.00294561	81.92	TVDGVSVK(1)DWR	2	1.3627	1
Q586Z6	173	K	Glyceraldehyde-3-phosphate dehydrogenase	Tb927.6.4300	1	0.000424516	100.73	K(1)VVISAPASGGAK	2	-0.87493	1	1	0.00149088	89.231	K(1)VVISAPASGGAK	2	-0.10813	1	1	0.0098517	78.814	K(1)VVISAPASGGAK	2	-0.74468	1
Q587E4	203	K	DNA ligase	Tb927.6.4780	1	0.000924293	88.021	EIALMSGK(1)DVAR	2	-1.1634	1
Q587F7	722	K	Kinetoplast polyadenylation/uridylation factor 1	Tb927.2.3180								1	0.00125349	48.616	HVPPNPVTATTILDMLGK(1)SGR	3	1.4756	1
