# Supplementary material for: Protein Lactylation Critically Regulates Energy Metabolism in the Protozoan Parasite Trypanosoma brucei
Source: Front Cell Dev Biol. 2021 Oct 14;9:719720. doi: 10.3389/fcell.2021.719720 (PMC8551762; doi:10.3389/fcell.2021.719720)
Supplement: Supplementary file 1 [file Data_Sheet_1.ZIP › Supplementary tables/Supplementary Table 3.xlsx]

## Sheet: ident_protein_GO_enrichment
GO Terms Level 1	GO Terms ID	GO Terms Level	Terms	Mapping	Background	All Mapping	All Background	Fold enrichment	p value	Related Protein
Cellular Component	GO:0043228	3	non-membrane-bounded organelle	57	958	144	7114	2.94	1.9387e-12	Q57V37 Q386F2 Q57XX0 Q57W56 Q384T0 Q57WW6 Q57W95 Q385D3 Q57Z31 Q38DT1 Q581U8 Q389U3 Q580X6 Q57YF7 Q38B69 Q582N2 Q57YL9 Q584U6 Q38EY6 Q38CY8 Q582P0 Q38AC1 Q580B5 Q57ZH2 Q57YB0 Q582M3 Q38FW8 Q57YA3 Q383V6 Q38BK6 Q389T1 Q4GYX7 Q583T1 Q387L9 Q38DX2 Q38BK7 Q582U6 Q4GYY5 Q385X1 Q57VV0 Q57YK4 Q388B7 Q38CD0 Q382Y3 Q581Q1 Q4GZ82 Q38E15 Q582B4 Q57U30 Q388S9 Q4GYY6 P50885 Q584V1 Q38EC5 Q38CZ4 Q585J5 D7SG81
Cellular Component	GO:0043232	7	intracellular non-membrane-bounded organelle	57	958	144	7114	2.94	1.9387e-12	Q57V37 Q386F2 Q57XX0 Q57W56 Q384T0 Q57WW6 Q57W95 Q385D3 Q57Z31 Q38DT1 Q581U8 Q389U3 Q580X6 Q57YF7 Q38B69 Q582N2 Q57YL9 Q584U6 Q38EY6 Q38CY8 Q582P0 Q38AC1 Q580B5 Q57ZH2 Q57YB0 Q582M3 Q38FW8 Q57YA3 Q383V6 Q38BK6 Q389T1 Q4GYX7 Q583T1 Q387L9 Q38DX2 Q38BK7 Q582U6 Q4GYY5 Q385X1 Q57VV0 Q57YK4 Q388B7 Q38CD0 Q382Y3 Q581Q1 Q4GZ82 Q38E15 Q582B4 Q57U30 Q388S9 Q4GYY6 P50885 Q584V1 Q38EC5 Q38CZ4 Q585J5 D7SG81
Cellular Component	GO:0022626	10	cytosolic ribosome	20	148	144	7114	6.68	1.12097e-11	Q57V37 Q38BK7 Q386F2 Q57W56 Q385D3 Q57VV0 Q57YK4 Q582N2 Q38CD0 Q38EY6 Q57U30 Q38CY8 Q38AC1 Q57ZH2 Q38EC5 Q38FW8 Q383V6 Q585J5 Q38BK6 D7SG81
Cellular Component	GO:0005829	8	cytosol	31	379	144	7114	4.04	1.15564e-11	Q57V37 Q38BK7 Q38AV5 Q386F2 Q57W56 Q57ZL6 Q385D3 Q387G2 Q57VV0 Q57YK4 Q38EV1 Q38B69 Q582N2 Q38EU9 Q38CD0 Q38EY6 Q57U30 Q38CY8 Q57UT3 Q583S0 Q383X0 Q38AC1 Q57ZH2 Q385L6 Q38FW8 Q38EC5 Q585J5 Q383V6 Q38BK6 D7SG81 Q38BV6
Cellular Component	GO:0044391	9	ribosomal subunit	22	191	144	7114	5.69	2.32092e-11	Q57V37 Q38BK7 Q386F2 Q57W56 Q385D3 Q57VV0 Q57YK4 Q38B69 Q582N2 Q38CD0 Q57YL9 Q38EY6 Q57U30 Q38CY8 Q38AC1 Q57ZH2 Q38EC5 Q38FW8 Q383V6 Q585J5 Q38BK6 D7SG81
Cellular Component	GO:0044445	9	cytosolic part	21	179	144	7114	5.8	4.87602e-11	Q57V37 Q38BK7 Q386F2 Q57W56 Q385D3 Q57VV0 Q57YK4 Q582N2 Q38CD0 Q38EY6 Q57U30 Q38CY8 Q38AC1 Q57ZH2 Q38EC5 Q38FW8 Q383V6 Q585J5 Q38BK6 D7SG81 Q38BV6
Cellular Component	GO:1990904	3	ribonucleoprotein complex	36	533	144	7114	3.34	5.19197e-11	Q57V37 Q386F2 Q57XX0 Q57W56 Q57W95 Q385D3 Q580I2 Q38B69 Q582N2 Q38AU1 Q57YL9 Q584U6 Q38EY6 Q38CY8 Q38AC1 Q57ZH2 Q38FW8 Q383V6 Q38BK6 Q583T1 Q38BK7 Q385X1 Q57YK4 Q57VV0 Q4GZ82 Q581Q1 Q38CD0 Q582B4 Q388S9 Q57U30 P50885 Q584V1 Q38CZ4 Q38EC5 Q585J5 D7SG81
Cellular Component	GO:0030529	6	intracellular ribonucleoprotein complex	36	533	144	7114	3.34	5.19197e-11	Q57V37 Q386F2 Q57XX0 Q57W56 Q57W95 Q385D3 Q580I2 Q38B69 Q582N2 Q38AU1 Q57YL9 Q584U6 Q38EY6 Q38CY8 Q38AC1 Q57ZH2 Q38FW8 Q383V6 Q38BK6 Q583T1 Q38BK7 Q385X1 Q57YK4 Q57VV0 Q4GZ82 Q581Q1 Q38CD0 Q582B4 Q388S9 Q57U30 P50885 Q584V1 Q38CZ4 Q38EC5 Q585J5 D7SG81
Cellular Component	GO:0005840	8	ribosome	27	312	144	7114	4.28	8.69662e-11	Q583T1 Q57V37 Q38BK7 Q386F2 Q57XX0 Q57W56 Q385D3 Q57VV0 Q57YK4 Q38B69 Q582N2 Q38CD0 Q581Q1 Q57YL9 Q584U6 Q38EY6 Q57U30 Q38CY8 Q38AC1 P50885 Q57ZH2 Q38EC5 Q38FW8 Q383V6 Q585J5 Q38BK6 D7SG81
Cellular Component	GO:0022625	11	cytosolic large ribosomal subunit	14	89	144	7114	7.77	2.13645e-09	Q38CD0 Q57V37 Q38EY6 Q38CY8 Q57W56 Q57ZH2 Q385D3 Q38FW8 Q38EC5 Q585J5 Q383V6 Q57YK4 D7SG81 Q582N2
Cellular Component	GO:0032991	2	macromolecular complex	65	1640	144	7114	1.96	2.98738e-09	Q57W56 Q385D3 Q581U8 Q580I2 Q38B69 Q57YL9 Q38EY6 Q38CY8 Q583S0 Q389N7 Q582P0 Q38AC1 Q580B5 Q57ZH2 Q57YB0 Q383V6 Q38BK6 Q4GYX7 Q583T1 Q387L9 Q582U6 Q383Y7 Q387F6 Q385X1 Q583T6 Q57VV0 Q388B7 Q38E15 Q57U30 Q388S9 Q384S7 P50885 Q584V1 Q38EC5 Q38CZ4 Q585J5 Q57V37 Q57XX0 Q386F2 Q384T0 Q57W95 Q38DT1 Q57Z31 Q38AU1 Q582N2 Q57XN4 Q584U6 Q57UT3 Q57YW0 Q38FW8 Q582M3 Q57YA3 Q389T1 Q38BV6 Q38DX2 Q38BK7 Q385H7 …
Cellular Component	GO:0015934	10	large ribosomal subunit	15	121	144	7114	6.12	1.62618e-08	Q38CD0 Q57YL9 Q57V37 Q38EY6 Q38CY8 Q57W56 Q57ZH2 Q385D3 Q38FW8 Q38EC5 Q585J5 Q383V6 Q57YK4 D7SG81 Q582N2
Cellular Component	GO:0044446	7	intracellular organelle part	55	1579	144	7114	1.72	8.42937e-06	Q57V37 Q386F2 Q57W56 Q384T0 Q57WW6 Q57W95 Q385D3 Q57Z31 Q38DT1 Q581U8 Q57ZC7 Q580X6 Q57YF7 Q38B69 Q582N2 Q38AU1 Q57YL9 Q38EY6 Q38CY8 Q57WR6 Q583S0 Q582P0 Q38AC1 Q580B5 Q57ZH2 Q57YB0 Q582M3 Q38FW8 Q57YA3 Q383V6 Q38BK6 Q389T1 Q4GYX7 Q387L9 Q38DX2 Q38BK7 Q582U6 Q384X5 Q4GYY5 Q57VR0 Q57VV0 Q57YK4 Q388B7 Q38CD0 Q4GZ82 Q38E15 Q582B4 Q57U30 Q388S9 Q4GYY6 Q584V1 Q38EC5 Q38CZ4 Q585J5 D7SG81
Cellular Component	GO:0044422	3	organelle part	55	1601	144	7114	1.7	1.29687e-05	Q57V37 Q386F2 Q57W56 Q384T0 Q57WW6 Q57W95 Q385D3 Q57Z31 Q38DT1 Q581U8 Q57ZC7 Q580X6 Q57YF7 Q38B69 Q582N2 Q38AU1 Q57YL9 Q38EY6 Q38CY8 Q57WR6 Q583S0 Q582P0 Q38AC1 Q580B5 Q57ZH2 Q57YB0 Q582M3 Q38FW8 Q57YA3 Q383V6 Q38BK6 Q389T1 Q4GYX7 Q387L9 Q38DX2 Q38BK7 Q582U6 Q384X5 Q4GYY5 Q57VR0 Q57VV0 Q57YK4 Q388B7 Q38CD0 Q4GZ82 Q38E15 Q582B4 Q57U30 Q388S9 Q4GYY6 Q584V1 Q38EC5 Q38CZ4 Q585J5 D7SG81
Cellular Component	GO:0000786	11	nucleosome	6	38	144	7114	7.8	0.000100292	Q57Z31 Q582M3 Q57YA3 Q384T0 Q389T1 Q4GYX7
Cellular Component	GO:0032993	3	protein-DNA complex	7	56	144	7114	6.18	0.000121751	Q38DX2 Q57Z31 Q582M3 Q57YA3 Q384T0 Q389T1 Q4GYX7
Cellular Component	GO:0005694	8	chromosome	12	172	144	7114	3.45	0.000176371	Q38DX2 Q582U6 Q384T0 Q57Z31 Q38DT1 Q581U8 Q389U3 Q582M3 Q57YA3 Q580X6 Q389T1 Q4GYX7
Cellular Component	GO:0020015	10	glycosome	6	43	144	7114	6.89	0.0002038	Q57YW0 Q4GZE6 Q4GZG4 Q57ZL6 D6XDN4 Q586Z6
Cellular Component	GO:0044815	3	DNA packaging complex	6	45	144	7114	6.59	0.000263382	Q57Z31 Q582M3 Q57YA3 Q384T0 Q389T1 Q4GYX7
Cellular Component	GO:0044427	9	chromosomal part	11	154	144	7114	3.53	0.00026941	Q38DX2 Q582U6 Q384T0 Q38DT1 Q57Z31 Q581U8 Q582M3 Q57YA3 Q580X6 Q389T1 Q4GYX7
Cellular Component	GO:0000785	10	chromatin	6	47	144	7114	6.31	0.000335869	Q57Z31 Q582M3 Q57YA3 Q384T0 Q389T1 Q4GYX7
Cellular Component	GO:0015935	10	small ribosomal subunit	7	70	144	7114	4.94	0.000497124	Q38BK7 Q57U30 Q386F2 Q57VV0 Q38BK6 Q38B69 Q38AC1
Cellular Component	GO:0005634	8	nucleus	35	1003	144	7114	1.72	0.00067269	Q57XJ9 Q38BV4 Q384T0 Q57WW6 Q57W95 Q57Z31 Q581U8 Q389U3 Q580I2 Q580X6 Q38DZ4 Q57YF7 Q38AU1 Q583S0 Q57WZ3 Q586P4 D6XGM6 Q582M3 Q57YA3 Q389T1 Q4GZF5 Q4GYX7 Q38DX2 Q581Y2 Q4GZ82 Q586X9 Q582B4 Q388S9 Q38AM1 Q584V1 Q38AJ7 Q57XM6 Q587E4 Q586J9 Q38CZ4
Cellular Component	GO:0022627	11	cytosolic small ribosomal subunit	6	57	144	7114	5.2	0.00096166	Q38BK7 Q57U30 Q386F2 Q57VV0 Q38BK6 Q38AC1
Cellular Component	GO:0000790	13	nuclear chromatin	3	12	144	7114	12.35	0.00156279	Q57Z31 Q582M3 Q57YA3
Cellular Component	GO:0030684	7	preribosome	7	85	144	7114	4.07	0.00159113	Q57W95 Q4GZ82 Q582B4 Q584V1 Q388S9 Q580I2 Q38CZ4
Cellular Component	GO:0005730	11	nucleolus	9	141	144	7114	3.15	0.00215656	Q4GZ82 Q582B4 Q388S9 Q57WW6 Q57W95 Q584V1 Q581U8 Q38CZ4 Q57YF7
Cellular Component	GO:0042579	8	microbody	6	68	144	7114	4.36	0.00241841	Q57YW0 Q4GZE6 Q4GZG4 Q57ZL6 D6XDN4 Q586Z6
Cellular Component	GO:0005777	9	peroxisome	6	68	144	7114	4.36	0.00241841	Q57YW0 Q4GZE6 Q4GZG4 Q57ZL6 D6XDN4 Q586Z6
Cellular Component	GO:0031981	10	nuclear lumen	14	297	144	7114	2.33	0.00265488	Q4GZ82 Q38DX2 Q582B4 Q388S9 Q583S0 Q57WW6 Q57W95 Q57Z31 Q584V1 Q581U8 Q582M3 Q38CZ4 Q57YA3 Q57YF7
Cellular Component	GO:0009331	8	glycerol-3-phosphate dehydrogenase complex	2	5	144	7114	19.76	0.00390932	Q57YW0 Q384S7
Cellular Component	GO:0044454	12	nuclear chromosome part	5	56	144	7114	4.41	0.00528537	Q38DX2 Q57Z31 Q581U8 Q582M3 Q57YA3
Cellular Component	GO:0005853	8	eukaryotic translation elongation factor 1 complex	2	7	144	7114	14.12	0.00799366	Q585J1 Q38B20
Cellular Component	GO:0000228	11	nuclear chromosome	5	63	144	7114	3.92	0.00869109	Q38DX2 Q57Z31 Q581U8 Q582M3 Q57YA3
Cellular Component	GO:0031974	2	membrane-enclosed lumen	15	378	144	7114	1.96	0.00926479	Q4GZ82 Q38DX2 Q582B4 Q388S9 Q583S0 Q57WR6 Q57WW6 Q57W95 Q57Z31 Q584V1 Q581U8 Q582M3 Q38CZ4 Q57YA3 Q57YF7
Cellular Component	GO:0070013	7	intracellular organelle lumen	15	378	144	7114	1.96	0.00926479	Q4GZ82 Q38DX2 Q582B4 Q388S9 Q583S0 Q57WR6 Q57WW6 Q57W95 Q57Z31 Q584V1 Q581U8 Q582M3 Q38CZ4 Q57YA3 Q57YF7
Cellular Component	GO:0043233	4	organelle lumen	15	378	144	7114	1.96	0.00926479	Q4GZ82 Q38DX2 Q582B4 Q388S9 Q583S0 Q57WR6 Q57WW6 Q57W95 Q57Z31 Q584V1 Q581U8 Q582M3 Q38CZ4 Q57YA3 Q57YF7
Cellular Component	GO:0030686	8	90S preribosome	3	32	144	7114	4.63	0.026247	Q57W95 Q582B4 Q388S9
Cellular Component	GO:1990391	3	DNA repair complex	2	15	144	7114	6.59	0.0359581	Q38DX2 Q389N7
Cellular Component	GO:0044428	9	nuclear part	15	447	144	7114	1.66	0.0362568	Q4GZ82 Q38DX2 Q582B4 Q388S9 Q583S0 Q57WW6 Q57W95 Q57Z31 Q584V1 Q581U8 Q582M3 Q38CZ4 Q57YA3 Q57YF7 Q38AU1
Cellular Component	GO:0005871	11	kinesin complex	4	66	144	7114	2.99	0.044188	Q38E15 Q57YB0 Q582P0 Q388B7
Cellular Component	GO:0031514	6	motile cilium	4	67	144	7114	2.95	0.0462824	Q382I7 Q57UL8 Q57UH2 Q580L2
Cellular Component	GO:0005657	10	replication fork	3	40	144	7114	3.71	0.046551	Q38DX2 Q581U8 Q580X6
Cellular Component	GO:0043596	13	nuclear replication fork	2	19	144	7114	5.2	0.0555744	Q38DX2 Q581U8
Cellular Component	GO:0000776	12	kinetochore	2	20	144	7114	4.94	0.0609501	Q38DT1 Q582U6
Cellular Component	GO:0032040	8	small-subunit processome	3	48	144	7114	3.09	0.0726317	Q57W95 Q4GZ82 Q388S9
Cellular Component	GO:0000775	11	chromosome, centromeric region	2	24	144	7114	4.12	0.0840612	Q38DT1 Q582U6
Cellular Component	GO:0030687	8	preribosome, large subunit precursor	2	25	144	7114	3.95	0.0901985	Q584V1 Q38CZ4
Cellular Component	GO:0005874	11	microtubule	4	86	144	7114	2.3	0.0961924	Q38E15 Q4GYY6 Q4GYY5 Q388B7
Cellular Component	GO:0005875	10	microtubule associated complex	6	160	144	7114	1.85	0.105403	Q580B5 Q387L9 Q38E15 Q57YB0 Q582P0 Q388B7
Cellular Component	GO:0015630	9	microtubule cytoskeleton	9	277	144	7114	1.61	0.108498	Q382Y3 Q387L9 Q38E15 Q4GYY6 Q582P0 Q4GYY5 Q580B5 Q57YB0 Q388B7
Cellular Component	GO:0099512	4	supramolecular fiber	4	90	144	7114	2.2	0.109009	Q38E15 Q4GYY6 Q4GYY5 Q388B7
Cellular Component	GO:0099080	2	supramolecular complex	4	90	144	7114	2.2	0.109009	Q38E15 Q4GYY6 Q4GYY5 Q388B7
Cellular Component	GO:0099513	10	polymeric cytoskeletal fiber	4	90	144	7114	2.2	0.109009	Q38E15 Q4GYY6 Q4GYY5 Q388B7
Cellular Component	GO:0099081	3	supramolecular polymer	4	90	144	7114	2.2	0.109009	Q38E15 Q4GYY6 Q4GYY5 Q388B7
Cellular Component	GO:0005929	5	cilium	6	185	144	7114	1.6	0.172011	Q580B5 Q382I7 Q387G2 Q57UL8 Q57UH2 Q580L2
Cellular Component	GO:0042995	4	cell projection	6	185	144	7114	1.6	0.172011	Q580B5 Q382I7 Q387G2 Q57UL8 Q57UH2 Q580L2
Cellular Component	GO:1990204	4	oxidoreductase complex	2	38	144	7114	2.6	0.179073	Q57YW0 Q384S7
Cellular Component	GO:0098687	10	chromosomal region	2	40	144	7114	2.47	0.193751	Q38DT1 Q582U6
Cellular Component	GO:0044452	12	nucleolar part	2	48	144	7114	2.06	0.253614	Q57W95 Q388S9
Cellular Component	GO:0005773	8	vacuole	2	63	144	7114	1.57	0.365782	Q385T8 Q384X5
Molecular Function	GO:0003735	3	structural constituent of ribosome	26	279	170	7982	4.38	1.52913e-10	Q583T1 Q57V37 Q38BK7 Q386F2 Q57W56 Q385D3 Q57VV0 Q57YK4 Q38B69 Q582N2 Q38CD0 Q581Q1 Q57YL9 Q584U6 Q38EY6 Q57U30 Q38CY8 Q38AC1 P50885 Q57ZH2 Q38EC5 Q38FW8 Q383V6 Q585J5 Q38BK6 D7SG81
Molecular Function	GO:0005198	2	structural molecule activity	28	337	170	7982	3.9	4.09145e-10	Q583T1 Q57V37 Q38BK7 Q386F2 Q57W56 Q4GYY5 Q385D3 Q57VV0 Q57YK4 Q38B69 Q582N2 Q38CD0 Q581Q1 Q57YL9 Q584U6 Q38EY6 Q57U30 Q4GYY6 Q38CY8 Q38AC1 P50885 Q57ZH2 Q38EC5 Q38FW8 Q383V6 Q585J5 Q38BK6 D7SG81
Molecular Function	GO:0003676	4	nucleic acid binding	55	1401	170	7982	1.84	1.62739e-06	Q381K1 Q57XJ9 Q386F2 Q38BV4 Q384T0 Q57WW6 Q587F7 Q57Z31 Q38AY0 Q581U8 Q580I2 Q388C5 Q581S3 Q580X6 Q57YF7 Q38B69 Q57XN4 P86939 Q38CY8 Q389N7 Q57VZ0 Q385S2 Q586P4 Q57W18 Q384T4 Q582M3 Q38FW8 Q57YA3 Q383V6 Q389T1 Q4GZF5 Q4GYX7 Q38DX2 Q581Y2 Q38AV1 Q585M3 Q38C34 Q388W1 Q385X1 Q57YK4 Q585Y5 Q57XQ7 Q38CD0 Q586X9 Q381F9 Q4GZ82 Q582B4 Q57U30 Q38BE4 Q57ZT0 Q57XM6 Q587E4 Q585J5 Q585J1 Q38B20
Molecular Function	GO:0003746	7	translation elongation factor activity	7	45	170	7982	7.3	4.02964e-05	Q586X9 P86939 Q38BE4 Q38C34 Q385S2 Q585J1 Q38B20
Molecular Function	GO:0046982	5	protein heterodimerization activity	6	44	170	7982	6.4	0.000308276	Q57Z31 Q582M3 Q57YA3 Q384T0 Q389T1 Q4GYX7
Molecular Function	GO:0046983	4	protein dimerization activity	7	62	170	7982	5.3	0.000322266	Q57YW0 Q57Z31 Q582M3 Q57YA3 Q384T0 Q389T1 Q4GYX7
Molecular Function	GO:0005516	4	calmodulin binding	5	32	170	7982	7.34	0.00052201	P86939 Q382I7 Q57UH2 Q38C34 Q580L2
Molecular Function	GO:0003723	5	RNA binding	27	654	170	7982	1.94	0.00060742	Q381K1 Q581Y2 Q386F2 Q38BV4 Q38C34 Q587F7 Q38AY0 Q580I2 Q57YK4 Q57YF7 Q38B69 Q38CD0 Q586X9 P86939 Q4GZ82 Q57XN4 Q582B4 Q57U30 Q38BE4 Q38CY8 Q385S2 Q57XM6 Q38FW8 Q585J5 Q383V6 Q585J1 Q38B20
Molecular Function	GO:0003677	5	DNA binding	20	422	170	7982	2.23	0.000617054	Q38DX2 Q38AV1 Q57XJ9 Q384T0 Q57WW6 Q388W1 Q57Z31 Q581U8 Q388C5 Q580X6 Q57XQ7 Q381F9 Q389N7 Q586P4 Q587E4 Q582M3 Q57YA3 Q389T1 Q4GZF5 Q4GYX7
Molecular Function	GO:0003924	8	GTPase activity	7	82	170	7982	4.01	0.00174524	P86939 Q38BE4 Q4GYY6 Q580I2 Q38C34 Q57WZ3 Q4GYY5
Molecular Function	GO:0019843	6	rRNA binding	5	47	170	7982	4.99	0.00307523	Q38CD0 Q581Y2 Q386F2 Q38CY8 Q57YK4
Molecular Function	GO:0004407	6	histone deacetylase activity	2	5	170	7982	18.78	0.00432297	Q586J9 D6XGM6
Molecular Function	GO:0004054	7	arginine kinase activity	2	6	170	7982	15.65	0.00639391	Q38EV1 Q38EU9
Molecular Function	GO:0033558	5	protein deacetylase activity	2	7	170	7982	13.42	0.00882669	Q586J9 D6XGM6
Molecular Function	GO:0019202	6	amino acid kinase activity	2	8	170	7982	11.74	0.0116051	Q38EV1 Q38EU9
Molecular Function	GO:0008135	6	translation factor activity, RNA binding	7	121	170	7982	2.72	0.0145647	Q586X9 P86939 Q38BE4 Q38C34 Q385S2 Q585J1 Q38B20
Molecular Function	GO:0032403	4	protein complex binding	4	46	170	7982	4.08	0.0161732	Q38BK7 Q386F2 Q57W56 Q38B69
Molecular Function	GO:0004618	6	phosphoglycerate kinase activity	2	11	170	7982	8.54	0.0218605	Q4GZE6 Q4GZG4
Molecular Function	GO:0019213	4	deacetylase activity	2	11	170	7982	8.54	0.0218605	Q586J9 D6XGM6
Molecular Function	GO:0044877	3	macromolecular complex binding	6	105	170	7982	2.68	0.0243296	Q38BK7 Q386F2 Q57UT3 Q57W56 Q38B69 Q587F7
Molecular Function	GO:0042393	4	histone binding	2	13	170	7982	7.22	0.030152	Q57Z31 Q38AM1
Molecular Function	GO:0008080	7	N-acetyltransferase activity	3	34	170	7982	4.14	0.0350499	Q582B4 Q38FJ2 Q57XM1
Molecular Function	GO:0019001	7	guanyl nucleotide binding	9	210	170	7982	2.01	0.0352226	P86939 Q57XL1 Q38BE4 Q4GYY6 Q38C34 Q57WZ3 Q4GYY5 Q386E7 Q580I2
Molecular Function	GO:0005525	9	GTP binding	9	210	170	7982	2.01	0.0352226	P86939 Q57XL1 Q38BE4 Q4GYY6 Q38C34 Q57WZ3 Q4GYY5 Q386E7 Q580I2
Molecular Function	GO:0032561	8	guanyl ribonucleotide binding	9	210	170	7982	2.01	0.0352226	P86939 Q57XL1 Q38BE4 Q4GYY6 Q38C34 Q57WZ3 Q4GYY5 Q386E7 Q580I2
Molecular Function	GO:0016860	4	intramolecular oxidoreductase activity	3	35	170	7982	4.02	0.0377532	Q38AE1 Q385L6 Q381V7
Molecular Function	GO:0051082	4	unfolded protein binding	5	88	170	7982	2.67	0.0393039	Q381B2 Q38AV5 Q57WR6 Q585X3 Q389P1
Molecular Function	GO:0051087	4	chaperone binding	2	15	170	7982	6.26	0.0394801	Q388M8 Q57WR6
Molecular Function	GO:0051287	6	NAD binding	3	37	170	7982	3.81	0.0434697	Q57YW0 Q383X0 Q586Z6
Molecular Function	GO:0016410	6	N-acyltransferase activity	3	38	170	7982	3.71	0.0464808	Q582B4 Q38FJ2 Q57XM1
Molecular Function	GO:0000049	6	tRNA binding	2	18	170	7982	5.22	0.0551965	Q57XN4 Q582B4
Molecular Function	GO:0016407	6	acetyltransferase activity	3	44	170	7982	3.2	0.0666118	Q582B4 Q38FJ2 Q57XM1
Molecular Function	GO:0005200	3	structural constituent of cytoskeleton	2	21	170	7982	4.47	0.0727059	Q4GYY6 Q4GYY5
Molecular Function	GO:0016746	4	transferase activity, transferring acyl groups	6	139	170	7982	2.03	0.0760632	Q582B4 Q38FJ2 Q57XM1 Q386T8 Q57UP8 Q582D7
Molecular Function	GO:0016875	4	ligase activity, forming carbon-oxygen bonds	3	54	170	7982	2.61	0.107319	Q57XN4 Q57W54 Q585M3
Molecular Function	GO:0004812	6	aminoacyl-tRNA ligase activity	3	54	170	7982	2.61	0.107319	Q57XN4 Q57W54 Q585M3
Molecular Function	GO:0003729	6	mRNA binding	3	61	170	7982	2.31	0.140299	Q57XM6 Q38FW8 Q585J5
Molecular Function	GO:0016853	3	isomerase activity	7	203	170	7982	1.62	0.142194	Q38AE1 Q581Y2 Q387G2 Q385L6 Q581U8 Q57XM6 Q381V7
Molecular Function	GO:0050662	4	coenzyme binding	4	119	170	7982	1.58	0.247919	Q57YW0 Q383X0 Q586Z6 Q384S7
Molecular Function	GO:0004527	6	exonuclease activity	3	81	170	7982	1.74	0.248217	Q38DX2 Q586P4 Q57WW6
Molecular Function	GO:0016879	4	ligase activity, forming carbon-nitrogen bonds	2	50	170	7982	1.88	0.288393	Q386E7 Q57V01
Molecular Function	GO:0004519	6	endonuclease activity	3	88	170	7982	1.6	0.288721	Q586P4 Q57WW6 Q587F7
Molecular Function	GO:0000287	6	magnesium ion binding	2	58	170	7982	1.62	0.35127	Q388I8 Q38BV6
Molecular Function	GO:0003755	5	peptidyl-prolyl cis-trans isomerase activity	2	60	170	7982	1.57	0.366726	Q581Y2 Q387G2
Molecular Function	GO:0016859	4	cis-trans isomerase activity	2	60	170	7982	1.57	0.366726	Q581Y2 Q387G2
Biological Process	GO:0043043	7	peptide biosynthetic process	36	481	143	6502	3.4	2.76015e-11	Q57V37 Q386F2 Q57W56 Q385D3 Q38B69 Q582N2 Q57XN4 P86939 Q57YL9 Q584U6 Q38EY6 Q38CY8 Q385S2 Q38AC1 Q57ZH2 Q38FW8 Q383V6 Q38BK6 Q583T1 Q38BK7 Q585M3 Q38C34 Q57YK4 Q57VV0 Q581Q1 Q57W54 Q586X9 Q38CD0 Q38BE4 Q57U30 P50885 Q38EC5 Q585J5 Q585J1 D7SG81 Q38B20
Biological Process	GO:0043604	6	amide biosynthetic process	36	498	143	6502	3.29	7.41271e-11	Q57V37 Q386F2 Q57W56 Q385D3 Q38B69 Q582N2 Q57XN4 P86939 Q57YL9 Q584U6 Q38EY6 Q38CY8 Q385S2 Q38AC1 Q57ZH2 Q38FW8 Q383V6 Q38BK6 Q583T1 Q38BK7 Q585M3 Q38C34 Q57YK4 Q57VV0 Q581Q1 Q57W54 Q586X9 Q38CD0 Q38BE4 Q57U30 P50885 Q38EC5 Q585J5 Q585J1 D7SG81 Q38B20
Biological Process	GO:0006518	6	peptide metabolic process	36	503	143	6502	3.25	9.92886e-11	Q57V37 Q386F2 Q57W56 Q385D3 Q38B69 Q582N2 Q57XN4 P86939 Q57YL9 Q584U6 Q38EY6 Q38CY8 Q385S2 Q38AC1 Q57ZH2 Q38FW8 Q383V6 Q38BK6 Q583T1 Q38BK7 Q585M3 Q38C34 Q57YK4 Q57VV0 Q581Q1 Q57W54 Q586X9 Q38CD0 Q38BE4 Q57U30 P50885 Q38EC5 Q585J5 Q585J1 D7SG81 Q38B20
Biological Process	GO:0034645	6	cellular macromolecule biosynthetic process	46	886	143	6502	2.36	6.89712e-09	Q57V37 Q386F2 Q57W56 Q384T0 Q57WW6 Q385D3 Q581U8 Q580X6 Q38B69 Q582N2 Q57XN4 P86939 Q57YL9 Q584U6 Q38EY6 Q38CY8 Q385S2 Q38AC1 Q57ZH2 Q582M3 Q38FW8 Q383V6 Q38BK6 Q583T1 Q38DX2 Q38BK7 Q384N4 Q585M3 Q38C34 Q57VV0 Q57YK4 Q57XQ7 Q38CD0 Q586X9 Q57W54 Q581Q1 Q57U30 Q38BE4 Q381V7 P50885 Q587E4 Q38EC5 Q585J5 Q585J1 D7SG81 Q38B20
Biological Process	GO:0044724	6	single-organism carbohydrate catabolic process	9	52	143	6502	7.87	1.53995e-06	Q38B42 Q385L6 Q388I8 Q4GZE6 Q4GZG4 D6XDN4 Q586Z6 Q384S7 Q38BV6
Biological Process	GO:0042273	6	ribosomal large subunit biogenesis	9	73	143	6502	5.61	2.74508e-05	Q57V37 Q38CY8 Q57ZH2 Q584V1 Q385D3 Q38CZ4 Q38FW8 Q38EC5 Q57YK4
Biological Process	GO:0009116	7	nucleoside metabolic process	14	194	143	6502	3.28	8.36541e-05	Q586N1 Q38B42 Q38CA1 Q4GZE6 Q383X0 Q57ZL6 D6XDN4 Q386E7 Q385L6 Q388I8 Q4GZG4 Q57V01 Q586Z6 Q38BV6
Biological Process	GO:0006733	6	oxidoreduction coenzyme metabolic process	8	84	143	6502	4.33	0.000478879	Q38B42 Q385L6 Q388I8 Q4GZE6 Q4GZG4 D6XDN4 Q586Z6 Q38BV6
Biological Process	GO:0044275	6	cellular carbohydrate catabolic process	2	2	143	6502	45.47	0.000480394	Q385L6 Q384S7
Biological Process	GO:0006325	6	chromatin organization	9	112	143	6502	3.65	0.000751569	Q38AM1 Q384T0 D6XGM6 Q57Z31 Q581U8 Q586J9 Q582M3 Q57YA3 Q389T1
Biological Process	GO:0019752	7	carboxylic acid metabolic process	15	283	143	6502	2.41	0.00131521	Q57XN4 Q57W54 Q38B42 Q586R0 Q4GZE6 Q585M3 Q383X0 D6XDN4 Q385L6 Q57ZC7 Q388I8 Q4GZG4 Q57UP8 Q586Z6 Q38BV6
Biological Process	GO:0043436	6	oxoacid metabolic process	15	289	143	6502	2.36	0.00162164	Q57XN4 Q57W54 Q38B42 Q586R0 Q4GZE6 Q585M3 Q383X0 D6XDN4 Q385L6 Q57ZC7 Q388I8 Q4GZG4 Q57UP8 Q586Z6 Q38BV6
Biological Process	GO:0016070	7	RNA metabolic process	30	812	143	6502	1.68	0.00262171	Q381K1 Q38DX2 Q581Y2 Q57V37 Q38BV4 Q585M3 Q387F6 Q587F7 Q57W95 Q381L7 Q38AY0 Q583T6 Q580I2 Q57VV0 Q580X6 Q57YF7 Q57XQ7 Q38AU1 Q586X9 Q57XN4 Q57W54 Q582B4 Q57U30 Q388S9 Q385S2 Q584V1 Q587E4 Q582M3 Q38CZ4 Q38FW8
Biological Process	GO:0040029	7	regulation of gene expression, epigenetic	3	15	143	6502	9.09	0.00390384	Q582M3 Q586J9 Q57YA3
Biological Process	GO:0042274	6	ribosomal small subunit biogenesis	6	72	143	6502	3.79	0.00483458	Q57W95 Q582B4 Q584V1 Q57U30 Q580I2 Q57VV0
Biological Process	GO:0019400	7	alditol metabolic process	2	6	143	6502	15.16	0.00679906	Q385L6 Q384S7
Biological Process	GO:0019932	7	second-messenger-mediated signaling	2	8	143	6502	11.37	0.01233	P86939 Q38C34
Biological Process	GO:0046164	6	alcohol catabolic process	2	8	143	6502	11.37	0.01233	Q385L6 Q384S7
Biological Process	GO:0046174	7	polyol catabolic process	2	8	143	6502	11.37	0.01233	Q385L6 Q384S7
Biological Process	GO:0033753	6	establishment of ribosome localization	2	8	143	6502	11.37	0.01233	Q584V1 Q57WZ3
Biological Process	GO:0022618	7	ribonucleoprotein complex assembly	6	91	143	6502	3	0.0147042	Q57ZH2 Q385D3 Q57U30 Q38CY8 Q38EC5 Q57YK4
Biological Process	GO:0051169	6	nuclear transport	4	44	143	6502	4.13	0.0154112	Q584V1 Q388S9 Q583S0 Q57WZ3
Biological Process	GO:0006913	7	nucleocytoplasmic transport	4	44	143	6502	4.13	0.0154112	Q584V1 Q388S9 Q583S0 Q57WZ3
Biological Process	GO:1901658	6	glycosyl compound catabolic process	2	9	143	6502	10.1	0.0156259	Q383X0 Q57ZL6
Biological Process	GO:0050657	7	nucleic acid transport	3	25	143	6502	5.46	0.0168135	Q584V1 Q388S9 Q57WZ3
Biological Process	GO:0072523	6	purine-containing compound catabolic process	2	10	143	6502	9.09	0.0192534	Q383X0 Q57ZL6
Biological Process	GO:0098732	6	macromolecule deacylation	2	10	143	6502	9.09	0.0192534	Q586J9 D6XGM6
Biological Process	GO:0034622	6	cellular macromolecular complex assembly	10	215	143	6502	2.11	0.0197172	Q57U30 Q38CY8 Q384T0 Q57ZH2 Q385D3 Q57Z31 Q385T8 Q38EC5 Q57YK4 Q389T1
Biological Process	GO:0034728	7	nucleosome organization	3	31	143	6502	4.4	0.0298739	Q57Z31 Q384T0 Q389T1
Biological Process	GO:0006333	7	chromatin assembly or disassembly	3	34	143	6502	4.01	0.0379294	Q57Z31 Q384T0 Q389T1
Biological Process	GO:0006323	7	DNA packaging	3	36	143	6502	3.79	0.0438534	Q57Z31 Q384T0 Q389T1
Biological Process	GO:0006072	7	glycerol-3-phosphate metabolic process	2	16	143	6502	5.68	0.0471216	Q57YW0 Q384S7
Biological Process	GO:0052646	6	alditol phosphate metabolic process	2	16	143	6502	5.68	0.0471216	Q57YW0 Q384S7
Biological Process	GO:0065004	7	protein-DNA complex assembly	3	38	143	6502	3.59	0.0502105	Q57Z31 Q384T0 Q389T1
Biological Process	GO:0019751	6	polyol metabolic process	2	17	143	6502	5.35	0.0526512	Q385L6 Q384S7
Biological Process	GO:0006338	7	chromatin remodeling	2	18	143	6502	5.05	0.0583987	Q581U8 Q38AM1
Biological Process	GO:0010639	7	negative regulation of organelle organization	2	18	143	6502	5.05	0.0583987	Q586J9 Q580X6
Biological Process	GO:0015931	6	nucleobase-containing compound transport	4	70	143	6502	2.6	0.0675409	Q586N1 Q584V1 Q388S9 Q57WZ3
Biological Process	GO:0017038	7	protein import	3	43	143	6502	3.17	0.0679253	Q38AV5 Q583S0 Q57WZ3
Biological Process	GO:0034504	7	protein localization to nucleus	2	20	143	6502	4.55	0.0704991	Q583S0 Q57WZ3
Biological Process	GO:0009890	6	negative regulation of biosynthetic process	3	48	143	6502	2.84	0.0880756	Q582M3 Q57YA3 Q580X6
Biological Process	GO:0001539	6	cilium or flagellum-dependent cell motility	3	52	143	6502	2.62	0.105788	Q584H3 Q57UH2 Q580L2
Biological Process	GO:0031324	6	negative regulation of cellular metabolic process	3	52	143	6502	2.62	0.105788	Q582M3 Q57YA3 Q580X6
Biological Process	GO:0060285	7	cilium-dependent cell motility	3	52	143	6502	2.62	0.105788	Q584H3 Q57UH2 Q580L2
Biological Process	GO:0033044	7	regulation of chromosome organization	2	27	143	6502	3.37	0.118065	Q586J9 Q580X6
Biological Process	GO:1902582	6	single-organism intracellular transport	4	88	143	6502	2.07	0.128034	Q388S9 Q38AV5 Q583S0 Q57WZ3
Biological Process	GO:0016569	7	covalent chromatin modification	3	57	143	6502	2.39	0.129696	Q38AM1 Q586J9 D6XGM6
Biological Process	GO:0071103	6	DNA conformation change	5	123	143	6502	1.85	0.133814	Q57Z31 Q581U8 Q384T0 Q580X6 Q389T1
Biological Process	GO:1901659	6	glycosyl compound biosynthetic process	4	91	143	6502	2	0.139797	Q586N1 Q386E7 Q57V01 Q57ZL6
Biological Process	GO:0072594	7	establishment of protein localization to organelle	4	96	143	6502	1.89	0.160315	Q384Q5 Q38AV5 Q583S0 Q57WZ3
Biological Process	GO:0019318	7	hexose metabolic process	2	35	143	6502	2.6	0.1792	Q385L6 Q586Z6
Biological Process	GO:0043101	7	purine-containing compound salvage	2	36	143	6502	2.53	0.187161	Q586N1 Q57ZL6
Biological Process	GO:0033365	6	protein localization to organelle	4	104	143	6502	1.75	0.195236	Q384Q5 Q38AV5 Q583S0 Q57WZ3
Biological Process	GO:0005996	6	monosaccharide metabolic process	2	40	143	6502	2.27	0.219438	Q385L6 Q586Z6
Biological Process	GO:0034655	6	nucleobase-containing compound catabolic process	3	77	143	6502	1.77	0.239614	Q580X6 Q383X0 Q57ZL6
Biological Process	GO:0000226	6	microtubule cytoskeleton organization	3	84	143	6502	1.62	0.281327	Q382Y3 Q4GYY6 Q4GYY5
