# Supplementary material for: Protein Lactylation Critically Regulates Energy Metabolism in the Protozoan Parasite Trypanosoma brucei
Source: Front Cell Dev Biol. 2021 Oct 14;9:719720. doi: 10.3389/fcell.2021.719720 (PMC8551762; doi:10.3389/fcell.2021.719720)
Supplement: Supplementary file 1 [file Data_Sheet_1.ZIP › Supplementary tables/Supplementary Table 2.xlsx]

## Sheet: Annotation_Combine
Protein accession	Position	Amino acid	Protein description	Gene name	Subcellular localization	Biological Process	Cellular Component	Molecular Function	KEGG KO No.	KEGG Gene	KEGG pathway	Pfam ID	Domain description	KOG category	KOG NO.	KOG description
Q580B5	1626	K	"Dynein heavy chain, putative OS=Trypanosoma brucei brucei (strain 927/4 GUTat10.1) GN=Tb927.4.870 PE=4 SV=1"	Tb927.4.870	cytoplasm	GO:0000226 microtubule cytoskeleton organization; GO:0001539 cilium or flagellum-dependent cell motility; GO:0001578 microtubule bundle formation; GO:0003341 cilium movement; GO:0006928 movement of cell or subcellular component; GO:0006996 organelle organization; GO:0007010 cytoskeleton organization; GO:0007017 microtubule-based process; GO:0007018 microtubule-based movement; GO:0009987 cellular …	GO:0005622 intracellular; GO:0005623 cell; GO:0005737 cytoplasm; GO:0005856 cytoskeleton; GO:0005858 axonemal dynein complex; GO:0005875 microtubule associated complex; GO:0005929 cilium; GO:0005930 axoneme; GO:0015630 microtubule cytoskeleton; GO:0030286 dynein complex; GO:0031514 motile cilium; GO:0032838 cell projection cytoplasm; GO:0032991 macromolecular complex; GO:0036156 inner dynein arm;…	GO:0003774 motor activity; GO:0003777 microtubule motor activity; GO:0003824 catalytic activity; GO:0005488 binding; GO:0005515 protein binding; GO:0008017 microtubule binding; GO:0008092 cytoskeletal protein binding; GO:0008569 ATP-dependent microtubule motor activity, minus-end-directed; GO:0015631 tubulin binding; GO:0016462 pyrophosphatase activity; GO:0016787 hydrolase activity; GO:0016817 h…	K10408	DNAH; dynein heavy chain, axonemal	map05016 Huntington disease - animal;	PF12774; PF12775; PF12780; PF12777; PF12781; PF03028	Hydrolytic ATP binding site of dynein motor region D1; P-loop containing dynein motor region D3; P-loop containing dynein motor region D4; Microtubule-binding stalk of dynein motor; ATP-binding dynein motor region D5; Dynein heavy chain and region D6 of dynein motor	Z	KOG3595	Dyneins, heavy chain
Q586P4	696	K	Endo/exonuclease Mre11 OS=Trypanosoma brucei brucei (strain 927/4 GUTat10.1) GN=Tb927.2.4390 PE=4 SV=1	Tb927.2.4390	nucleus	GO:0000003 reproduction; GO:0000018 regulation of DNA recombination; GO:0000019 regulation of mitotic recombination; GO:0000075 cell cycle checkpoint; GO:0000077 DNA damage checkpoint; GO:0000278 mitotic cell cycle; GO:0000280 nuclear division; GO:0000706 meiotic DNA double-strand break processing; GO:0000723 telomere maintenance; GO:0000724 double-strand break repair via homologous recombination…	GO:0000228 nuclear chromosome; GO:0000781 chromosome, telomeric region; GO:0000784 nuclear chromosome, telomeric region; GO:0000785 chromatin; GO:0000790 nuclear chromatin; GO:0000791 euchromatin; GO:0000792 heterochromatin; GO:0000793 condensed chromosome; GO:0000794 condensed nuclear chromosome; GO:0000795 synaptonemal complex; GO:0005622 intracellular; GO:0005623 cell; GO:0005634 nucleus; GO:0…	GO:0000014 single-stranded DNA endodeoxyribonuclease activity; GO:0000217 DNA secondary structure binding; GO:0000403 Y-form DNA binding; GO:0003676 nucleic acid binding; GO:0003677 DNA binding; GO:0003690 double-stranded DNA binding; GO:0003691 double-stranded telomeric DNA binding; GO:0003697 single-stranded DNA binding; GO:0003824 catalytic activity; GO:0004518 nuclease activity; GO:0004519 en…	K10865	MRE11; double-strand break repair protein MRE11	map03440 Homologous recombination - animal; map03450 Non-homologous end-joining - animal; map04218 Cellular senescence - animal;	PF00149; PF04152	Calcineurin-like phosphoesterase; Mre11 DNA-binding presumed domain	L	KOG2310	DNA repair exonuclease MRE11
Q57UP3	607	K	C2H2-type domain-containing protein OS=Trypanosoma brucei brucei (strain 927/4 GUTat10.1) GN=Tb927.7.4130 PE=4 SV=1	Tb927.7.4130	cytoplasm
Q38B42	32	K	Fructose-bisphosphate aldolase OS=Trypanosoma brucei brucei (strain 927/4 GUTat10.1) GN=Tb10.70.1370 PE=3 SV=1	Tb10.70.1370	cytoplasm	GO:0005975 carbohydrate metabolic process; GO:0005996 monosaccharide metabolic process; GO:0006000 fructose metabolic process; GO:0006001 fructose catabolic process; GO:0006006 glucose metabolic process; GO:0006007 glucose catabolic process; GO:0006081 cellular aldehyde metabolic process; GO:0006082 organic acid metabolic process; GO:0006090 pyruvate metabolic process; GO:0006091 generation of pr…	GO:0005622 intracellular; GO:0005623 cell; GO:0005737 cytoplasm; GO:0005813 centrosome; GO:0005815 microtubule organizing center; GO:0005829 cytosol; GO:0005856 cytoskeleton; GO:0015630 microtubule cytoskeleton; GO:0034451 centriolar satellite; GO:0043226 organelle; GO:0043228 non-membrane-bounded organelle; GO:0043229 intracellular organelle; GO:0043232 intracellular non-membrane-bounded organel…	GO:0003824 catalytic activity; GO:0004332 fructose-bisphosphate aldolase activity; GO:0005488 binding; GO:0005515 protein binding; GO:0008092 cytoskeletal protein binding; GO:0016829 lyase activity; GO:0016830 carbon-carbon lyase activity; GO:0016832 aldehyde-lyase activity; GO:0019899 enzyme binding; GO:0030246 carbohydrate binding; GO:0036094 small molecule binding; GO:0042802 identical protein…	K01623	ALDO; fructose-bisphosphate aldolase, class I [EC:4.1.2.13]	map00010 Glycolysis / Gluconeogenesis - animal; map00030 Pentose phosphate pathway - animal; map00051 Fructose and mannose metabolism - animal; map00680 Methane metabolism - animal; map00710 Carbon fixation in photosynthetic organisms - animal; map01100 Metabolic pathways - animal; map01110 Biosynthesis of secondary metabolites - animal; map01120 Microbial metabolism in diverse environments - ani…	PF00274	Fructose-bisphosphate aldolase class-I	G	KOG1557	Fructose-biphosphate aldolase
Q383E5	527	K	Heat shock protein 70 OS=Trypanosoma brucei brucei (strain 927/4 GUTat10.1) GN=Tb11.01.3110 PE=3 SV=1	Tb11.01.3110	cytoplasm		GO:0005622 intracellular; GO:0005623 cell; GO:0005737 cytoplasm; GO:0005815 microtubule organizing center; GO:0005829 cytosol; GO:0005856 cytoskeleton; GO:0015630 microtubule cytoskeleton; GO:0031982 vesicle; GO:0043226 organelle; GO:0043227 membrane-bounded organelle; GO:0043228 non-membrane-bounded organelle; GO:0043229 intracellular organelle; GO:0043232 intracellular non-membrane-bounded orga…		K03283	HSPA1s; heat shock 70kDa protein 1/2/6/8	map03040 Spliceosome - animal; map04010 MAPK signaling pathway - animal; map04141 Protein processing in endoplasmic reticulum - animal; map04144 Endocytosis - animal; map04213 Longevity regulating pathway - multiple species - animal; map04612 Antigen processing and presentation - animal; map04915 Estrogen signaling pathway - animal; map05134 Legionellosis - animal; map05145 Toxoplasmosis - animal…			O	KOG0101	Molecular chaperones HSP70/HSC70, HSP70 superfamily
Q57XN4	226	K	"Tyrosyl-tRNA synthetase, putative OS=Trypanosoma brucei brucei (strain 927/4 GUTat10.1) GN=Tb927.7.2400 PE=4 SV=1"	Tb927.7.2400	cytoplasm	GO:0001936 regulation of endothelial cell proliferation; GO:0001937 negative regulation of endothelial cell proliferation; GO:0002376 immune system process; GO:0002791 regulation of peptide secretion; GO:0002793 positive regulation of peptide secretion; GO:0006082 organic acid metabolic process; GO:0006139 nucleobase-containing compound metabolic process; GO:0006399 tRNA metabolic process; GO:000…	GO:0005576 extracellular region; GO:0005615 extracellular space; GO:0005622 intracellular; GO:0005623 cell; GO:0005737 cytoplasm; GO:0005829 cytosol; GO:0009986 cell surface; GO:0017101 aminoacyl-tRNA synthetase multienzyme complex; GO:0017102 methionyl glutamyl tRNA synthetase complex; GO:0032991 macromolecular complex; GO:0044421 extracellular region part; GO:0044424 intracellular part; GO:0044…	GO:0000049 tRNA binding; GO:0003676 nucleic acid binding; GO:0003723 RNA binding; GO:0005102 receptor binding; GO:0005125 cytokine activity; GO:0005488 binding; GO:0005515 protein binding; GO:0019899 enzyme binding; GO:0030545 receptor regulator activity; GO:0042802 identical protein binding; GO:0042803 protein homodimerization activity; GO:0046983 protein dimerization activity; GO:0048018 recept…	K15437	AIMP1, ARC1; aminoacyl tRNA synthase complex-interacting multifunctional protein 1		PF01588	Putative tRNA binding domain	J	KOG2241	tRNA-binding protein
Q388S9	1135	K	"Nrap protein, putative OS=Trypanosoma brucei brucei (strain 927/4 GUTat10.1) GN=Tb10.389.0280 PE=3 SV=1"	Tb10.389.0280	cytoplasm	GO:0000375 RNA splicing, via transesterification reactions; GO:0000377 RNA splicing, via transesterification reactions with bulged adenosine as nucleophile; GO:0000398 mRNA splicing, via spliceosome; GO:0000462 maturation of SSU-rRNA from tricistronic rRNA transcript (SSU-rRNA, 5.8S rRNA, LSU-rRNA); GO:0006139 nucleobase-containing compound metabolic process; GO:0006364 rRNA processing; GO:000639…	GO:0000228 nuclear chromosome; GO:0000793 condensed chromosome; GO:0000794 condensed nuclear chromosome; GO:0005622 intracellular; GO:0005623 cell; GO:0005634 nucleus; GO:0005654 nucleoplasm; GO:0005681 spliceosomal complex; GO:0005694 chromosome; GO:0005730 nucleolus; GO:0005737 cytoplasm; GO:0005739 mitochondrion; GO:0030684 preribosome; GO:0030686 90S preribosome; GO:0031974 membrane-enclosed …	GO:0003676 nucleic acid binding; GO:0003723 RNA binding; GO:0005488 binding; GO:0030515 snoRNA binding; GO:0030628 pre-mRNA 3'-splice site binding; GO:0036002 pre-mRNA binding; GO:0097159 organic cyclic compound binding; GO:1901363 heterocyclic compound binding;	K14544	UTP22, NOL6; U3 small nucleolar RNA-associated protein 22	map03008 Ribosome biogenesis in eukaryotes - animal;			J	KOG2054	Nucleolar RNA-associated protein (NRAP)
Q381M8	4	K	Uncharacterized protein OS=Trypanosoma brucei brucei (strain 927/4 GUTat10.1) GN=Tb11.01.7220 PE=4 SV=1	Tb11.01.7220	nucleus
Q38EV1	37	K	Arginine kinase OS=Trypanosoma brucei brucei (strain 927/4 GUTat10.1) GN=Tb09.160.4570 PE=3 SV=1	Tb09.160.4570	cytoplasm	GO:0006793 phosphorus metabolic process; GO:0006796 phosphate-containing compound metabolic process; GO:0008152 metabolic process; GO:0009987 cellular process; GO:0016310 phosphorylation; GO:0044237 cellular metabolic process;		GO:0003824 catalytic activity; GO:0004054 arginine kinase activity; GO:0016301 kinase activity; GO:0016740 transferase activity; GO:0016772 transferase activity, transferring phosphorus-containing groups; GO:0016775 phosphotransferase activity, nitrogenous group as acceptor; GO:0019202 amino acid kinase activity;	K00934	E2.7.3.3; arginine kinase [EC:2.7.3.3]	map00330 Arginine and proline metabolism - animal;	PF02807; PF00217	ATP:guanido phosphotransferase, N-terminal domain; ATP:guanido phosphotransferase, C-terminal catalytic domain	E	KOG3581	Creatine kinases
Q57XQ7	27	K	Hypothetical_protein_-_conserved OS=Trypanosoma brucei brucei (strain 927/4 GUTat10.1) GN=Tb927.7.2170 PE=4 SV=1	Tb927.7.2170	nucleus
Q38A80	249	K	Flagellum targeting protein kharon1 OS=Trypanosoma brucei brucei (strain 927/4 GUTat10.1) GN=Tb10.6k15.1500 PE=4 SV=1	Tb10.6k15.1500	nucleus
Q586Z6	325	K	Glyceraldehyde-3-phosphate dehydrogenase OS=Trypanosoma brucei brucei (strain 927/4 GUTat10.1) GN=Tb927.6.4300 PE=3 SV=1	Tb927.6.4300	extracellular				K00134	GAPDH, gapA; glyceraldehyde 3-phosphate dehydrogenase [EC:1.2.1.12]	map00010 Glycolysis / Gluconeogenesis - animal; map00710 Carbon fixation in photosynthetic organisms - animal; map01100 Metabolic pathways - animal; map01110 Biosynthesis of secondary metabolites - animal; map01120 Microbial metabolism in diverse environments - animal; map01130 Biosynthesis of antibiotics - animal; map01200 Carbon metabolism - animal; map01230 Biosynthesis of amino acids - animal…	PF00044; PF02800	Glyceraldehyde 3-phosphate dehydrogenase, NAD binding domain; Glyceraldehyde 3-phosphate dehydrogenase, C-terminal domain	G	KOG0657	Glyceraldehyde 3-phosphate dehydrogenase
Q586Z6	103	K	Glyceraldehyde-3-phosphate dehydrogenase OS=Trypanosoma brucei brucei (strain 927/4 GUTat10.1) GN=Tb927.6.4300 PE=3 SV=1	Tb927.6.4300	extracellular				K00134	GAPDH, gapA; glyceraldehyde 3-phosphate dehydrogenase [EC:1.2.1.12]	map00010 Glycolysis / Gluconeogenesis - animal; map00710 Carbon fixation in photosynthetic organisms - animal; map01100 Metabolic pathways - animal; map01110 Biosynthesis of secondary metabolites - animal; map01120 Microbial metabolism in diverse environments - animal; map01130 Biosynthesis of antibiotics - animal; map01200 Carbon metabolism - animal; map01230 Biosynthesis of amino acids - animal…	PF00044; PF02800	Glyceraldehyde 3-phosphate dehydrogenase, NAD binding domain; Glyceraldehyde 3-phosphate dehydrogenase, C-terminal domain	G	KOG0657	Glyceraldehyde 3-phosphate dehydrogenase
Q382P8	504	K	Hypothetical_protein OS=Trypanosoma brucei brucei (strain 927/4 GUTat10.1) GN=Tb11.52.0002 PE=4 SV=1	Tb11.52.0002	plasma membrane
Q38AH6	541	K	"Sperm tail/Sperm tail C-terminal domain containing protein, putative OS=Trypanosoma brucei brucei (strain 927/4 GUTat10.1) GN=Tb10.6k15.2670 PE=4 SV=1"	Tb10.6k15.2670	cytoplasm,nucleus	GO:0000226 microtubule cytoskeleton organization; GO:0001539 cilium or flagellum-dependent cell motility; GO:0001578 microtubule bundle formation; GO:0006928 movement of cell or subcellular component; GO:0006996 organelle organization; GO:0007010 cytoskeleton organization; GO:0007017 microtubule-based process; GO:0007275 multicellular organism development; GO:0007368 determination of left/right s…	GO:0005622 intracellular; GO:0005623 cell; GO:0005737 cytoplasm; GO:0005829 cytosol; GO:0005856 cytoskeleton; GO:0005929 cilium; GO:0005930 axoneme; GO:0032838 cell projection cytoplasm; GO:0042995 cell projection; GO:0043226 organelle; GO:0043228 non-membrane-bounded organelle; GO:0043229 intracellular organelle; GO:0043232 intracellular non-membrane-bounded organelle; GO:0044422 organelle part;…		K19754	DRC1; dynein regulatry complex protein 1
Q582M3	32	K	Histone H2A OS=Trypanosoma brucei brucei (strain 927/4 GUTat10.1) GN=Tb927.7.6360 PE=3 SV=1	Tb927.7.6360	cytoplasm	GO:0006325 chromatin organization; GO:0006342 chromatin silencing; GO:0006355 regulation of transcription, DNA-templated; GO:0006996 organelle organization; GO:0009889 regulation of biosynthetic process; GO:0009890 negative regulation of biosynthetic process; GO:0009892 negative regulation of metabolic process; GO:0009987 cellular process; GO:0010468 regulation of gene expression; GO:0010556 regu…	GO:0000228 nuclear chromosome; GO:0000785 chromatin; GO:0000790 nuclear chromatin; GO:0005622 intracellular; GO:0005623 cell; GO:0005634 nucleus; GO:0005694 chromosome; GO:0031974 membrane-enclosed lumen; GO:0031981 nuclear lumen; GO:0043226 organelle; GO:0043227 membrane-bounded organelle; GO:0043228 non-membrane-bounded organelle; GO:0043229 intracellular organelle; GO:0043231 intracellular mem…	GO:0003676 nucleic acid binding; GO:0003677 DNA binding; GO:0005488 binding; GO:0097159 organic cyclic compound binding; GO:1901363 heterocyclic compound binding;	K11251	H2A; histone H2A	map04217 Necroptosis - animal; map05034 Alcoholism - animal; map05322 Systemic lupus erythematosus - animal;	PF00125	Core histone H2A/H2B/H3/H4	B	KOG1757	Histone 2A
Q581A7	1156	K	SRP40_C domain-containing protein OS=Trypanosoma brucei brucei (strain 927/4 GUTat10.1) GN=Tb927.8.3870 PE=4 SV=1	Tb927.8.3870	nucleus							PF05022	SRP40, C-terminal domain
Q57W18	57	K	"RNA-binding protein, putative OS=Trypanosoma brucei brucei (strain 927/4 GUTat10.1) GN=Tb927.8.4170 PE=4 SV=1"	Tb927.8.4170	nucleus	GO:0000003 reproduction; GO:0000028 ribosomal small subunit assembly; GO:0000447 endonucleolytic cleavage in ITS1 to separate SSU-rRNA from 5.8S rRNA and LSU-rRNA from tricistronic rRNA transcript (SSU-rRNA, 5.8S rRNA, LSU-rRNA); GO:0000460 maturation of 5.8S rRNA; GO:0000462 maturation of SSU-rRNA from tricistronic rRNA transcript (SSU-rRNA, 5.8S rRNA, LSU-rRNA); GO:0000466 maturation of 5.8S rR…	GO:0005622 intracellular; GO:0005623 cell; GO:0005634 nucleus; GO:0005654 nucleoplasm; GO:0005694 chromosome; GO:0005730 nucleolus; GO:0005737 cytoplasm; GO:0030684 preribosome; GO:0030686 90S preribosome; GO:0031974 membrane-enclosed lumen; GO:0031981 nuclear lumen; GO:0032991 macromolecular complex; GO:0043226 organelle; GO:0043227 membrane-bounded organelle; GO:0043228 non-membrane-bounded org…	GO:0003676 nucleic acid binding; GO:0003723 RNA binding; GO:0003729 mRNA binding; GO:0003824 catalytic activity; GO:0004386 helicase activity; GO:0005488 binding; GO:0016462 pyrophosphatase activity; GO:0016787 hydrolase activity; GO:0016817 hydrolase activity, acting on acid anhydrides; GO:0016818 hydrolase activity, acting on acid anhydrides, in phosphorus-containing anhydrides; GO:0017111 nucl…	K14787	MRD1, RBM19; multiple RNA-binding domain-containing protein 1		PF00076	RNA recognition motif. (a.k.a. RRM, RBD, or RNP domain)	A	KOG0110	RNA-binding protein (RRM superfamily)
Q387Y6	131	K	"Paraflagellar rod component, putative OS=Trypanosoma brucei brucei (strain 927/4 GUTat10.1) GN=Tb10.61.1260 PE=4 SV=1"	Tb10.61.1260	nucleus
Q38FE2	217	K	Uncharacterized protein OS=Trypanosoma brucei brucei (strain 927/4 GUTat10.1) GN=Tb09.v1.0130 PE=4 SV=1	Tb09.v1.0130	nucleus
Q38BV6	335	K	Enolase OS=Trypanosoma brucei brucei (strain 927/4 GUTat10.1) GN=Tb10.70.4740 PE=1 SV=1	Tb10.70.4740	cytoplasm	GO:0005975 carbohydrate metabolic process; GO:0005996 monosaccharide metabolic process; GO:0006006 glucose metabolic process; GO:0006007 glucose catabolic process; GO:0006082 organic acid metabolic process; GO:0006090 pyruvate metabolic process; GO:0006091 generation of precursor metabolites and energy; GO:0006094 gluconeogenesis; GO:0006096 glycolytic process; GO:0006139 nucleobase-containing co…	GO:0005622 intracellular; GO:0005623 cell; GO:0005737 cytoplasm; GO:0005829 cytosol; GO:0005886 plasma membrane; GO:0016020 membrane; GO:0044424 intracellular part; GO:0044444 cytoplasmic part; GO:0044464 cell part; GO:0071944 cell periphery;	GO:0003824 catalytic activity; GO:0004634 phosphopyruvate hydratase activity; GO:0016829 lyase activity; GO:0016835 carbon-oxygen lyase activity; GO:0016836 hydro-lyase activity;	K01689	ENO, eno; enolase [EC:4.2.1.11]	map00010 Glycolysis / Gluconeogenesis - animal; map00680 Methane metabolism - animal; map01100 Metabolic pathways - animal; map01110 Biosynthesis of secondary metabolites - animal; map01120 Microbial metabolism in diverse environments - animal; map01130 Biosynthesis of antibiotics - animal; map01200 Carbon metabolism - animal; map01230 Biosynthesis of amino acids - animal; map03018 RNA degradatio…	PF03952; PF00113	Enolase, N-terminal domain; Enolase, C-terminal TIM barrel domain	G	KOG2670	Enolase
Q57W54	621	K	"Threonyl-tRNA synthetase, putative OS=Trypanosoma brucei brucei (strain 927/4 GUTat10.1) GN=Tb927.5.1090 PE=3 SV=1"	Tb927.5.1090	nucleus				K01868	TARS, thrS; threonyl-tRNA synthetase [EC:6.1.1.3]	map00970 Aminoacyl-tRNA biosynthesis - animal;	PF07973; PF00587; PF03129	Threonyl and Alanyl tRNA synthetase second additional domain; tRNA synthetase class II core domain (G, H, P, S and T); Anticodon binding domain	J	KOG1637	Threonyl-tRNA synthetase
Q38CD0	172	K	"60S ribosomal protein L9, putative OS=Trypanosoma brucei brucei (strain 927/4 GUTat10.1) GN=Tb10.70.7010 PE=1 SV=1"	Tb10.70.7010	cytoplasm	GO:0000184 nuclear-transcribed mRNA catabolic process, nonsense-mediated decay; GO:0000956 nuclear-transcribed mRNA catabolic process; GO:0002181 cytoplasmic translation; GO:0003002 regionalization; GO:0006139 nucleobase-containing compound metabolic process; GO:0006401 RNA catabolic process; GO:0006402 mRNA catabolic process; GO:0006412 translation; GO:0006413 translational initiation; GO:000651…	GO:0005622 intracellular; GO:0005623 cell; GO:0005634 nucleus; GO:0005730 nucleolus; GO:0005737 cytoplasm; GO:0005773 vacuole; GO:0005774 vacuolar membrane; GO:0005829 cytosol; GO:0005840 ribosome; GO:0005844 polysome; GO:0005886 plasma membrane; GO:0005911 cell-cell junction; GO:0009506 plasmodesma; GO:0009507 chloroplast; GO:0009526 plastid envelope; GO:0009536 plastid; GO:0009941 chloroplast e…	GO:0003676 nucleic acid binding; GO:0003723 RNA binding; GO:0003735 structural constituent of ribosome; GO:0005198 structural molecule activity; GO:0005488 binding; GO:0097159 organic cyclic compound binding; GO:1901363 heterocyclic compound binding;	K02940	RP-L9e, RPL9; large subunit ribosomal protein L9e	map03010 Ribosome - animal;	PF00347	Ribosomal protein L6	J	KOG3255	60S ribosomal protein L9
Q582M3	165	K	Histone H2A OS=Trypanosoma brucei brucei (strain 927/4 GUTat10.1) GN=Tb927.7.6360 PE=3 SV=1	Tb927.7.6360	cytoplasm	GO:0006325 chromatin organization; GO:0006342 chromatin silencing; GO:0006355 regulation of transcription, DNA-templated; GO:0006996 organelle organization; GO:0009889 regulation of biosynthetic process; GO:0009890 negative regulation of biosynthetic process; GO:0009892 negative regulation of metabolic process; GO:0009987 cellular process; GO:0010468 regulation of gene expression; GO:0010556 regu…	GO:0000228 nuclear chromosome; GO:0000785 chromatin; GO:0000790 nuclear chromatin; GO:0005622 intracellular; GO:0005623 cell; GO:0005634 nucleus; GO:0005694 chromosome; GO:0031974 membrane-enclosed lumen; GO:0031981 nuclear lumen; GO:0043226 organelle; GO:0043227 membrane-bounded organelle; GO:0043228 non-membrane-bounded organelle; GO:0043229 intracellular organelle; GO:0043231 intracellular mem…	GO:0003676 nucleic acid binding; GO:0003677 DNA binding; GO:0005488 binding; GO:0097159 organic cyclic compound binding; GO:1901363 heterocyclic compound binding;	K11251	H2A; histone H2A	map04217 Necroptosis - animal; map05034 Alcoholism - animal; map05322 Systemic lupus erythematosus - animal;	PF00125	Core histone H2A/H2B/H3/H4	B	KOG1757	Histone 2A
Q38B42	147	K	Fructose-bisphosphate aldolase OS=Trypanosoma brucei brucei (strain 927/4 GUTat10.1) GN=Tb10.70.1370 PE=3 SV=1	Tb10.70.1370	cytoplasm	GO:0005975 carbohydrate metabolic process; GO:0005996 monosaccharide metabolic process; GO:0006000 fructose metabolic process; GO:0006001 fructose catabolic process; GO:0006006 glucose metabolic process; GO:0006007 glucose catabolic process; GO:0006081 cellular aldehyde metabolic process; GO:0006082 organic acid metabolic process; GO:0006090 pyruvate metabolic process; GO:0006091 generation of pr…	GO:0005622 intracellular; GO:0005623 cell; GO:0005737 cytoplasm; GO:0005813 centrosome; GO:0005815 microtubule organizing center; GO:0005829 cytosol; GO:0005856 cytoskeleton; GO:0015630 microtubule cytoskeleton; GO:0034451 centriolar satellite; GO:0043226 organelle; GO:0043228 non-membrane-bounded organelle; GO:0043229 intracellular organelle; GO:0043232 intracellular non-membrane-bounded organel…	GO:0003824 catalytic activity; GO:0004332 fructose-bisphosphate aldolase activity; GO:0005488 binding; GO:0005515 protein binding; GO:0008092 cytoskeletal protein binding; GO:0016829 lyase activity; GO:0016830 carbon-carbon lyase activity; GO:0016832 aldehyde-lyase activity; GO:0019899 enzyme binding; GO:0030246 carbohydrate binding; GO:0036094 small molecule binding; GO:0042802 identical protein…	K01623	ALDO; fructose-bisphosphate aldolase, class I [EC:4.1.2.13]	map00010 Glycolysis / Gluconeogenesis - animal; map00030 Pentose phosphate pathway - animal; map00051 Fructose and mannose metabolism - animal; map00680 Methane metabolism - animal; map00710 Carbon fixation in photosynthetic organisms - animal; map01100 Metabolic pathways - animal; map01110 Biosynthesis of secondary metabolites - animal; map01120 Microbial metabolism in diverse environments - ani…	PF00274	Fructose-bisphosphate aldolase class-I	G	KOG1557	Fructose-biphosphate aldolase
Q384X2	349	K	"Protein kinase, putative OS=Trypanosoma brucei brucei (strain 927/4 GUTat10.1) GN=Tb11.02.4830 PE=4 SV=1"	Tb11.02.4830	nucleus				K00908	CAMKK1; calcium/calmodulin-dependent protein kinase kinase 1 [EC:2.7.11.17]	map05034 Alcoholism - animal;	PF00069	Protein kinase domain	T	KOG0585	Ca2+/calmodulin-dependent protein kinase kinase beta and related serine/threonine protein kinases
Q4GZG4	48	K	Phosphoglycerate kinase OS=Trypanosoma brucei brucei (strain 927/4 GUTat10.1) GN=PGKC PE=3 SV=1	PGKC	cytoplasm		GO:0005622 intracellular; GO:0005623 cell; GO:0005737 cytoplasm; GO:0005777 peroxisome; GO:0020015 glycosome; GO:0042579 microbody; GO:0043226 organelle; GO:0043227 membrane-bounded organelle; GO:0043229 intracellular organelle; GO:0043231 intracellular membrane-bounded organelle; GO:0044424 intracellular part; GO:0044444 cytoplasmic part; GO:0044464 cell part;		K00927	PGK, pgk; phosphoglycerate kinase [EC:2.7.2.3]	map00010 Glycolysis / Gluconeogenesis - animal; map00710 Carbon fixation in photosynthetic organisms - animal; map01100 Metabolic pathways - animal; map01110 Biosynthesis of secondary metabolites - animal; map01120 Microbial metabolism in diverse environments - animal; map01130 Biosynthesis of antibiotics - animal; map01200 Carbon metabolism - animal; map01230 Biosynthesis of amino acids - animal…	PF00162	Phosphoglycerate kinase	G	KOG1367	3-phosphoglycerate kinase
D6XFL0	115	K	p25-alpha OS=Trypanosoma brucei brucei (strain 927/4 GUTat10.1) GN=Tb927.4.2740 PE=4 SV=1	Tb927.4.2740	cytoplasm	GO:0000226 microtubule cytoskeleton organization; GO:0001578 microtubule bundle formation; GO:0006996 organelle organization; GO:0007010 cytoskeleton organization; GO:0007017 microtubule-based process; GO:0009987 cellular process; GO:0016043 cellular component organization; GO:0022607 cellular component assembly; GO:0031109 microtubule polymerization or depolymerization; GO:0031334 positive regul…	GO:0005622 intracellular; GO:0005623 cell; GO:0005634 nucleus; GO:0005737 cytoplasm; GO:0005739 mitochondrion; GO:0005829 cytosol; GO:0005856 cytoskeleton; GO:0030424 axon; GO:0036477 somatodendritic compartment; GO:0042995 cell projection; GO:0043005 neuron projection; GO:0043025 neuronal cell body; GO:0043209 myelin sheath; GO:0043226 organelle; GO:0043227 membrane-bounded organelle; GO:0043228…	GO:0005488 binding; GO:0005515 protein binding; GO:0008017 microtubule binding; GO:0008092 cytoskeletal protein binding; GO:0015631 tubulin binding;				PF05517	p25-alpha	T	KOG4070	Putative signal transduction protein p25
Q57XX0	18	K	"40S ribosomal protein S25, putative OS=Trypanosoma brucei brucei (strain 927/4 GUTat10.1) GN=Tb10.70.4800 PE=1 SV=1"	Tb10.70.4800	nucleus	GO:0000028 ribosomal small subunit assembly; GO:0000184 nuclear-transcribed mRNA catabolic process, nonsense-mediated decay; GO:0000956 nuclear-transcribed mRNA catabolic process; GO:0002181 cytoplasmic translation; GO:0006139 nucleobase-containing compound metabolic process; GO:0006401 RNA catabolic process; GO:0006402 mRNA catabolic process; GO:0006412 translation; GO:0006413 translational init…	GO:0005622 intracellular; GO:0005623 cell; GO:0005634 nucleus; GO:0005654 nucleoplasm; GO:0005730 nucleolus; GO:0005737 cytoplasm; GO:0005773 vacuole; GO:0005774 vacuolar membrane; GO:0005829 cytosol; GO:0005840 ribosome; GO:0005844 polysome; GO:0005911 cell-cell junction; GO:0009506 plasmodesma; GO:0015935 small ribosomal subunit; GO:0016020 membrane; GO:0022626 cytosolic ribosome; GO:0022627 cy…	GO:0003676 nucleic acid binding; GO:0003723 RNA binding; GO:0003735 structural constituent of ribosome; GO:0005198 structural molecule activity; GO:0005488 binding; GO:0097159 organic cyclic compound binding; GO:1901363 heterocyclic compound binding;	K02975	RP-S25e, RPS25; small subunit ribosomal protein S25e	map03010 Ribosome - animal;			J	KOG1767	40S ribosomal protein S25
Q386Q9	18	K	NUC173 domain-containing protein OS=Trypanosoma brucei brucei (strain 927/4 GUTat10.1) GN=Tb11.02.0110 PE=4 SV=1	Tb11.02.0110	nucleus				K14794	RRP12; ribosomal RNA-processing protein 12		PF08161	NUC173 domain	S	KOG1248	Uncharacterized conserved protein
Q57V24	84	K	Hypothetical_protein_-_conserved OS=Trypanosoma brucei brucei (strain 927/4 GUTat10.1) GN=Tb927.7.1820 PE=4 SV=1	Tb927.7.1820	nucleus
Q388I8	8	K	Pyruvate kinase OS=Trypanosoma brucei brucei (strain 927/4 GUTat10.1) GN=Tb10.61.2680 PE=3 SV=1	Tb10.61.2680	cytoplasm,nucleus	GO:0000003 reproduction; GO:0000768 syncytium formation by plasma membrane fusion; GO:0001666 response to hypoxia; GO:0001775 cell activation; GO:0001889 liver development; GO:0002252 immune effector process; GO:0002263 cell activation involved in immune response; GO:0002274 myeloid leukocyte activation; GO:0002275 myeloid cell activation involved in immune response; GO:0002283 neutrophil activat…	GO:0001917 photoreceptor inner segment; GO:0005576 extracellular region; GO:0005618 cell wall; GO:0005622 intracellular; GO:0005623 cell; GO:0005634 nucleus; GO:0005737 cytoplasm; GO:0005739 mitochondrion; GO:0005829 cytosol; GO:0005886 plasma membrane; GO:0005929 cilium; GO:0009277 fungal-type cell wall; GO:0009507 chloroplast; GO:0009532 plastid stroma; GO:0009536 plastid; GO:0009570 chloroplas…	GO:0000166 nucleotide binding; GO:0000287 magnesium ion binding; GO:0003824 catalytic activity; GO:0004743 pyruvate kinase activity; GO:0005488 binding; GO:0005515 protein binding; GO:0016740 transferase activity; GO:0016772 transferase activity, transferring phosphorus-containing groups; GO:0016773 phosphotransferase activity, alcohol group as acceptor; GO:0017076 purine nucleotide binding; GO:0…	K00873	PK, pyk; pyruvate kinase [EC:2.7.1.40]	map00010 Glycolysis / Gluconeogenesis - animal; map00230 Purine metabolism - animal; map00620 Pyruvate metabolism - animal; map01100 Metabolic pathways - animal; map01110 Biosynthesis of secondary metabolites - animal; map01120 Microbial metabolism in diverse environments - animal; map01130 Biosynthesis of antibiotics - animal; map01200 Carbon metabolism - animal; map01230 Biosynthesis of amino a…	PF02887	Pyruvate kinase, alpha/beta domain	G	KOG2323	Pyruvate kinase
Q38CA1	180	K	"Hypoxanthine-guanine phosphoribosyltransferase, putative OS=Trypanosoma brucei brucei (strain 927/4 GUTat10.1) GN=Tb10.70.6660 PE=4 SV=1"	Tb10.70.6660	cytoplasm				K00760	hprT, hpt, HPRT1; hypoxanthine phosphoribosyltransferase [EC:2.4.2.8]	map00230 Purine metabolism - animal; map00983 Drug metabolism - other enzymes - animal; map01100 Metabolic pathways - animal; map01110 Biosynthesis of secondary metabolites - animal;	PF00156	Phosphoribosyl transferase domain	F	KOG3367	Hypoxanthine-guanine phosphoribosyltransferase
Q38BE4	636	K	Elongation factor 2 OS=Trypanosoma brucei brucei (strain 927/4 GUTat10.1) GN=Tb10.70.2650 PE=4 SV=1	Tb10.70.2650	cytoplasm				K03234	EEF2; elongation factor 2	map04152 AMPK signaling pathway - animal; map04921 Oxytocin signaling pathway - animal;	PF00009; PF03144; PF03764; PF00679	Elongation factor Tu GTP binding domain; Elongation factor Tu domain 2; Elongation factor G, domain IV; Elongation factor G C-terminus	J	KOG0469	Elongation factor 2
Q384T4	67	K	"RNA binding protein, putative OS=Trypanosoma brucei brucei (strain 927/4 GUTat10.1) GN=Tb11.02.5210 PE=4 SV=1"	Tb11.02.5210	nucleus
Q57UL8	200	K	Flagellar calcium-binding protein TB-44A OS=Trypanosoma brucei brucei (strain 927/4 GUTat10.1) GN=Tb927.8.5460 PE=4 SV=1	Tb927.8.5460	cytoplasm				K13807	PPEF, PPP7C; serine/threonine-protein phosphatase with EF-hands [EC:3.1.3.16]	map04745 Phototransduction - fly - animal;	PF13202; PF13499	EF hand; EF-hand domain pair
Q57UH2	583	K	69 kDa paraflagellar rod protein OS=Trypanosoma brucei brucei (strain 927/4 GUTat10.1) GN=Tb927.8.4970 PE=4 SV=1	Tb927.8.4970	cytoplasm
Q389P1	43	K	Heat shock protein 83 OS=Trypanosoma brucei brucei (strain 927/4 GUTat10.1) GN=Tb10.26.1080 PE=1 SV=1	Tb10.26.1080	cytoplasm				K04079	HSP90A, htpG; molecular chaperone HtpG	map04141 Protein processing in endoplasmic reticulum - animal; map04151 PI3K-Akt signaling pathway - animal; map04217 Necroptosis - animal; map04612 Antigen processing and presentation - animal; map04621 NOD-like receptor signaling pathway - animal; map04626 Plant-pathogen interaction - animal; map04657 IL-17 signaling pathway - animal; map04659 Th17 cell differentiation - animal; map04914 Proges…	PF02518	Histidine kinase-, DNA gyrase B-, and HSP90-like ATPase	O	KOG0019	Molecular chaperone (HSP90 family)
D6XFK1	527	K	Regulator of chromosome condensation (RCC1) repeat OS=Trypanosoma brucei brucei (strain 927/4 GUTat10.1) GN=Tb927.4.2650 PE=4 SV=1	Tb927.4.2650	nucleus				K19607	RPGR; X-linked retinitis pigmentosa GTPase regulator				O	KOG0941	E3 ubiquitin protein ligase
Q582M3	44	K	Histone H2A OS=Trypanosoma brucei brucei (strain 927/4 GUTat10.1) GN=Tb927.7.6360 PE=3 SV=1	Tb927.7.6360	cytoplasm	GO:0006325 chromatin organization; GO:0006342 chromatin silencing; GO:0006355 regulation of transcription, DNA-templated; GO:0006996 organelle organization; GO:0009889 regulation of biosynthetic process; GO:0009890 negative regulation of biosynthetic process; GO:0009892 negative regulation of metabolic process; GO:0009987 cellular process; GO:0010468 regulation of gene expression; GO:0010556 regu…	GO:0000228 nuclear chromosome; GO:0000785 chromatin; GO:0000790 nuclear chromatin; GO:0005622 intracellular; GO:0005623 cell; GO:0005634 nucleus; GO:0005694 chromosome; GO:0031974 membrane-enclosed lumen; GO:0031981 nuclear lumen; GO:0043226 organelle; GO:0043227 membrane-bounded organelle; GO:0043228 non-membrane-bounded organelle; GO:0043229 intracellular organelle; GO:0043231 intracellular mem…	GO:0003676 nucleic acid binding; GO:0003677 DNA binding; GO:0005488 binding; GO:0097159 organic cyclic compound binding; GO:1901363 heterocyclic compound binding;	K11251	H2A; histone H2A	map04217 Necroptosis - animal; map05034 Alcoholism - animal; map05322 Systemic lupus erythematosus - animal;	PF00125	Core histone H2A/H2B/H3/H4	B	KOG1757	Histone 2A
Q38C97	150	K	DUF4833 domain-containing protein OS=Trypanosoma brucei brucei (strain 927/4 GUTat10.1) GN=Tb10.70.6610 PE=4 SV=1	Tb10.70.6610	cytoplasm
Q584H3	385	K	MBO2 OS=Trypanosoma brucei brucei (strain 927/4 GUTat10.1) GN=Tb927.4.2140 PE=4 SV=1	Tb927.4.2140	cytoplasm		GO:0005622 intracellular; GO:0005623 cell; GO:0005737 cytoplasm; GO:0005814 centriole; GO:0005815 microtubule organizing center; GO:0005856 cytoskeleton; GO:0015630 microtubule cytoskeleton; GO:0043226 organelle; GO:0043228 non-membrane-bounded organelle; GO:0043229 intracellular organelle; GO:0043232 intracellular non-membrane-bounded organelle; GO:0044422 organelle part; GO:0044424 intracellula…
Q4GYY5	401	K	Tubulin alpha chain OS=Trypanosoma brucei brucei (strain 927/4 GUTat10.1) GN=TB927.1.2340 PE=3 SV=1	TB927.1.2340	cytoplasm,nucleus		GO:0005622 intracellular; GO:0005623 cell; GO:0005856 cytoskeleton; GO:0043226 organelle; GO:0043228 non-membrane-bounded organelle; GO:0043229 intracellular organelle; GO:0043232 intracellular non-membrane-bounded organelle; GO:0044424 intracellular part; GO:0044464 cell part;		K07374	TUBA; tubulin alpha	map04145 Phagosome - animal; map04210 Apoptosis - animal; map04530 Tight junction - animal; map04540 Gap junction - animal; map05130 Pathogenic Escherichia coli infection - animal;	PF00091; PF03953	Tubulin/FtsZ family, GTPase domain; Tubulin C-terminal domain	Z	KOG1376	Alpha tubulin
Q57WV9	24	K	Hypothetical_protein_-_conserved OS=Trypanosoma brucei brucei (strain 927/4 GUTat10.1) GN=Tb927.3.760 PE=4 SV=1	Tb927.3.760	nucleus
Q38EU9	235	K	Arginine kinase OS=Trypanosoma brucei brucei (strain 927/4 GUTat10.1) GN=Tb09.160.4590 PE=3 SV=1	Tb09.160.4590	cytoplasm	GO:0006793 phosphorus metabolic process; GO:0006796 phosphate-containing compound metabolic process; GO:0008152 metabolic process; GO:0009987 cellular process; GO:0016310 phosphorylation; GO:0044237 cellular metabolic process;		GO:0003824 catalytic activity; GO:0004054 arginine kinase activity; GO:0016301 kinase activity; GO:0016740 transferase activity; GO:0016772 transferase activity, transferring phosphorus-containing groups; GO:0016775 phosphotransferase activity, nitrogenous group as acceptor; GO:0019202 amino acid kinase activity;	K00934	E2.7.3.3; arginine kinase [EC:2.7.3.3]	map00330 Arginine and proline metabolism - animal;	PF02807; PF00217	ATP:guanido phosphotransferase, N-terminal domain; ATP:guanido phosphotransferase, C-terminal catalytic domain	E	KOG3581	Creatine kinases
Q57VZ0	381	K	"RNA-binding protein, putative OS=Trypanosoma brucei brucei (strain 927/4 GUTat10.1) GN=Tb927.8.4450 PE=4 SV=1"	Tb927.8.4450	nucleus				K14838	NOP15; nucleolar protein 15		PF00076	RNA recognition motif. (a.k.a. RRM, RBD, or RNP domain)
Q385H7	409	K	"WASH complex subunit 7, N-terminal/WASH complex subunit 7/WASH complex subunit 7, C-terminal, putative OS=Trypanosoma brucei brucei (strain 927/4 GUTat10.1) GN=Tb11.02.3710 PE=4 SV=1"	Tb11.02.3710	cytoplasm	GO:0006810 transport; GO:0006873 cellular ion homeostasis; GO:0006885 regulation of pH; GO:0006887 exocytosis; GO:0006996 organelle organization; GO:0007010 cytoskeleton organization; GO:0007015 actin filament organization; GO:0007032 endosome organization; GO:0008104 protein localization; GO:0008154 actin polymerization or depolymerization; GO:0009987 cellular process; GO:0010256 endomembrane sy…	GO:0005622 intracellular; GO:0005623 cell; GO:0005634 nucleus; GO:0005654 nucleoplasm; GO:0005737 cytoplasm; GO:0005768 endosome; GO:0012505 endomembrane system; GO:0031410 cytoplasmic vesicle; GO:0031974 membrane-enclosed lumen; GO:0031981 nuclear lumen; GO:0031982 vesicle; GO:0032991 macromolecular complex; GO:0043226 organelle; GO:0043227 membrane-bounded organelle; GO:0043229 intracellular or…		K18465	MRT43, SWIP; WASH complex subunit 7	map04144 Endocytosis - animal;			S	KOG3578	Uncharacterized conserved protein
Q57VB7	91	K	"Possible lysine decarboxylase, putative OS=Trypanosoma brucei brucei (strain 927/4 GUTat10.1) GN=Tb927.5.1460 PE=4 SV=1"	Tb927.5.1460	cytoplasm
Q57WZ3	39	K	GTP-binding nuclear protein OS=Trypanosoma brucei brucei (strain 927/4 GUTat10.1) GN=Tb927.3.1120 PE=3 SV=1	Tb927.3.1120	cytoplasm	GO:0000003 reproduction; GO:0003006 developmental process involved in reproduction; GO:0007275 multicellular organism development; GO:0007276 gamete generation; GO:0007281 germ cell development; GO:0007292 female gamete generation; GO:0009790 embryo development; GO:0009792 embryo development ending in birth or egg hatching; GO:0009987 cellular process; GO:0019953 sexual reproduction; GO:0022412 c…		GO:0005488 binding; GO:0005515 protein binding;	K07936	RAN; GTP-binding nuclear protein Ran	map03008 Ribosome biogenesis in eukaryotes - animal; map03013 RNA transport - animal; map05166 Human T-cell leukemia virus 1 infection - animal;	PF00071	Ras family	U	KOG0096	GTPase Ran/TC4/GSP1 (nuclear protein transport pathway), small G protein superfamily
Q57VM8	534	K	Conserved protein OS=Trypanosoma brucei brucei (strain 927/4 GUTat10.1) GN=Tb927.8.1270 PE=4 SV=1	Tb927.8.1270	cytoplasm
Q385S2	9	K	"Transcription elongation factor, putative OS=Trypanosoma brucei brucei (strain 927/4 GUTat10.1) GN=Tb11.02.2600 PE=4 SV=1"	Tb11.02.2600	extracellular	GO:0002262 myeloid cell homeostasis; GO:0002376 immune system process; GO:0002520 immune system development; GO:0006139 nucleobase-containing compound metabolic process; GO:0006259 DNA metabolic process; GO:0006281 DNA repair; GO:0006283 transcription-coupled nucleotide-excision repair; GO:0006289 nucleotide-excision repair; GO:0006351 transcription, DNA-templated; GO:0006354 DNA-templated transc…	GO:0000428 DNA-directed RNA polymerase complex; GO:0005622 intracellular; GO:0005623 cell; GO:0005634 nucleus; GO:0005654 nucleoplasm; GO:0005667 transcription factor complex; GO:0005669 transcription factor TFIID complex; GO:0005730 nucleolus; GO:0008023 transcription elongation factor complex; GO:0016591 DNA-directed RNA polymerase II, holoenzyme; GO:0030880 RNA polymerase complex; GO:0031974 m…		K03145	TFIIS; transcription elongation factor S-II		PF07500; PF01096	Transcription factor S-II (TFIIS), central domain; Transcription factor S-II (TFIIS)	K	KOG1105	Transcription elongation factor TFIIS/Cofactor of enhancer-binding protein Sp1
Q384T0	8	K	Histone H2B OS=Trypanosoma brucei brucei (strain 927/4 GUTat10.1) GN=Tb11.02.5250 PE=3 SV=1	Tb11.02.5250	nucleus	GO:0006323 DNA packaging; GO:0006325 chromatin organization; GO:0006333 chromatin assembly or disassembly; GO:0006334 nucleosome assembly; GO:0006996 organelle organization; GO:0009987 cellular process; GO:0016043 cellular component organization; GO:0022607 cellular component assembly; GO:0031497 chromatin assembly; GO:0034622 cellular macromolecular complex assembly; GO:0034728 nucleosome organi…	GO:0005622 intracellular; GO:0005623 cell; GO:0005634 nucleus; GO:0005694 chromosome; GO:0043226 organelle; GO:0043227 membrane-bounded organelle; GO:0043228 non-membrane-bounded organelle; GO:0043229 intracellular organelle; GO:0043231 intracellular membrane-bounded organelle; GO:0043232 intracellular non-membrane-bounded organelle; GO:0044424 intracellular part; GO:0044464 cell part;	GO:0003676 nucleic acid binding; GO:0003677 DNA binding; GO:0005488 binding; GO:0097159 organic cyclic compound binding; GO:1901363 heterocyclic compound binding;	K11252	H2B; histone H2B	map05034 Alcoholism - animal; map05203 Viral carcinogenesis - animal; map05322 Systemic lupus erythematosus - animal;	PF00125	Core histone H2A/H2B/H3/H4	B	KOG1744	Histone H2B
Q57YF7	223	K	"Nucleolar RNA-binding protein, putative OS=Trypanosoma brucei brucei (strain 927/4 GUTat10.1) GN=Tb927.8.730 PE=4 SV=1"	Tb927.8.730	nucleus
D6XGM6	43	K	Histone deacetylase OS=Trypanosoma brucei brucei (strain 927/4 GUTat10.1) GN=Tb927.5.2900 PE=4 SV=1	Tb927.5.2900	cytoplasm,nucleus				K11407	HDAC6; histone deacetylase 6 [EC:3.5.1.98]	map05034 Alcoholism - animal; map05203 Viral carcinogenesis - animal;	PF00850	Histone deacetylase domain	B	KOG1343	Histone deacetylase complex, catalytic component HDA1
Q580L2	538	K	73 kDa paraflagellar rod protein OS=Trypanosoma brucei brucei (strain 927/4 GUTat10.1) GN=Tb927.3.4290 PE=4 SV=1	Tb927.3.4290	cytoplasm
Q57UT3	2297	K	"Phosphatidylinositol 3-kinase tor, putative OS=Trypanosoma brucei brucei (strain 927/4 GUTat10.1) GN=Tb927.4.420 PE=3 SV=1"	Tb927.4.420	cytoplasm				K07203	MTOR, FRAP, TOR; serine/threonine-protein kinase mTOR [EC:2.7.11.1]	map01521 EGFR tyrosine kinase inhibitor resistance - animal; map01522 Endocrine resistance - animal; map04012 ErbB signaling pathway - animal; map04066 HIF-1 signaling pathway - animal; map04072 Phospholipase D signaling pathway - animal; map04113 Meiosis - yeast - animal; map04136 Autophagy - other - animal; map04138 Autophagy - yeast - animal; map04139 Mitophagy - yeast - animal; map04140 Autop…	PF08771	Rapamycin binding domain	L	KOG0891	DNA-dependent protein kinase
Q386T8	154	K	"Diacylglycerol acyltransferase, putative OS=Trypanosoma brucei brucei (strain 927/4 GUTat10.1) GN=Tb11.18.0008 PE=4 SV=1"	Tb11.18.0008	plasma membrane				K11156	DGAT2L4, MFAT, AWAT2; diacylglycerol O-acyltransferase 2-like protein 4 [EC:2.3.1.75 2.3.1.76]	map00830 Retinol metabolism - animal; map04977 Vitamin digestion and absorption - animal;			I	KOG0831	Acyl-CoA:diacylglycerol acyltransferase (DGAT)
Q582C1	573	K	WW domain-containing protein OS=Trypanosoma brucei brucei (strain 927/4 GUTat10.1) GN=Tb927.5.2440 PE=4 SV=1	Tb927.5.2440	nucleus				K16462	CEP164; centrosomal protein CEP164		PF00397	WW domain
Q38CZ4	10	K	"rRNA processing protein, putative OS=Trypanosoma brucei brucei (strain 927/4 GUTat10.1) GN=Tb09.244.2790 PE=4 SV=1"	Tb09.244.2790	nucleus	GO:0000280 nuclear division; GO:0006139 nucleobase-containing compound metabolic process; GO:0006364 rRNA processing; GO:0006396 RNA processing; GO:0006725 cellular aromatic compound metabolic process; GO:0006807 nitrogen compound metabolic process; GO:0006996 organelle organization; GO:0008152 metabolic process; GO:0009987 cellular process; GO:0010467 gene expression; GO:0016043 cellular compone…	GO:0005622 intracellular; GO:0005623 cell; GO:0005634 nucleus; GO:0005730 nucleolus; GO:0005815 microtubule organizing center; GO:0005816 spindle pole body; GO:0005856 cytoskeleton; GO:0015630 microtubule cytoskeleton; GO:0030684 preribosome; GO:0030687 preribosome, large subunit precursor; GO:0031974 membrane-enclosed lumen; GO:0031981 nuclear lumen; GO:0032991 macromolecular complex; GO:0034399…	GO:0003676 nucleic acid binding; GO:0003723 RNA binding; GO:0003729 mRNA binding; GO:0003824 catalytic activity; GO:0003924 GTPase activity; GO:0005488 binding; GO:0005515 protein binding; GO:0016462 pyrophosphatase activity; GO:0016787 hydrolase activity; GO:0016817 hydrolase activity, acting on acid anhydrides; GO:0016818 hydrolase activity, acting on acid anhydrides, in phosphorus-containing a…						A	KOG3080	Nucleolar protein-like/EBNA1-binding protein
Q581D3	31	K	Uncharacterized protein OS=Trypanosoma brucei brucei (strain 927/4 GUTat10.1) GN=Tb927.8.4130 PE=1 SV=1	Tb927.8.4130	cytoplasm
Q38FW8	6	K	"60S ribosomal protein L35, putative OS=Trypanosoma brucei brucei (strain 927/4 GUTat10.1) GN=Tb09.160.0700 PE=1 SV=1"	Tb09.160.0700	nucleus	GO:0000184 nuclear-transcribed mRNA catabolic process, nonsense-mediated decay; GO:0000463 maturation of LSU-rRNA from tricistronic rRNA transcript (SSU-rRNA, 5.8S rRNA, LSU-rRNA); GO:0000470 maturation of LSU-rRNA; GO:0000956 nuclear-transcribed mRNA catabolic process; GO:0002181 cytoplasmic translation; GO:0002262 myeloid cell homeostasis; GO:0002376 immune system process; GO:0002520 immune sys…	GO:0005622 intracellular; GO:0005623 cell; GO:0005634 nucleus; GO:0005730 nucleolus; GO:0005737 cytoplasm; GO:0005783 endoplasmic reticulum; GO:0005789 endoplasmic reticulum membrane; GO:0005791 rough endoplasmic reticulum; GO:0005829 cytosol; GO:0005840 ribosome; GO:0005911 cell-cell junction; GO:0009506 plasmodesma; GO:0012505 endomembrane system; GO:0015934 large ribosomal subunit; GO:0016020 …	GO:0003676 nucleic acid binding; GO:0003723 RNA binding; GO:0003729 mRNA binding; GO:0003735 structural constituent of ribosome; GO:0005198 structural molecule activity; GO:0005488 binding; GO:0043021 ribonucleoprotein complex binding; GO:0044877 macromolecular complex binding; GO:0097159 organic cyclic compound binding; GO:1901363 heterocyclic compound binding;	K02918	RP-L35e, RPL35; large subunit ribosomal protein L35e	map03010 Ribosome - animal;			J	KOG3436	60S ribosomal protein L35
Q384N4	787	K	Ribonucleoside-diphosphate reductase OS=Trypanosoma brucei brucei (strain 927/4 GUTat10.1) GN=Tb11.02.5720 PE=3 SV=1	Tb11.02.5720	cytoplasm	GO:0006139 nucleobase-containing compound metabolic process; GO:0006165 nucleoside diphosphate phosphorylation; GO:0006213 pyrimidine nucleoside metabolic process; GO:0006220 pyrimidine nucleotide metabolic process; GO:0006221 pyrimidine nucleotide biosynthetic process; GO:0006235 dTTP biosynthetic process; GO:0006240 dCDP biosynthetic process; GO:0006259 DNA metabolic process; GO:0006260 DNA rep…	GO:0005622 intracellular; GO:0005623 cell; GO:0005634 nucleus; GO:0005635 nuclear envelope; GO:0005737 cytoplasm; GO:0005739 mitochondrion; GO:0005829 cytosol; GO:0005971 ribonucleoside-diphosphate reductase complex; GO:0012505 endomembrane system; GO:0031967 organelle envelope; GO:0031975 envelope; GO:0032991 macromolecular complex; GO:0036477 somatodendritic compartment; GO:0042995 cell project…	GO:0000166 nucleotide binding; GO:0003824 catalytic activity; GO:0004550 nucleoside diphosphate kinase activity; GO:0004748 ribonucleoside-diphosphate reductase activity, thioredoxin disulfide as acceptor; GO:0005488 binding; GO:0005515 protein binding; GO:0005524 ATP binding; GO:0008144 drug binding; GO:0016301 kinase activity; GO:0016491 oxidoreductase activity; GO:0016725 oxidoreductase activi…	K10807	RRM1; ribonucleoside-diphosphate reductase subunit M1 [EC:1.17.4.1]	map00230 Purine metabolism - animal; map00240 Pyrimidine metabolism - animal; map00480 Glutathione metabolism - animal; map00983 Drug metabolism - other enzymes - animal; map01100 Metabolic pathways - animal;	PF03477; PF00317	ATP cone domain; Ribonucleotide reductase, all-alpha domain	F	KOG1112	Ribonucleotide reductase, alpha subunit
Q389D9	128	K	T. brucei spp.-specific protein OS=Trypanosoma brucei brucei (strain 927/4 GUTat10.1) GN=Tb10.389.1760 PE=4 SV=1	Tb10.389.1760	mitochondria
Q584L0	85	K	WD_REPEATS_REGION domain-containing protein OS=Trypanosoma brucei brucei (strain 927/4 GUTat10.1) GN=Tb927.4.4950 PE=4 SV=1	Tb927.4.4950	nucleus
Q385L6	217	K	Triosephosphate isomerase OS=Trypanosoma brucei brucei (strain 927/4 GUTat10.1) GN=Tb11.02.3210 PE=3 SV=1	Tb11.02.3210	cytoplasm	GO:0005975 carbohydrate metabolic process; GO:0005996 monosaccharide metabolic process; GO:0006006 glucose metabolic process; GO:0006066 alcohol metabolic process; GO:0006071 glycerol metabolic process; GO:0006081 cellular aldehyde metabolic process; GO:0006082 organic acid metabolic process; GO:0006090 pyruvate metabolic process; GO:0006091 generation of precursor metabolites and energy; GO:0006…	GO:0005622 intracellular; GO:0005623 cell; GO:0005737 cytoplasm; GO:0005829 cytosol; GO:0044424 intracellular part; GO:0044444 cytoplasmic part; GO:0044464 cell part;	GO:0003824 catalytic activity; GO:0004807 triose-phosphate isomerase activity; GO:0016853 isomerase activity; GO:0016860 intramolecular oxidoreductase activity; GO:0016861 intramolecular oxidoreductase activity, interconverting aldoses and ketoses;	K01803	TPI, tpiA; triosephosphate isomerase (TIM) [EC:5.3.1.1]	map00010 Glycolysis / Gluconeogenesis - animal; map00051 Fructose and mannose metabolism - animal; map00562 Inositol phosphate metabolism - animal; map00710 Carbon fixation in photosynthetic organisms - animal; map01100 Metabolic pathways - animal; map01110 Biosynthesis of secondary metabolites - animal; map01120 Microbial metabolism in diverse environments - animal; map01130 Biosynthesis of anti…	PF00121	Triosephosphate isomerase	G	KOG1643	Triosephosphate isomerase
Q389U3	458	K	Structural maintenance of chromosomes protein OS=Trypanosoma brucei brucei (strain 927/4 GUTat10.1) GN=Tb10.406.0600 PE=3 SV=1	Tb10.406.0600	nucleus	GO:0000070 mitotic sister chromatid segregation; GO:0000278 mitotic cell cycle; GO:0000280 nuclear division; GO:0000819 sister chromatid segregation; GO:0006323 DNA packaging; GO:0006996 organelle organization; GO:0007049 cell cycle; GO:0007059 chromosome segregation; GO:0007076 mitotic chromosome condensation; GO:0007275 multicellular organism development; GO:0007549 dosage compensation; GO:0009…	GO:0000775 chromosome, centromeric region; GO:0000793 condensed chromosome; GO:0000803 sex chromosome; GO:0005622 intracellular; GO:0005623 cell; GO:0005634 nucleus; GO:0005694 chromosome; GO:0032991 macromolecular complex; GO:0043226 organelle; GO:0043227 membrane-bounded organelle; GO:0043228 non-membrane-bounded organelle; GO:0043229 intracellular organelle; GO:0043231 intracellular membrane-b…	GO:0005488 binding; GO:0005515 protein binding;	K06674	SMC2; structural maintenance of chromosome 2	map04111 Cell cycle - yeast - animal;	PF02463; PF06470	RecF/RecN/SMC N terminal domain; SMC proteins Flexible Hinge Domain	BD	KOG0933	Structural maintenance of chromosome protein 2 (chromosome condensation complex Condensin, subunit E)
Q389P1	259	K	Heat shock protein 83 OS=Trypanosoma brucei brucei (strain 927/4 GUTat10.1) GN=Tb10.26.1080 PE=1 SV=1	Tb10.26.1080	cytoplasm				K04079	HSP90A, htpG; molecular chaperone HtpG	map04141 Protein processing in endoplasmic reticulum - animal; map04151 PI3K-Akt signaling pathway - animal; map04217 Necroptosis - animal; map04612 Antigen processing and presentation - animal; map04621 NOD-like receptor signaling pathway - animal; map04626 Plant-pathogen interaction - animal; map04657 IL-17 signaling pathway - animal; map04659 Th17 cell differentiation - animal; map04914 Proges…	PF02518	Histidine kinase-, DNA gyrase B-, and HSP90-like ATPase	O	KOG0019	Molecular chaperone (HSP90 family)
Q381R7	89	K	Hypothetical_protein_-_conserved OS=Trypanosoma brucei brucei (strain 927/4 GUTat10.1) GN=Tb11.01.6835 PE=4 SV=1	Tb11.01.6835	nucleus
Q386F2	165	K	40S ribosomal protein S4 OS=Trypanosoma brucei brucei (strain 927/4 GUTat10.1) GN=Tb11.02.1085 PE=1 SV=1	Tb11.02.1085	mitochondria	GO:0000184 nuclear-transcribed mRNA catabolic process, nonsense-mediated decay; GO:0000956 nuclear-transcribed mRNA catabolic process; GO:0002181 cytoplasmic translation; GO:0006139 nucleobase-containing compound metabolic process; GO:0006401 RNA catabolic process; GO:0006402 mRNA catabolic process; GO:0006412 translation; GO:0006413 translational initiation; GO:0006417 regulation of translation;…	GO:0005622 intracellular; GO:0005623 cell; GO:0005634 nucleus; GO:0005654 nucleoplasm; GO:0005730 nucleolus; GO:0005737 cytoplasm; GO:0005773 vacuole; GO:0005774 vacuolar membrane; GO:0005829 cytosol; GO:0005840 ribosome; GO:0005844 polysome; GO:0005856 cytoskeleton; GO:0005886 plasma membrane; GO:0009507 chloroplast; GO:0009536 plastid; GO:0015935 small ribosomal subunit; GO:0016020 membrane; GO…	GO:0000822 inositol hexakisphosphate binding; GO:0003676 nucleic acid binding; GO:0003723 RNA binding; GO:0003729 mRNA binding; GO:0003735 structural constituent of ribosome; GO:0005198 structural molecule activity; GO:0005488 binding; GO:0008144 drug binding; GO:0036094 small molecule binding; GO:0043167 ion binding; GO:0043168 anion binding; GO:0043178 alcohol binding; GO:0097159 organic cyclic…	K02987	RP-S4e, RPS4; small subunit ribosomal protein S4e	map03010 Ribosome - animal;	PF08071; PF01479	RS4NT (NUC023) domain; S4 domain	J	KOG0378	40S ribosomal protein S4
Q387G2	54	K	Peptidyl-prolyl cis-trans isomerase OS=Trypanosoma brucei brucei (strain 927/4 GUTat10.1) GN=Tb11.03.0250 PE=3 SV=1	Tb11.03.0250	cytoplasm				K09565	PPIF; peptidyl-prolyl isomerase F (cyclophilin D) [EC:5.2.1.8]	map04020 Calcium signaling pathway - animal; map04022 cGMP-PKG signaling pathway - animal; map05012 Parkinson disease - animal; map05016 Huntington disease - animal; map05145 Toxoplasmosis - animal;	PF00160	Cyclophilin type peptidyl-prolyl cis-trans isomerase/CLD	O	KOG0865	Cyclophilin type peptidyl-prolyl cis-trans isomerase
Q57YW0	9	K	Glycerol-3-phosphate dehydrogenase [NAD(+)] OS=Trypanosoma brucei brucei (strain 927/4 GUTat10.1) GN=Tb927.8.3530 PE=3 SV=1	Tb927.8.3530	extracellular	GO:0008152 metabolic process; GO:0055114 oxidation-reduction process;	GO:0005622 intracellular; GO:0005623 cell; GO:0005737 cytoplasm; GO:0005777 peroxisome; GO:0005829 cytosol; GO:0020015 glycosome; GO:0042579 microbody; GO:0043226 organelle; GO:0043227 membrane-bounded organelle; GO:0043229 intracellular organelle; GO:0043231 intracellular membrane-bounded organelle; GO:0044424 intracellular part; GO:0044444 cytoplasmic part; GO:0044464 cell part;	GO:0000166 nucleotide binding; GO:0003824 catalytic activity; GO:0004367 glycerol-3-phosphate dehydrogenase [NAD+] activity; GO:0005488 binding; GO:0016491 oxidoreductase activity; GO:0016614 oxidoreductase activity, acting on CH-OH group of donors; GO:0016616 oxidoreductase activity, acting on the CH-OH group of donors, NAD or NADP as acceptor; GO:0036094 small molecule binding; GO:0048037 cofac…	K00006	GPD1; glycerol-3-phosphate dehydrogenase (NAD+) [EC:1.1.1.8]	map00564 Glycerophospholipid metabolism - animal; map01110 Biosynthesis of secondary metabolites - animal; map04011 MAPK signaling pathway - yeast - animal;	PF07479	NAD-dependent glycerol-3-phosphate dehydrogenase C-terminus	C	KOG2711	Glycerol-3-phosphate dehydrogenase/dihydroxyacetone 3-phosphate reductase
Q57W56	3	K	"60S ribosomal protein L2, putative OS=Trypanosoma brucei brucei (strain 927/4 GUTat10.1) GN=Tb11.01.7960 PE=1 SV=1"	Tb11.01.7960	cytoplasm	GO:0002181 cytoplasmic translation; GO:0006412 translation; GO:0006518 peptide metabolic process; GO:0006807 nitrogen compound metabolic process; GO:0008152 metabolic process; GO:0009058 biosynthetic process; GO:0009059 macromolecule biosynthetic process; GO:0009987 cellular process; GO:0010467 gene expression; GO:0019538 protein metabolic process; GO:0034641 cellular nitrogen compound metabolic …	GO:0005622 intracellular; GO:0005623 cell; GO:0005737 cytoplasm; GO:0005829 cytosol; GO:0005840 ribosome; GO:0015934 large ribosomal subunit; GO:0022625 cytosolic large ribosomal subunit; GO:0022626 cytosolic ribosome; GO:0030684 preribosome; GO:0030687 preribosome, large subunit precursor; GO:0032991 macromolecular complex; GO:0043226 organelle; GO:0043228 non-membrane-bounded organelle; GO:0043…	GO:0003676 nucleic acid binding; GO:0003723 RNA binding; GO:0003735 structural constituent of ribosome; GO:0005198 structural molecule activity; GO:0005488 binding; GO:0019843 rRNA binding; GO:0097159 organic cyclic compound binding; GO:1901363 heterocyclic compound binding;	K02938	RP-L8e, RPL8; large subunit ribosomal protein L8e	map03010 Ribosome - animal;	PF00181; PF03947	Ribosomal Proteins L2, RNA binding domain; Ribosomal Proteins L2, C-terminal domain	J	KOG2309	60s ribosomal protein L2/L8
Q57WR6	31	K	"10 kDa heat shock protein, putative OS=Trypanosoma brucei brucei (strain 927/4 GUTat10.1) GN=Tb927.7.1320 PE=3 SV=1"	Tb927.7.1320	mitochondria				K04078	groES, HSPE1; chaperonin GroES		PF00166	Chaperonin 10 Kd subunit	O	KOG1641	Mitochondrial chaperonin
Q38AV5	124	K	"Chaperonin Hsp60, mitochondrial OS=Trypanosoma brucei brucei (strain 927/4 GUTat10.1) GN=Tb10.70.0280 PE=3 SV=1"	Tb10.70.0280	mitochondria	GO:0000003 reproduction; GO:0000302 response to reactive oxygen species; GO:0001666 response to hypoxia; GO:0001775 cell activation; GO:0001816 cytokine production; GO:0001817 regulation of cytokine production; GO:0001819 positive regulation of cytokine production; GO:0002064 epithelial cell development; GO:0002065 columnar/cuboidal epithelial cell differentiation; GO:0002066 columnar/cuboidal ep…	GO:0005576 extracellular region; GO:0005615 extracellular space; GO:0005622 intracellular; GO:0005623 cell; GO:0005634 nucleus; GO:0005681 spliceosomal complex; GO:0005730 nucleolus; GO:0005737 cytoplasm; GO:0005739 mitochondrion; GO:0005740 mitochondrial envelope; GO:0005743 mitochondrial inner membrane; GO:0005758 mitochondrial intermembrane space; GO:0005759 mitochondrial matrix; GO:0005768 en…	GO:0000166 nucleotide binding; GO:0000287 magnesium ion binding; GO:0001530 lipopolysaccharide binding; GO:0002020 protease binding; GO:0002039 p53 binding; GO:0003676 nucleic acid binding; GO:0003677 DNA binding; GO:0003688 DNA replication origin binding; GO:0003690 double-stranded DNA binding; GO:0003697 single-stranded DNA binding; GO:0003723 RNA binding; GO:0003725 double-stranded RNA binding…	K04077	groEL, HSPD1; chaperonin GroEL	map03018 RNA degradation - animal; map04212 Longevity regulating pathway - worm - animal; map04940 Type I diabetes mellitus - animal; map05134 Legionellosis - animal; map05152 Tuberculosis - animal;			O	KOG0356	Mitochondrial chaperonin, Cpn60/Hsp60p
Q585Q1	169	K	Conserved protein OS=Trypanosoma brucei brucei (strain 927/4 GUTat10.1) GN=Tb927.6.1590 PE=4 SV=1	Tb927.6.1590	mitochondria
P86939	158	K	Elongation factor 1-alpha 2 OS=Trypanosoma brucei brucei (strain 927/4 GUTat10.1) GN=Tb10.70.5670 PE=1 SV=1	Tb10.70.5670	cytoplasm	GO:0000302 response to reactive oxygen species; GO:0001932 regulation of protein phosphorylation; GO:0001933 negative regulation of protein phosphorylation; GO:0006403 RNA localization; GO:0006405 RNA export from nucleus; GO:0006409 tRNA export from nucleus; GO:0006412 translation; GO:0006414 translational elongation; GO:0006469 negative regulation of protein kinase activity; GO:0006518 peptide m…	GO:0000322 storage vacuole; GO:0000323 lytic vacuole; GO:0000324 fungal-type vacuole; GO:0000329 fungal-type vacuole membrane; GO:0005622 intracellular; GO:0005623 cell; GO:0005737 cytoplasm; GO:0005739 mitochondrion; GO:0005773 vacuole; GO:0005774 vacuolar membrane; GO:0005829 cytosol; GO:0005840 ribosome; GO:0005853 eukaryotic translation elongation factor 1 complex; GO:0005938 cell cortex; GO:…	GO:0000166 nucleotide binding; GO:0001882 nucleoside binding; GO:0001883 purine nucleoside binding; GO:0003676 nucleic acid binding; GO:0003723 RNA binding; GO:0003746 translation elongation factor activity; GO:0003779 actin binding; GO:0003785 actin monomer binding; GO:0003824 catalytic activity; GO:0003924 GTPase activity; GO:0005488 binding; GO:0005515 protein binding; GO:0005516 calmodulin bi…	K03231	EEF1A; elongation factor 1-alpha	map03013 RNA transport - animal; map05134 Legionellosis - animal; map05140 Leishmaniasis - animal;	PF00009; PF03144; PF03143	Elongation factor Tu GTP binding domain; Elongation factor Tu domain 2; Elongation factor Tu C-terminal domain	J	KOG0052	Translation elongation factor EF-1 alpha/Tu
Q586N1	235	K	"Adenosine transporter 2, putative OS=Trypanosoma brucei brucei (strain 927/4 GUTat10.1) GN=Tb927.2.6220 PE=4 SV=1"	Tb927.2.6220	plasma membrane	GO:0001666 response to hypoxia; GO:0001678 cellular glucose homeostasis; GO:0003008 system process; GO:0006139 nucleobase-containing compound metabolic process; GO:0006725 cellular aromatic compound metabolic process; GO:0006807 nitrogen compound metabolic process; GO:0006810 transport; GO:0006863 purine nucleobase transport; GO:0006950 response to stress; GO:0007154 cell communication; GO:000716…	GO:0000322 storage vacuole; GO:0000323 lytic vacuole; GO:0000324 fungal-type vacuole; GO:0000329 fungal-type vacuole membrane; GO:0005622 intracellular; GO:0005623 cell; GO:0005634 nucleus; GO:0005730 nucleolus; GO:0005737 cytoplasm; GO:0005764 lysosome; GO:0005765 lysosomal membrane; GO:0005768 endosome; GO:0005770 late endosome; GO:0005773 vacuole; GO:0005774 vacuolar membrane; GO:0005794 Golgi…	GO:0005215 transporter activity; GO:0005337 nucleoside transmembrane transporter activity; GO:0015205 nucleobase transmembrane transporter activity; GO:0015932 nucleobase-containing compound transmembrane transporter activity; GO:0022857 transmembrane transporter activity; GO:0034257 nicotinamide riboside transmembrane transporter activity; GO:1901505 carbohydrate derivative transporter activity;	K03323	SLC29A4, ENT4; solute carrier family 29 (equilibrative nucleoside transporter), member 4				F	KOG1479	Nucleoside transporter
Q581Y2	268	K	"Cyclophilin type peptidyl-prolyl cis-trans isomerase, putative OS=Trypanosoma brucei brucei (strain 927/4 GUTat10.1) GN=Tb927.8.2000 PE=4 SV=1"	Tb927.8.2000	extracellular	GO:0000413 protein peptidyl-prolyl isomerization; GO:0006464 cellular protein modification process; GO:0006807 nitrogen compound metabolic process; GO:0007154 cell communication; GO:0007165 signal transduction; GO:0008152 metabolic process; GO:0009987 cellular process; GO:0010035 response to inorganic substance; GO:0010038 response to metal ion; GO:0018193 peptidyl-amino acid modification; GO:001…	GO:0005622 intracellular; GO:0005623 cell; GO:0005737 cytoplasm; GO:0005739 mitochondrion; GO:0005794 Golgi apparatus; GO:0005829 cytosol; GO:0012505 endomembrane system; GO:0043226 organelle; GO:0043227 membrane-bounded organelle; GO:0043229 intracellular organelle; GO:0043231 intracellular membrane-bounded organelle; GO:0044424 intracellular part; GO:0044444 cytoplasmic part; GO:0044464 cell pa…	GO:0003755 peptidyl-prolyl cis-trans isomerase activity; GO:0003824 catalytic activity; GO:0005488 binding; GO:0008144 drug binding; GO:0016018 cyclosporin A binding; GO:0016853 isomerase activity; GO:0016859 cis-trans isomerase activity; GO:0033218 amide binding; GO:0042277 peptide binding;	K01802	E5.2.1.8; peptidylprolyl isomerase [EC:5.2.1.8]		PF00160	Cyclophilin type peptidyl-prolyl cis-trans isomerase/CLD	O	KOG0865	Cyclophilin type peptidyl-prolyl cis-trans isomerase
Q381V7	306	K	Mannose-6-phosphate isomerase OS=Trypanosoma brucei brucei (strain 927/4 GUTat10.1) GN=Tb11.01.6410 PE=3 SV=1	Tb11.01.6410	cytoplasm	GO:0000003 reproduction; GO:0000032 cell wall mannoprotein biosynthetic process; GO:0001101 response to acid chemical; GO:0003006 developmental process involved in reproduction; GO:0005975 carbohydrate metabolic process; GO:0005996 monosaccharide metabolic process; GO:0006002 fructose 6-phosphate metabolic process; GO:0006013 mannose metabolic process; GO:0006056 mannoprotein metabolic process; G…	GO:0005622 intracellular; GO:0005623 cell; GO:0005634 nucleus; GO:0005737 cytoplasm; GO:0005829 cytosol; GO:0043226 organelle; GO:0043227 membrane-bounded organelle; GO:0043229 intracellular organelle; GO:0043231 intracellular membrane-bounded organelle; GO:0044424 intracellular part; GO:0044444 cytoplasmic part; GO:0044464 cell part;	GO:0003824 catalytic activity; GO:0004476 mannose-6-phosphate isomerase activity; GO:0016853 isomerase activity; GO:0016860 intramolecular oxidoreductase activity; GO:0016861 intramolecular oxidoreductase activity, interconverting aldoses and ketoses;	K01809	manA, MPI; mannose-6-phosphate isomerase [EC:5.3.1.8]	map00051 Fructose and mannose metabolism - animal; map00520 Amino sugar and nucleotide sugar metabolism - animal; map01100 Metabolic pathways - animal; map01110 Biosynthesis of secondary metabolites - animal; map01130 Biosynthesis of antibiotics - animal;			G	KOG2757	Mannose-6-phosphate isomerase
Q580L2	409	K	73 kDa paraflagellar rod protein OS=Trypanosoma brucei brucei (strain 927/4 GUTat10.1) GN=Tb927.3.4290 PE=4 SV=1	Tb927.3.4290	cytoplasm
Q38AV1	157	K	PARP-type domain-containing protein OS=Trypanosoma brucei brucei (strain 927/4 GUTat10.1) GN=Tb10.70.0230 PE=4 SV=1	Tb10.70.0230	nucleus							PF00645; PF10283	Poly(ADP-ribose) polymerase and DNA-Ligase Zn-finger region; Zinc-finger (CX5CX6HX5H) motif
Q38CY8	123	K	"60S ribosomal protein L5, putative OS=Trypanosoma brucei brucei (strain 927/4 GUTat10.1) GN=Tb09.244.2730 PE=1 SV=1"	Tb09.244.2730	nucleus	GO:0000027 ribosomal large subunit assembly; GO:0002181 cytoplasmic translation; GO:0006412 translation; GO:0006518 peptide metabolic process; GO:0006807 nitrogen compound metabolic process; GO:0006996 organelle organization; GO:0008152 metabolic process; GO:0009058 biosynthetic process; GO:0009059 macromolecule biosynthetic process; GO:0009987 cellular process; GO:0010467 gene expression; GO:001…	GO:0005622 intracellular; GO:0005623 cell; GO:0005737 cytoplasm; GO:0005829 cytosol; GO:0005840 ribosome; GO:0015934 large ribosomal subunit; GO:0022625 cytosolic large ribosomal subunit; GO:0022626 cytosolic ribosome; GO:0032991 macromolecular complex; GO:0043226 organelle; GO:0043228 non-membrane-bounded organelle; GO:0043229 intracellular organelle; GO:0043232 intracellular non-membrane-bounde…	GO:0003676 nucleic acid binding; GO:0003723 RNA binding; GO:0003735 structural constituent of ribosome; GO:0005198 structural molecule activity; GO:0005488 binding; GO:0008097 5S rRNA binding; GO:0019843 rRNA binding; GO:0097159 organic cyclic compound binding; GO:1901363 heterocyclic compound binding;	K02932	RP-L5e, RPL5; large subunit ribosomal protein L5e	map03010 Ribosome - animal;	PF14204	Ribosomal L18 C-terminal region	J	KOG0875	60S ribosomal protein L5
Q57ZT0	171	K	G-patch domain-containing protein OS=Trypanosoma brucei brucei (strain 927/4 GUTat10.1) GN=Tb927.5.2110 PE=4 SV=1	Tb927.5.2110	nucleus
Q38FZ1	131	K	J domain-containing protein OS=Trypanosoma brucei brucei (strain 927/4 GUTat10.1) GN=Tb09.160.0490 PE=4 SV=1	Tb09.160.0490	nucleus
Q4GZF5	760	K	BRCA-2_OB1 domain-containing protein OS=Trypanosoma brucei brucei (strain 927/4 GUTat10.1) GN=TB927.1.640 PE=4 SV=1	TB927.1.640	nucleus	GO:0000003 reproduction; GO:0000075 cell cycle checkpoint; GO:0000226 microtubule cytoskeleton organization; GO:0000278 mitotic cell cycle; GO:0000280 nuclear division; GO:0000281 mitotic cytokinesis; GO:0000711 meiotic DNA repair synthesis; GO:0000722 telomere maintenance via recombination; GO:0000723 telomere maintenance; GO:0000724 double-strand break repair via homologous recombination; GO:00…	GO:0000228 nuclear chromosome; GO:0000781 chromosome, telomeric region; GO:0000784 nuclear chromosome, telomeric region; GO:0000793 condensed chromosome; GO:0000794 condensed nuclear chromosome; GO:0000795 synaptonemal complex; GO:0000800 lateral element; GO:0005622 intracellular; GO:0005623 cell; GO:0005634 nucleus; GO:0005654 nucleoplasm; GO:0005694 chromosome; GO:0005737 cytoplasm; GO:0005739 …	GO:0002020 protease binding; GO:0003676 nucleic acid binding; GO:0003677 DNA binding; GO:0003697 single-stranded DNA binding; GO:0003824 catalytic activity; GO:0004402 histone acetyltransferase activity; GO:0005488 binding; GO:0005515 protein binding; GO:0008022 protein C-terminus binding; GO:0008080 N-acetyltransferase activity; GO:0008092 cytoskeletal protein binding; GO:0010484 H3 histone acet…	K08775	BRCA2, FANCD1; breast cancer 2 susceptibility protein	map03440 Homologous recombination - animal; map03460 Fanconi anemia pathway - animal; map05200 Pathways in cancer - animal; map05212 Pancreatic cancer - animal; map05224 Breast cancer - animal;	PF09103	BRCA2, oligonucleotide/oligosaccharide-binding, domain 1	L	KOG4751	DNA recombinational repair protein BRCA2
Q38C34	282	K	Elongation factor 1-alpha OS=Trypanosoma brucei brucei (strain 927/4 GUTat10.1) GN=Tb10.70.5680 PE=4 SV=1	Tb10.70.5680	cytoplasm	GO:0000302 response to reactive oxygen species; GO:0001932 regulation of protein phosphorylation; GO:0001933 negative regulation of protein phosphorylation; GO:0006403 RNA localization; GO:0006405 RNA export from nucleus; GO:0006409 tRNA export from nucleus; GO:0006412 translation; GO:0006414 translational elongation; GO:0006469 negative regulation of protein kinase activity; GO:0006518 peptide m…	GO:0000322 storage vacuole; GO:0000323 lytic vacuole; GO:0000324 fungal-type vacuole; GO:0000329 fungal-type vacuole membrane; GO:0005622 intracellular; GO:0005623 cell; GO:0005737 cytoplasm; GO:0005739 mitochondrion; GO:0005773 vacuole; GO:0005774 vacuolar membrane; GO:0005829 cytosol; GO:0005840 ribosome; GO:0005853 eukaryotic translation elongation factor 1 complex; GO:0005938 cell cortex; GO:…	GO:0000166 nucleotide binding; GO:0001882 nucleoside binding; GO:0001883 purine nucleoside binding; GO:0003676 nucleic acid binding; GO:0003723 RNA binding; GO:0003746 translation elongation factor activity; GO:0003779 actin binding; GO:0003785 actin monomer binding; GO:0003824 catalytic activity; GO:0003924 GTPase activity; GO:0005488 binding; GO:0005515 protein binding; GO:0005516 calmodulin bi…	K03231	EEF1A; elongation factor 1-alpha	map03013 RNA transport - animal; map05134 Legionellosis - animal; map05140 Leishmaniasis - animal;	PF00009; PF03144; PF03143	Elongation factor Tu GTP binding domain; Elongation factor Tu domain 2; Elongation factor Tu C-terminal domain	J	KOG0052	Translation elongation factor EF-1 alpha/Tu
Q38BL3	1159	K	"WD domain, G-beta repeat, putative OS=Trypanosoma brucei brucei (strain 927/4 GUTat10.1) GN=Tb10.70.3460 PE=4 SV=1"	Tb10.70.3460	cytoplasm
Q385P8	163	K	Hypothetical_protein OS=Trypanosoma brucei brucei (strain 927/4 GUTat10.1) GN=Tb11.02.2860 PE=4 SV=1	Tb11.02.2860	nucleus
Q585X3	331	K	"Heat shock 70 kDa protein, mitochondrial, putative OS=Trypanosoma brucei brucei (strain 927/4 GUTat10.1) GN=Tb927.6.3740 PE=3 SV=1"	Tb927.6.3740	mitochondria	GO:0006457 protein folding; GO:0006458 'de novo' protein folding; GO:0006950 response to stress; GO:0006970 response to osmotic stress; GO:0006986 response to unfolded protein; GO:0009266 response to temperature stimulus; GO:0009408 response to heat; GO:0009605 response to external stimulus; GO:0009607 response to biotic stimulus; GO:0009615 response to virus; GO:0009628 response to abiotic stimu…	GO:0005618 cell wall; GO:0005622 intracellular; GO:0005623 cell; GO:0005737 cytoplasm; GO:0005739 mitochondrion; GO:0005773 vacuole; GO:0005774 vacuolar membrane; GO:0005829 cytosol; GO:0009507 chloroplast; GO:0009536 plastid; GO:0016020 membrane; GO:0030312 external encapsulating structure; GO:0031090 organelle membrane; GO:0032991 macromolecular complex; GO:0043226 organelle; GO:0043227 membran…	GO:0000166 nucleotide binding; GO:0000988 transcription factor activity, protein binding; GO:0000989 transcription factor activity, transcription factor binding; GO:0003824 catalytic activity; GO:0005488 binding; GO:0005515 protein binding; GO:0005524 ATP binding; GO:0008144 drug binding; GO:0008270 zinc ion binding; GO:0016462 pyrophosphatase activity; GO:0016787 hydrolase activity; GO:0016817 h…	K04043	dnaK, HSPA9; molecular chaperone DnaK	map03018 RNA degradation - animal; map04212 Longevity regulating pathway - worm - animal; map05152 Tuberculosis - animal;			O	KOG0102	Molecular chaperones mortalin/PBP74/GRP75, HSP70 superfamily
Q4GYX7	24	K	"Histone H3, putative OS=Trypanosoma brucei brucei (strain 927/4 GUTat10.1) GN=TB927.1.2430 PE=3 SV=1"	TB927.1.2430	nucleus				K11253	H3; histone H3	map05034 Alcoholism - animal; map05131 Shigellosis - animal; map05202 Transcriptional misregulation in cancer - animal; map05322 Systemic lupus erythematosus - animal;	PF00125	Core histone H2A/H2B/H3/H4	B	KOG1745	Histones H3 and H4
Q381K1	439	K	Kinteoplast poly(A) polymerase complex 1 subunit OS=Trypanosoma brucei brucei (strain 927/4 GUTat10.1) GN=Tb11.01.7510 PE=4 SV=1	Tb11.01.7510	mitochondria
Q586Z6	101	K	Glyceraldehyde-3-phosphate dehydrogenase OS=Trypanosoma brucei brucei (strain 927/4 GUTat10.1) GN=Tb927.6.4300 PE=3 SV=1	Tb927.6.4300	extracellular				K00134	GAPDH, gapA; glyceraldehyde 3-phosphate dehydrogenase [EC:1.2.1.12]	map00010 Glycolysis / Gluconeogenesis - animal; map00710 Carbon fixation in photosynthetic organisms - animal; map01100 Metabolic pathways - animal; map01110 Biosynthesis of secondary metabolites - animal; map01120 Microbial metabolism in diverse environments - animal; map01130 Biosynthesis of antibiotics - animal; map01200 Carbon metabolism - animal; map01230 Biosynthesis of amino acids - animal…	PF00044; PF02800	Glyceraldehyde 3-phosphate dehydrogenase, NAD binding domain; Glyceraldehyde 3-phosphate dehydrogenase, C-terminal domain	G	KOG0657	Glyceraldehyde 3-phosphate dehydrogenase
Q38DX2	2175	K	"DNA polymerase epsilon catalytic subunit, putative OS=Trypanosoma brucei brucei (strain 927/4 GUTat10.1) GN=Tb09.211.1820 PE=4 SV=1"	Tb09.211.1820	nucleus				K02324	POLE; DNA polymerase epsilon subunit 1 [EC:2.7.7.7]	map03030 DNA replication - animal; map03410 Base excision repair - animal; map03420 Nucleotide excision repair - animal;	PF08490	Domain of unknown function (DUF1744)	L	KOG1798	DNA polymerase epsilon, catalytic subunit A
Q383E5	600	K	Heat shock protein 70 OS=Trypanosoma brucei brucei (strain 927/4 GUTat10.1) GN=Tb11.01.3110 PE=3 SV=1	Tb11.01.3110	cytoplasm		GO:0005622 intracellular; GO:0005623 cell; GO:0005737 cytoplasm; GO:0005815 microtubule organizing center; GO:0005829 cytosol; GO:0005856 cytoskeleton; GO:0015630 microtubule cytoskeleton; GO:0031982 vesicle; GO:0043226 organelle; GO:0043227 membrane-bounded organelle; GO:0043228 non-membrane-bounded organelle; GO:0043229 intracellular organelle; GO:0043232 intracellular non-membrane-bounded orga…		K03283	HSPA1s; heat shock 70kDa protein 1/2/6/8	map03040 Spliceosome - animal; map04010 MAPK signaling pathway - animal; map04141 Protein processing in endoplasmic reticulum - animal; map04144 Endocytosis - animal; map04213 Longevity regulating pathway - multiple species - animal; map04612 Antigen processing and presentation - animal; map04915 Estrogen signaling pathway - animal; map05134 Legionellosis - animal; map05145 Toxoplasmosis - animal…			O	KOG0101	Molecular chaperones HSP70/HSC70, HSP70 superfamily
Q57YK4	86	K	"60S ribosomal protein L12, putative OS=Trypanosoma brucei brucei (strain 927/4 GUTat10.1) GN=Tb927.8.6030 PE=1 SV=1"	Tb927.8.6030	cytoplasm	GO:0000027 ribosomal large subunit assembly; GO:0000381 regulation of alternative mRNA splicing, via spliceosome; GO:0002181 cytoplasmic translation; GO:0006412 translation; GO:0006518 peptide metabolic process; GO:0006807 nitrogen compound metabolic process; GO:0006996 organelle organization; GO:0008152 metabolic process; GO:0009058 biosynthetic process; GO:0009059 macromolecule biosynthetic pro…	GO:0005622 intracellular; GO:0005623 cell; GO:0005737 cytoplasm; GO:0005829 cytosol; GO:0005840 ribosome; GO:0015934 large ribosomal subunit; GO:0022625 cytosolic large ribosomal subunit; GO:0022626 cytosolic ribosome; GO:0032991 macromolecular complex; GO:0043226 organelle; GO:0043228 non-membrane-bounded organelle; GO:0043229 intracellular organelle; GO:0043232 intracellular non-membrane-bounde…	GO:0003676 nucleic acid binding; GO:0003723 RNA binding; GO:0003735 structural constituent of ribosome; GO:0005198 structural molecule activity; GO:0005488 binding; GO:0019843 rRNA binding; GO:0097159 organic cyclic compound binding; GO:1901363 heterocyclic compound binding;	K02870	RP-L12e, RPL12; large subunit ribosomal protein L12e	map03010 Ribosome - animal;	PF03946; PF00298	Ribosomal protein L11, N-terminal domain; Ribosomal protein L11, RNA binding domain	J	KOG0886	40S ribosomal protein S2
Q57VX7	111	K	75 kDa invariant surface glycoprotein OS=Trypanosoma brucei brucei (strain 927/4 GUTat10.1) GN=Tb927.5.360 PE=4 SV=1	Tb927.5.360	extracellular
Q38FV1	297	K	Hypothetical_protein_-_conserved OS=Trypanosoma brucei brucei (strain 927/4 GUTat10.1) GN=Tb09.160.0860 PE=4 SV=1	Tb09.160.0860	nucleus
Q57VV0	5	K	"40S ribosomal protein S16, putative OS=Trypanosoma brucei brucei (strain 927/4 GUTat10.1) GN=Tb927.7.1040 PE=1 SV=1"	Tb927.7.1040	cytoplasm	GO:0000184 nuclear-transcribed mRNA catabolic process, nonsense-mediated decay; GO:0000462 maturation of SSU-rRNA from tricistronic rRNA transcript (SSU-rRNA, 5.8S rRNA, LSU-rRNA); GO:0000956 nuclear-transcribed mRNA catabolic process; GO:0001889 liver development; GO:0002181 cytoplasmic translation; GO:0006139 nucleobase-containing compound metabolic process; GO:0006259 DNA metabolic process; GO…	GO:0005618 cell wall; GO:0005622 intracellular; GO:0005623 cell; GO:0005634 nucleus; GO:0005654 nucleoplasm; GO:0005730 nucleolus; GO:0005737 cytoplasm; GO:0005783 endoplasmic reticulum; GO:0005789 endoplasmic reticulum membrane; GO:0005791 rough endoplasmic reticulum; GO:0005829 cytosol; GO:0005840 ribosome; GO:0005844 polysome; GO:0005911 cell-cell junction; GO:0009506 plasmodesma; GO:0009507 c…	GO:0003676 nucleic acid binding; GO:0003723 RNA binding; GO:0003729 mRNA binding; GO:0003735 structural constituent of ribosome; GO:0005198 structural molecule activity; GO:0005488 binding; GO:0005515 protein binding; GO:0097159 organic cyclic compound binding; GO:1901363 heterocyclic compound binding;	K02960	RP-S16e, RPS16; small subunit ribosomal protein S16e	map03010 Ribosome - animal;			J	KOG1753	40S ribosomal protein S16
Q381L7	11	K	"U5 snRNP-associated 102 kDa protein, putative OS=Trypanosoma brucei brucei (strain 927/4 GUTat10.1) GN=Tb11.01.7330 PE=4 SV=1"	Tb11.01.7330	nucleus									A	KOG0495	HAT repeat protein
Q57ZH2	4	K	60S ribosomal protein L23a OS=Trypanosoma brucei brucei (strain 927/4 GUTat10.1) GN=Tb927.7.5170 PE=1 SV=1	Tb927.7.5170	cytoplasm	GO:0000027 ribosomal large subunit assembly; GO:0000184 nuclear-transcribed mRNA catabolic process, nonsense-mediated decay; GO:0000956 nuclear-transcribed mRNA catabolic process; GO:0002181 cytoplasmic translation; GO:0006139 nucleobase-containing compound metabolic process; GO:0006401 RNA catabolic process; GO:0006402 mRNA catabolic process; GO:0006412 translation; GO:0006413 translational init…	GO:0005618 cell wall; GO:0005622 intracellular; GO:0005623 cell; GO:0005634 nucleus; GO:0005730 nucleolus; GO:0005737 cytoplasm; GO:0005829 cytosol; GO:0005840 ribosome; GO:0005844 polysome; GO:0005911 cell-cell junction; GO:0009506 plasmodesma; GO:0015934 large ribosomal subunit; GO:0016020 membrane; GO:0022625 cytosolic large ribosomal subunit; GO:0022626 cytosolic ribosome; GO:0030054 cell jun…	GO:0003676 nucleic acid binding; GO:0003723 RNA binding; GO:0003735 structural constituent of ribosome; GO:0005198 structural molecule activity; GO:0005488 binding; GO:0019843 rRNA binding; GO:0070180 large ribosomal subunit rRNA binding; GO:0097159 organic cyclic compound binding; GO:1901363 heterocyclic compound binding;	K02893	RP-L23Ae, RPL23A; large subunit ribosomal protein L23Ae	map03010 Ribosome - animal;			J	KOG1751	60s ribosomal protein L23
Q585M3	290	K	"Aspartyl-tRNA synthetase, putative OS=Trypanosoma brucei brucei (strain 927/4 GUTat10.1) GN=Tb927.6.1880 PE=3 SV=1"	Tb927.6.1880	cytoplasm				K22503	DARS; aspartyl-tRNA synthetase [EC:6.1.1.12]	map00970 Aminoacyl-tRNA biosynthesis - animal;	PF01336; PF00152	OB-fold nucleic acid binding domain; tRNA synthetases class II (D, K and N)	J	KOG0556	Aspartyl-tRNA synthetase
Q587E4	203	K	DNA ligase OS=Trypanosoma brucei brucei (strain 927/4 GUTat10.1) GN=Tb927.6.4780 PE=3 SV=1	Tb927.6.4780	cytoplasm	GO:0000012 single strand break repair; GO:0000278 mitotic cell cycle; GO:0006139 nucleobase-containing compound metabolic process; GO:0006259 DNA metabolic process; GO:0006260 DNA replication; GO:0006261 DNA-dependent DNA replication; GO:0006266 DNA ligation; GO:0006271 DNA strand elongation involved in DNA replication; GO:0006273 lagging strand elongation; GO:0006281 DNA repair; GO:0006283 trans…	GO:0005622 intracellular; GO:0005623 cell; GO:0005634 nucleus; GO:0005654 nucleoplasm; GO:0005730 nucleolus; GO:0005737 cytoplasm; GO:0005739 mitochondrion; GO:0031974 membrane-enclosed lumen; GO:0031981 nuclear lumen; GO:0043226 organelle; GO:0043227 membrane-bounded organelle; GO:0043228 non-membrane-bounded organelle; GO:0043229 intracellular organelle; GO:0043231 intracellular membrane-bounde…	GO:0003676 nucleic acid binding; GO:0003677 DNA binding; GO:0003824 catalytic activity; GO:0003909 DNA ligase activity; GO:0003910 DNA ligase (ATP) activity; GO:0005488 binding; GO:0016874 ligase activity; GO:0016886 ligase activity, forming phosphoric ester bonds; GO:0097159 organic cyclic compound binding; GO:1901363 heterocyclic compound binding;	K10747	LIG1; DNA ligase 1 [EC:6.5.1.1 6.5.1.6 6.5.1.7]	map03030 DNA replication - animal; map03410 Base excision repair - animal; map03420 Nucleotide excision repair - animal; map03430 Mismatch repair - animal;	PF01068	ATP dependent DNA ligase domain	L	KOG0967	ATP-dependent DNA ligase I
Q38B23	215	K	ARL2_Bind_BART domain-containing protein OS=Trypanosoma brucei brucei (strain 927/4 GUTat10.1) GN=Tb10.70.1130 PE=4 SV=1	Tb10.70.1130	cytoplasm	GO:0006996 organelle organization; GO:0009987 cellular process; GO:0016043 cellular component organization; GO:0022607 cellular component assembly; GO:0030030 cell projection organization; GO:0030031 cell projection assembly; GO:0044085 cellular component biogenesis; GO:0044782 cilium organization; GO:0060271 cilium assembly; GO:0070925 organelle assembly; GO:0071840 cellular component organizati…	GO:0005622 intracellular; GO:0005623 cell; GO:0005737 cytoplasm; GO:0005856 cytoskeleton; GO:0005929 cilium; GO:0005930 axoneme; GO:0032838 cell projection cytoplasm; GO:0035869 ciliary transition zone; GO:0042995 cell projection; GO:0043226 organelle; GO:0043228 non-membrane-bounded organelle; GO:0043229 intracellular organelle; GO:0043232 intracellular non-membrane-bounded organelle; GO:0044422…	GO:0005488 binding; GO:0005515 protein binding; GO:0047485 protein N-terminus binding;						S	KOG4511	Uncharacterized conserved protein
Q389P1	72	K	Heat shock protein 83 OS=Trypanosoma brucei brucei (strain 927/4 GUTat10.1) GN=Tb10.26.1080 PE=1 SV=1	Tb10.26.1080	cytoplasm				K04079	HSP90A, htpG; molecular chaperone HtpG	map04141 Protein processing in endoplasmic reticulum - animal; map04151 PI3K-Akt signaling pathway - animal; map04217 Necroptosis - animal; map04612 Antigen processing and presentation - animal; map04621 NOD-like receptor signaling pathway - animal; map04626 Plant-pathogen interaction - animal; map04657 IL-17 signaling pathway - animal; map04659 Th17 cell differentiation - animal; map04914 Proges…	PF02518	Histidine kinase-, DNA gyrase B-, and HSP90-like ATPase	O	KOG0019	Molecular chaperone (HSP90 family)
Q386D1	154	K	Hypothetical_protein_-_conserved OS=Trypanosoma brucei brucei (strain 927/4 GUTat10.1) GN=Tb11.02.1320 PE=4 SV=1	Tb11.02.1320	nucleus
Q57YA3	5	K	Histone H2A OS=Trypanosoma brucei brucei (strain 927/4 GUTat10.1) GN=Tb927.7.2820 PE=3 SV=1	Tb927.7.2820	nucleus	GO:0000003 reproduction; GO:0003006 developmental process involved in reproduction; GO:0006139 nucleobase-containing compound metabolic process; GO:0006323 DNA packaging; GO:0006325 chromatin organization; GO:0006333 chromatin assembly or disassembly; GO:0006334 nucleosome assembly; GO:0006338 chromatin remodeling; GO:0006342 chromatin silencing; GO:0006355 regulation of transcription, DNA-templa…	GO:0000228 nuclear chromosome; GO:0000785 chromatin; GO:0000786 nucleosome; GO:0000788 nuclear nucleosome; GO:0000790 nuclear chromatin; GO:0005622 intracellular; GO:0005623 cell; GO:0005634 nucleus; GO:0005694 chromosome; GO:0031974 membrane-enclosed lumen; GO:0031981 nuclear lumen; GO:0032991 macromolecular complex; GO:0032993 protein-DNA complex; GO:0035327 transcriptionally active chromatin; …	GO:0003676 nucleic acid binding; GO:0003677 DNA binding; GO:0005488 binding; GO:0005515 protein binding; GO:0042393 histone binding; GO:0097159 organic cyclic compound binding; GO:1901363 heterocyclic compound binding;	K11251	H2A; histone H2A	map04217 Necroptosis - animal; map05034 Alcoholism - animal; map05322 Systemic lupus erythematosus - animal;	PF00125	Core histone H2A/H2B/H3/H4	B	KOG1756	Histone 2A
Q57YZ6	742	K	Hypothetical_protein OS=Trypanosoma brucei brucei (strain 927/4 GUTat10.1) GN=Tb927.8.3170 PE=4 SV=1	Tb927.8.3170	nucleus
Q38EY6	29	K	"60S acidic ribosomal protein, putative OS=Trypanosoma brucei brucei (strain 927/4 GUTat10.1) GN=Tb09.160.4200 PE=3 SV=1"	Tb09.160.4200	cytoplasm	GO:0000184 nuclear-transcribed mRNA catabolic process, nonsense-mediated decay; GO:0000956 nuclear-transcribed mRNA catabolic process; GO:0001932 regulation of protein phosphorylation; GO:0001934 positive regulation of protein phosphorylation; GO:0002181 cytoplasmic translation; GO:0002182 cytoplasmic translational elongation; GO:0006139 nucleobase-containing compound metabolic process; GO:000640…	GO:0000322 storage vacuole; GO:0000323 lytic vacuole; GO:0000324 fungal-type vacuole; GO:0005622 intracellular; GO:0005623 cell; GO:0005737 cytoplasm; GO:0005773 vacuole; GO:0005829 cytosol; GO:0005840 ribosome; GO:0015934 large ribosomal subunit; GO:0022625 cytosolic large ribosomal subunit; GO:0022626 cytosolic ribosome; GO:0032991 macromolecular complex; GO:0043226 organelle; GO:0043227 membra…	GO:0003735 structural constituent of ribosome; GO:0005198 structural molecule activity; GO:0005488 binding; GO:0005506 iron ion binding; GO:0008047 enzyme activator activity; GO:0019207 kinase regulator activity; GO:0019209 kinase activator activity; GO:0019887 protein kinase regulator activity; GO:0030234 enzyme regulator activity; GO:0030295 protein kinase activator activity; GO:0043021 ribonuc…						J	KOG3449	60S acidic ribosomal protein P2
Q384Q5	105	K	"Glucose-regulated protein 78, putative OS=Trypanosoma brucei brucei (strain 927/4 GUTat10.1) GN=Tb11.02.5450 PE=3 SV=1"	Tb11.02.5450	endoplasmic reticulum	GO:0000003 reproduction; GO:0000082 G1/S transition of mitotic cell cycle; GO:0000271 polysaccharide biosynthetic process; GO:0000278 mitotic cell cycle; GO:0000741 karyogamy; GO:0000742 karyogamy involved in conjugation with cellular fusion; GO:0000746 conjugation; GO:0000747 conjugation with cellular fusion; GO:0000902 cell morphogenesis; GO:0000904 cell morphogenesis involved in differentiatio…	GO:0000323 lytic vacuole; GO:0000325 plant-type vacuole; GO:0000974 Prp19 complex; GO:0001917 photoreceptor inner segment; GO:0005576 extracellular region; GO:0005615 extracellular space; GO:0005618 cell wall; GO:0005622 intracellular; GO:0005623 cell; GO:0005634 nucleus; GO:0005635 nuclear envelope; GO:0005654 nucleoplasm; GO:0005730 nucleolus; GO:0005737 cytoplasm; GO:0005739 mitochondrion; GO:…	GO:0000166 nucleotide binding; GO:0001085 RNA polymerase II transcription factor binding; GO:0001664 G-protein coupled receptor binding; GO:0003676 nucleic acid binding; GO:0003723 RNA binding; GO:0003824 catalytic activity; GO:0005102 receptor binding; GO:0005488 binding; GO:0005504 fatty acid binding; GO:0005509 calcium ion binding; GO:0005515 protein binding; GO:0005524 ATP binding; GO:0008134…	K09490	HSPA5, BIP; heat shock 70kDa protein 5	map03060 Protein export - animal; map04141 Protein processing in endoplasmic reticulum - animal; map04918 Thyroid hormone synthesis - animal; map05020 Prion diseases - animal;			O	KOG0100	Molecular chaperones GRP78/BiP/KAR2, HSP70 superfamily
Q386P9	65	K	Putative OSM3-like kinesin OS=Trypanosoma brucei brucei (strain 927/4 GUTat10.1) GN=Tb11.02.0210 PE=4 SV=1	Tb11.02.0210	cytoplasm
Q389P1	557	K	Heat shock protein 83 OS=Trypanosoma brucei brucei (strain 927/4 GUTat10.1) GN=Tb10.26.1080 PE=1 SV=1	Tb10.26.1080	cytoplasm				K04079	HSP90A, htpG; molecular chaperone HtpG	map04141 Protein processing in endoplasmic reticulum - animal; map04151 PI3K-Akt signaling pathway - animal; map04217 Necroptosis - animal; map04612 Antigen processing and presentation - animal; map04621 NOD-like receptor signaling pathway - animal; map04626 Plant-pathogen interaction - animal; map04657 IL-17 signaling pathway - animal; map04659 Th17 cell differentiation - animal; map04914 Proges…	PF02518	Histidine kinase-, DNA gyrase B-, and HSP90-like ATPase	O	KOG0019	Molecular chaperone (HSP90 family)
Q38EH4	95	K	Hypothetical_protein_-_conserved OS=Trypanosoma brucei brucei (strain 927/4 GUTat10.1) GN=Tb09.v1.0400 PE=4 SV=1	Tb09.v1.0400	nucleus
Q38EB9	272	K	Hypothetical_protein_-_conserved OS=Trypanosoma brucei brucei (strain 927/4 GUTat10.1) GN=Tb09.211.0410 PE=4 SV=1	Tb09.211.0410	nucleus
Q586R0	6	K	"Branched-chain amino acid aminotransferase, putative OS=Trypanosoma brucei brucei (strain 927/4 GUTat10.1) GN=Tb927.2.4590 PE=4 SV=1"	Tb927.2.4590	cytoplasm	GO:0000082 G1/S transition of mitotic cell cycle; GO:0000278 mitotic cell cycle; GO:0002119 nematode larval development; GO:0002164 larval development; GO:0006082 organic acid metabolic process; GO:0006520 cellular amino acid metabolic process; GO:0006549 isoleucine metabolic process; GO:0006550 isoleucine catabolic process; GO:0006551 leucine metabolic process; GO:0006573 valine metabolic proces…	GO:0005622 intracellular; GO:0005623 cell; GO:0005634 nucleus; GO:0005737 cytoplasm; GO:0005739 mitochondrion; GO:0005759 mitochondrial matrix; GO:0005829 cytosol; GO:0031974 membrane-enclosed lumen; GO:0043226 organelle; GO:0043227 membrane-bounded organelle; GO:0043229 intracellular organelle; GO:0043231 intracellular membrane-bounded organelle; GO:0043233 organelle lumen; GO:0044422 organelle …	GO:0003824 catalytic activity; GO:0004084 branched-chain-amino-acid transaminase activity; GO:0005488 binding; GO:0005515 protein binding; GO:0008144 drug binding; GO:0008483 transaminase activity; GO:0016740 transferase activity; GO:0016769 transferase activity, transferring nitrogenous groups; GO:0019842 vitamin binding; GO:0030170 pyridoxal phosphate binding; GO:0036094 small molecule binding;…	K00826	E2.6.1.42, ilvE; branched-chain amino acid aminotransferase [EC:2.6.1.42]	map00270 Cysteine and methionine metabolism - animal; map00280 Valine, leucine and isoleucine degradation - animal; map00290 Valine, leucine and isoleucine biosynthesis - animal; map00770 Pantothenate and CoA biosynthesis - animal; map00966 Glucosinolate biosynthesis - animal; map01100 Metabolic pathways - animal; map01110 Biosynthesis of secondary metabolites - animal; map01130 Biosynthesis of a…	PF01063	Aminotransferase class IV	E	KOG0975	Branched chain aminotransferase BCAT1, pyridoxal phosphate enzymes type IV superfamily
Q580J1	132	K	Hypothetical_protein_-_conserved OS=Trypanosoma brucei brucei (strain 927/4 GUTat10.1) GN=Tb927.3.4510 PE=4 SV=1	Tb927.3.4510	nucleus
Q38AE1	452	K	Protein disulfide isomerase OS=Trypanosoma brucei brucei (strain 927/4 GUTat10.1) GN=Tb10.6k15.2290 PE=3 SV=1	Tb10.6k15.2290	mitochondria	GO:0000003 reproduction; GO:0001666 response to hypoxia; GO:0006082 organic acid metabolic process; GO:0006457 protein folding; GO:0006464 cellular protein modification process; GO:0006508 proteolysis; GO:0006511 ubiquitin-dependent protein catabolic process; GO:0006516 glycoprotein catabolic process; GO:0006517 protein deglycosylation; GO:0006520 cellular amino acid metabolic process; GO:0006575…	GO:0005576 extracellular region; GO:0005622 intracellular; GO:0005623 cell; GO:0005737 cytoplasm; GO:0005783 endoplasmic reticulum; GO:0005788 endoplasmic reticulum lumen; GO:0005793 endoplasmic reticulum-Golgi intermediate compartment; GO:0005886 plasma membrane; GO:0009897 external side of plasma membrane; GO:0009986 cell surface; GO:0012505 endomembrane system; GO:0016020 membrane; GO:0016222 …	GO:0003756 protein disulfide isomerase activity; GO:0003824 catalytic activity; GO:0004656 procollagen-proline 4-dioxygenase activity; GO:0005102 receptor binding; GO:0005178 integrin binding; GO:0005488 binding; GO:0005515 protein binding; GO:0015035 protein disulfide oxidoreductase activity; GO:0015036 disulfide oxidoreductase activity; GO:0015037 peptide disulfide oxidoreductase activity; GO:0…	K08056	PDIA3, GRP58; protein disulfide-isomerase A3 [EC:5.3.4.1]	map04141 Protein processing in endoplasmic reticulum - animal; map04612 Antigen processing and presentation - animal; map05163 Human cytomegalovirus infection - animal; map05168 Herpes simplex virus 1 infection - animal; map05169 Epstein-Barr virus infection - animal; map05170 Human immunodeficiency virus 1 infection - animal;	PF00085; PF13848	Thioredoxin; Thioredoxin-like domain	O	KOG0190	Protein disulfide isomerase (prolyl 4-hydroxylase beta subunit)
Q389P1	85	K	Heat shock protein 83 OS=Trypanosoma brucei brucei (strain 927/4 GUTat10.1) GN=Tb10.26.1080 PE=1 SV=1	Tb10.26.1080	cytoplasm				K04079	HSP90A, htpG; molecular chaperone HtpG	map04141 Protein processing in endoplasmic reticulum - animal; map04151 PI3K-Akt signaling pathway - animal; map04217 Necroptosis - animal; map04612 Antigen processing and presentation - animal; map04621 NOD-like receptor signaling pathway - animal; map04626 Plant-pathogen interaction - animal; map04657 IL-17 signaling pathway - animal; map04659 Th17 cell differentiation - animal; map04914 Proges…	PF02518	Histidine kinase-, DNA gyrase B-, and HSP90-like ATPase	O	KOG0019	Molecular chaperone (HSP90 family)
Q57YL9	34	K	"60S ribosomal protein L26, putative OS=Trypanosoma brucei brucei (strain 927/4 GUTat10.1) GN=Tb927.8.6180 PE=4 SV=1"	Tb927.8.6180	mitochondria	GO:0000075 cell cycle checkpoint; GO:0000077 DNA damage checkpoint; GO:0000184 nuclear-transcribed mRNA catabolic process, nonsense-mediated decay; GO:0000278 mitotic cell cycle; GO:0000956 nuclear-transcribed mRNA catabolic process; GO:0002181 cytoplasmic translation; GO:0006139 nucleobase-containing compound metabolic process; GO:0006364 rRNA processing; GO:0006396 RNA processing; GO:0006401 RN…	GO:0005622 intracellular; GO:0005623 cell; GO:0005634 nucleus; GO:0005654 nucleoplasm; GO:0005730 nucleolus; GO:0005737 cytoplasm; GO:0005773 vacuole; GO:0005774 vacuolar membrane; GO:0005829 cytosol; GO:0005840 ribosome; GO:0005844 polysome; GO:0005886 plasma membrane; GO:0009507 chloroplast; GO:0009536 plastid; GO:0015934 large ribosomal subunit; GO:0016020 membrane; GO:0022625 cytosolic large …	GO:0003676 nucleic acid binding; GO:0003723 RNA binding; GO:0003729 mRNA binding; GO:0003735 structural constituent of ribosome; GO:0005198 structural molecule activity; GO:0005488 binding; GO:0048027 mRNA 5'-UTR binding; GO:0097159 organic cyclic compound binding; GO:1901363 heterocyclic compound binding;	K02898	RP-L26e, RPL26; large subunit ribosomal protein L26e	map03010 Ribosome - animal;			J	KOG3401	60S ribosomal protein L26
Q582P0	776	K	"Kinesin, putative OS=Trypanosoma brucei brucei (strain 927/4 GUTat10.1) GN=Tb927.3.4960 PE=3 SV=1"	Tb927.3.4960	nucleus				K10392	KIF1; kinesin family member 1		PF00225	Kinesin motor domain	Z	KOG0245	Kinesin-like protein
Q389Z2	234	K	"Chaperone protein DNAJ, putative OS=Trypanosoma brucei brucei (strain 927/4 GUTat10.1) GN=Tb10.6k15.0460 PE=4 SV=1"	Tb10.6k15.0460	nucleus				K09502	DNAJA1; DnaJ homolog subfamily A member 1	map04141 Protein processing in endoplasmic reticulum - animal;	PF00226	DnaJ domain	O	KOG0719	Molecular chaperone (DnaJ superfamily)
Q38B42	352	K	Fructose-bisphosphate aldolase OS=Trypanosoma brucei brucei (strain 927/4 GUTat10.1) GN=Tb10.70.1370 PE=3 SV=1	Tb10.70.1370	cytoplasm	GO:0005975 carbohydrate metabolic process; GO:0005996 monosaccharide metabolic process; GO:0006000 fructose metabolic process; GO:0006001 fructose catabolic process; GO:0006006 glucose metabolic process; GO:0006007 glucose catabolic process; GO:0006081 cellular aldehyde metabolic process; GO:0006082 organic acid metabolic process; GO:0006090 pyruvate metabolic process; GO:0006091 generation of pr…	GO:0005622 intracellular; GO:0005623 cell; GO:0005737 cytoplasm; GO:0005813 centrosome; GO:0005815 microtubule organizing center; GO:0005829 cytosol; GO:0005856 cytoskeleton; GO:0015630 microtubule cytoskeleton; GO:0034451 centriolar satellite; GO:0043226 organelle; GO:0043228 non-membrane-bounded organelle; GO:0043229 intracellular organelle; GO:0043232 intracellular non-membrane-bounded organel…	GO:0003824 catalytic activity; GO:0004332 fructose-bisphosphate aldolase activity; GO:0005488 binding; GO:0005515 protein binding; GO:0008092 cytoskeletal protein binding; GO:0016829 lyase activity; GO:0016830 carbon-carbon lyase activity; GO:0016832 aldehyde-lyase activity; GO:0019899 enzyme binding; GO:0030246 carbohydrate binding; GO:0036094 small molecule binding; GO:0042802 identical protein…	K01623	ALDO; fructose-bisphosphate aldolase, class I [EC:4.1.2.13]	map00010 Glycolysis / Gluconeogenesis - animal; map00030 Pentose phosphate pathway - animal; map00051 Fructose and mannose metabolism - animal; map00680 Methane metabolism - animal; map00710 Carbon fixation in photosynthetic organisms - animal; map01100 Metabolic pathways - animal; map01110 Biosynthesis of secondary metabolites - animal; map01120 Microbial metabolism in diverse environments - ani…	PF00274	Fructose-bisphosphate aldolase class-I	G	KOG1557	Fructose-biphosphate aldolase
Q57XQ0	441	K	Hypothetical_protein OS=Trypanosoma brucei brucei (strain 927/4 GUTat10.1) GN=Tb927.7.2240 PE=4 SV=1	Tb927.7.2240	plasma membrane
Q57YA3	21	K	Histone H2A OS=Trypanosoma brucei brucei (strain 927/4 GUTat10.1) GN=Tb927.7.2820 PE=3 SV=1	Tb927.7.2820	nucleus	GO:0000003 reproduction; GO:0003006 developmental process involved in reproduction; GO:0006139 nucleobase-containing compound metabolic process; GO:0006323 DNA packaging; GO:0006325 chromatin organization; GO:0006333 chromatin assembly or disassembly; GO:0006334 nucleosome assembly; GO:0006338 chromatin remodeling; GO:0006342 chromatin silencing; GO:0006355 regulation of transcription, DNA-templa…	GO:0000228 nuclear chromosome; GO:0000785 chromatin; GO:0000786 nucleosome; GO:0000788 nuclear nucleosome; GO:0000790 nuclear chromatin; GO:0005622 intracellular; GO:0005623 cell; GO:0005634 nucleus; GO:0005694 chromosome; GO:0031974 membrane-enclosed lumen; GO:0031981 nuclear lumen; GO:0032991 macromolecular complex; GO:0032993 protein-DNA complex; GO:0035327 transcriptionally active chromatin; …	GO:0003676 nucleic acid binding; GO:0003677 DNA binding; GO:0005488 binding; GO:0005515 protein binding; GO:0042393 histone binding; GO:0097159 organic cyclic compound binding; GO:1901363 heterocyclic compound binding;	K11251	H2A; histone H2A	map04217 Necroptosis - animal; map05034 Alcoholism - animal; map05322 Systemic lupus erythematosus - animal;	PF00125	Core histone H2A/H2B/H3/H4	B	KOG1756	Histone 2A
Q38AE9	170	K	Bromo domain-containing protein OS=Trypanosoma brucei brucei (strain 927/4 GUTat10.1) GN=Tb10.6k15.2370 PE=1 SV=1	Tb10.6k15.2370	mitochondria				K11348	BRPF1; bromodomain and PHD finger-containing protein 1		PF00439	Bromodomain
Q38A80	156	K	Flagellum targeting protein kharon1 OS=Trypanosoma brucei brucei (strain 927/4 GUTat10.1) GN=Tb10.6k15.1500 PE=4 SV=1	Tb10.6k15.1500	nucleus
Q389M2	9	K	Hypothetical_protein_-_conserved OS=Trypanosoma brucei brucei (strain 927/4 GUTat10.1) GN=Tb10.26.0850 PE=4 SV=1	Tb10.26.0850	nucleus
Q38C34	53	K	Elongation factor 1-alpha OS=Trypanosoma brucei brucei (strain 927/4 GUTat10.1) GN=Tb10.70.5680 PE=4 SV=1	Tb10.70.5680	cytoplasm	GO:0000302 response to reactive oxygen species; GO:0001932 regulation of protein phosphorylation; GO:0001933 negative regulation of protein phosphorylation; GO:0006403 RNA localization; GO:0006405 RNA export from nucleus; GO:0006409 tRNA export from nucleus; GO:0006412 translation; GO:0006414 translational elongation; GO:0006469 negative regulation of protein kinase activity; GO:0006518 peptide m…	GO:0000322 storage vacuole; GO:0000323 lytic vacuole; GO:0000324 fungal-type vacuole; GO:0000329 fungal-type vacuole membrane; GO:0005622 intracellular; GO:0005623 cell; GO:0005737 cytoplasm; GO:0005739 mitochondrion; GO:0005773 vacuole; GO:0005774 vacuolar membrane; GO:0005829 cytosol; GO:0005840 ribosome; GO:0005853 eukaryotic translation elongation factor 1 complex; GO:0005938 cell cortex; GO:…	GO:0000166 nucleotide binding; GO:0001882 nucleoside binding; GO:0001883 purine nucleoside binding; GO:0003676 nucleic acid binding; GO:0003723 RNA binding; GO:0003746 translation elongation factor activity; GO:0003779 actin binding; GO:0003785 actin monomer binding; GO:0003824 catalytic activity; GO:0003924 GTPase activity; GO:0005488 binding; GO:0005515 protein binding; GO:0005516 calmodulin bi…	K03231	EEF1A; elongation factor 1-alpha	map03013 RNA transport - animal; map05134 Legionellosis - animal; map05140 Leishmaniasis - animal;	PF00009; PF03144; PF03143	Elongation factor Tu GTP binding domain; Elongation factor Tu domain 2; Elongation factor Tu C-terminal domain	J	KOG0052	Translation elongation factor EF-1 alpha/Tu
Q38EB9	265	K	Hypothetical_protein_-_conserved OS=Trypanosoma brucei brucei (strain 927/4 GUTat10.1) GN=Tb09.211.0410 PE=4 SV=1	Tb09.211.0410	nucleus
Q386F2	208	K	40S ribosomal protein S4 OS=Trypanosoma brucei brucei (strain 927/4 GUTat10.1) GN=Tb11.02.1085 PE=1 SV=1	Tb11.02.1085	mitochondria	GO:0000184 nuclear-transcribed mRNA catabolic process, nonsense-mediated decay; GO:0000956 nuclear-transcribed mRNA catabolic process; GO:0002181 cytoplasmic translation; GO:0006139 nucleobase-containing compound metabolic process; GO:0006401 RNA catabolic process; GO:0006402 mRNA catabolic process; GO:0006412 translation; GO:0006413 translational initiation; GO:0006417 regulation of translation;…	GO:0005622 intracellular; GO:0005623 cell; GO:0005634 nucleus; GO:0005654 nucleoplasm; GO:0005730 nucleolus; GO:0005737 cytoplasm; GO:0005773 vacuole; GO:0005774 vacuolar membrane; GO:0005829 cytosol; GO:0005840 ribosome; GO:0005844 polysome; GO:0005856 cytoskeleton; GO:0005886 plasma membrane; GO:0009507 chloroplast; GO:0009536 plastid; GO:0015935 small ribosomal subunit; GO:0016020 membrane; GO…	GO:0000822 inositol hexakisphosphate binding; GO:0003676 nucleic acid binding; GO:0003723 RNA binding; GO:0003729 mRNA binding; GO:0003735 structural constituent of ribosome; GO:0005198 structural molecule activity; GO:0005488 binding; GO:0008144 drug binding; GO:0036094 small molecule binding; GO:0043167 ion binding; GO:0043168 anion binding; GO:0043178 alcohol binding; GO:0097159 organic cyclic…	K02987	RP-S4e, RPS4; small subunit ribosomal protein S4e	map03010 Ribosome - animal;	PF08071; PF01479	RS4NT (NUC023) domain; S4 domain	J	KOG0378	40S ribosomal protein S4
Q586J9	446	K	Histone deacetylase OS=Trypanosoma brucei brucei (strain 927/4 GUTat10.1) GN=Tb927.2.2190 PE=4 SV=1	Tb927.2.2190	cytoplasm	GO:0000122 negative regulation of transcription from RNA polymerase II promoter; GO:0000183 chromatin silencing at rDNA; GO:0000209 protein polyubiquitination; GO:0000302 response to reactive oxygen species; GO:0000902 cell morphogenesis; GO:0000904 cell morphogenesis involved in differentiation; GO:0001300 chronological cell aging; GO:0001301 progressive alteration of chromatin involved in cell …	GO:0000118 histone deacetylase complex; GO:0000228 nuclear chromosome; GO:0000775 chromosome, centromeric region; GO:0000781 chromosome, telomeric region; GO:0000785 chromatin; GO:0000790 nuclear chromatin; GO:0000792 heterochromatin; GO:0005622 intracellular; GO:0005623 cell; GO:0005634 nucleus; GO:0005654 nucleoplasm; GO:0005667 transcription factor complex; GO:0005694 chromosome; GO:0005720 nu…	GO:0000976 transcription regulatory region sequence-specific DNA binding; GO:0000977 RNA polymerase II regulatory region sequence-specific DNA binding; GO:0000978 RNA polymerase II core promoter proximal region sequence-specific DNA binding; GO:0000981 RNA polymerase II transcription factor activity, sequence-specific DNA binding; GO:0000982 transcription factor activity, RNA polymerase II core p…	K11407	HDAC6; histone deacetylase 6 [EC:3.5.1.98]	map05034 Alcoholism - animal; map05203 Viral carcinogenesis - animal;	PF00850	Histone deacetylase domain	B	KOG1343	Histone deacetylase complex, catalytic component HDA1
Q583S0	10	K	Importin subunit alpha OS=Trypanosoma brucei brucei (strain 927/4 GUTat10.1) GN=Tb927.6.2640 PE=3 SV=1	Tb927.6.2640	cytoplasm,nucleus				K15043	KPNA2_7; importin subunit alpha-1/8	map05164 Influenza A - animal;			U	KOG0166	Karyopherin (importin) alpha
Q389U1	119	K	"Microtubule-associated protein, putative OS=Trypanosoma brucei brucei (strain 927/4 GUTat10.1) GN=Tb10.406.0560 PE=4 SV=1"	Tb10.406.0560	nucleus
Q4GYX7	33	K	"Histone H3, putative OS=Trypanosoma brucei brucei (strain 927/4 GUTat10.1) GN=TB927.1.2430 PE=3 SV=1"	TB927.1.2430	nucleus				K11253	H3; histone H3	map05034 Alcoholism - animal; map05131 Shigellosis - animal; map05202 Transcriptional misregulation in cancer - animal; map05322 Systemic lupus erythematosus - animal;	PF00125	Core histone H2A/H2B/H3/H4	B	KOG1745	Histones H3 and H4
Q38BV6	312	K	Enolase OS=Trypanosoma brucei brucei (strain 927/4 GUTat10.1) GN=Tb10.70.4740 PE=1 SV=1	Tb10.70.4740	cytoplasm	GO:0005975 carbohydrate metabolic process; GO:0005996 monosaccharide metabolic process; GO:0006006 glucose metabolic process; GO:0006007 glucose catabolic process; GO:0006082 organic acid metabolic process; GO:0006090 pyruvate metabolic process; GO:0006091 generation of precursor metabolites and energy; GO:0006094 gluconeogenesis; GO:0006096 glycolytic process; GO:0006139 nucleobase-containing co…	GO:0005622 intracellular; GO:0005623 cell; GO:0005737 cytoplasm; GO:0005829 cytosol; GO:0005886 plasma membrane; GO:0016020 membrane; GO:0044424 intracellular part; GO:0044444 cytoplasmic part; GO:0044464 cell part; GO:0071944 cell periphery;	GO:0003824 catalytic activity; GO:0004634 phosphopyruvate hydratase activity; GO:0016829 lyase activity; GO:0016835 carbon-oxygen lyase activity; GO:0016836 hydro-lyase activity;	K01689	ENO, eno; enolase [EC:4.2.1.11]	map00010 Glycolysis / Gluconeogenesis - animal; map00680 Methane metabolism - animal; map01100 Metabolic pathways - animal; map01110 Biosynthesis of secondary metabolites - animal; map01120 Microbial metabolism in diverse environments - animal; map01130 Biosynthesis of antibiotics - animal; map01200 Carbon metabolism - animal; map01230 Biosynthesis of amino acids - animal; map03018 RNA degradatio…	PF03952; PF00113	Enolase, N-terminal domain; Enolase, C-terminal TIM barrel domain	G	KOG2670	Enolase
Q57Y62	892	K	Hypothetical_protein_-_conserved OS=Trypanosoma brucei brucei (strain 927/4 GUTat10.1) GN=Tb927.7.6670 PE=4 SV=1	Tb927.7.6670	plasma membrane
Q388B7	134	K	Kinesin-like protein OS=Trypanosoma brucei brucei (strain 927/4 GUTat10.1) GN=Tb10.61.1750 PE=3 SV=1	Tb10.61.1750	nucleus				K10406	KIFC2_3; kinesin family member C2/C3		PF00790; PF00225	VHS domain; Kinesin motor domain	Z	KOG0239	Kinesin (KAR3 subfamily)
Q38AJ7	15	K	Protein_of_uncharacterized_function_(DUF2962)_-_p utative OS=Trypanosoma brucei brucei (strain 927/4 GUTat10.1) GN=Tb10.6k15.2950 PE=4 SV=1	Tb10.6k15.2950	mitochondria
Q382Y0	115	K	Uncharacterized protein OS=Trypanosoma brucei brucei (strain 927/4 GUTat10.1) GN=Tb11.01.3830 PE=4 SV=1	Tb11.01.3830	plasma membrane
Q57XC1	126	K	Hypothetical_protein_-_conserved OS=Trypanosoma brucei brucei (strain 927/4 GUTat10.1) GN=Tb927.8.2680 PE=4 SV=1	Tb927.8.2680	mitochondria
Q38B69	95	K	"40S ribosomal protein S18, putative OS=Trypanosoma brucei brucei (strain 927/4 GUTat10.1) GN=Tb10.70.1730 PE=1 SV=1"	Tb10.70.1730	cytoplasm	GO:0000184 nuclear-transcribed mRNA catabolic process, nonsense-mediated decay; GO:0000447 endonucleolytic cleavage in ITS1 to separate SSU-rRNA from 5.8S rRNA and LSU-rRNA from tricistronic rRNA transcript (SSU-rRNA, 5.8S rRNA, LSU-rRNA); GO:0000460 maturation of 5.8S rRNA; GO:0000462 maturation of SSU-rRNA from tricistronic rRNA transcript (SSU-rRNA, 5.8S rRNA, LSU-rRNA); GO:0000466 maturation …	GO:0005618 cell wall; GO:0005622 intracellular; GO:0005623 cell; GO:0005634 nucleus; GO:0005654 nucleoplasm; GO:0005730 nucleolus; GO:0005737 cytoplasm; GO:0005739 mitochondrion; GO:0005773 vacuole; GO:0005774 vacuolar membrane; GO:0005783 endoplasmic reticulum; GO:0005789 endoplasmic reticulum membrane; GO:0005791 rough endoplasmic reticulum; GO:0005829 cytosol; GO:0005840 ribosome; GO:0005886 p…	GO:0003676 nucleic acid binding; GO:0003723 RNA binding; GO:0003729 mRNA binding; GO:0003735 structural constituent of ribosome; GO:0005198 structural molecule activity; GO:0005488 binding; GO:0005515 protein binding; GO:0019899 enzyme binding; GO:0019900 kinase binding; GO:0019901 protein kinase binding; GO:0097159 organic cyclic compound binding; GO:1901363 heterocyclic compound binding;	K02964	RP-S18e, RPS18; small subunit ribosomal protein S18e	map03010 Ribosome - animal;			J	KOG3311	Ribosomal protein S18
Q586Z6	117	K	Glyceraldehyde-3-phosphate dehydrogenase OS=Trypanosoma brucei brucei (strain 927/4 GUTat10.1) GN=Tb927.6.4300 PE=3 SV=1	Tb927.6.4300	extracellular				K00134	GAPDH, gapA; glyceraldehyde 3-phosphate dehydrogenase [EC:1.2.1.12]	map00010 Glycolysis / Gluconeogenesis - animal; map00710 Carbon fixation in photosynthetic organisms - animal; map01100 Metabolic pathways - animal; map01110 Biosynthesis of secondary metabolites - animal; map01120 Microbial metabolism in diverse environments - animal; map01130 Biosynthesis of antibiotics - animal; map01200 Carbon metabolism - animal; map01230 Biosynthesis of amino acids - animal…	PF00044; PF02800	Glyceraldehyde 3-phosphate dehydrogenase, NAD binding domain; Glyceraldehyde 3-phosphate dehydrogenase, C-terminal domain	G	KOG0657	Glyceraldehyde 3-phosphate dehydrogenase
Q383E5	138	K	Heat shock protein 70 OS=Trypanosoma brucei brucei (strain 927/4 GUTat10.1) GN=Tb11.01.3110 PE=3 SV=1	Tb11.01.3110	cytoplasm		GO:0005622 intracellular; GO:0005623 cell; GO:0005737 cytoplasm; GO:0005815 microtubule organizing center; GO:0005829 cytosol; GO:0005856 cytoskeleton; GO:0015630 microtubule cytoskeleton; GO:0031982 vesicle; GO:0043226 organelle; GO:0043227 membrane-bounded organelle; GO:0043228 non-membrane-bounded organelle; GO:0043229 intracellular organelle; GO:0043232 intracellular non-membrane-bounded orga…		K03283	HSPA1s; heat shock 70kDa protein 1/2/6/8	map03040 Spliceosome - animal; map04010 MAPK signaling pathway - animal; map04141 Protein processing in endoplasmic reticulum - animal; map04144 Endocytosis - animal; map04213 Longevity regulating pathway - multiple species - animal; map04612 Antigen processing and presentation - animal; map04915 Estrogen signaling pathway - animal; map05134 Legionellosis - animal; map05145 Toxoplasmosis - animal…			O	KOG0101	Molecular chaperones HSP70/HSC70, HSP70 superfamily
Q38EC5	121	K	"60S ribosomal protein L10, putative OS=Trypanosoma brucei brucei (strain 927/4 GUTat10.1) GN=Tb09.211.0110 PE=1 SV=1"	Tb09.211.0110	cytoplasm	GO:0000003 reproduction; GO:0000027 ribosomal large subunit assembly; GO:0002181 cytoplasmic translation; GO:0006412 translation; GO:0006415 translational termination; GO:0006417 regulation of translation; GO:0006518 peptide metabolic process; GO:0006807 nitrogen compound metabolic process; GO:0006996 organelle organization; GO:0007275 multicellular organism development; GO:0007276 gamete generat…	GO:0005622 intracellular; GO:0005623 cell; GO:0005634 nucleus; GO:0005737 cytoplasm; GO:0005783 endoplasmic reticulum; GO:0005789 endoplasmic reticulum membrane; GO:0005791 rough endoplasmic reticulum; GO:0005829 cytosol; GO:0005840 ribosome; GO:0005844 polysome; GO:0012505 endomembrane system; GO:0015934 large ribosomal subunit; GO:0016020 membrane; GO:0022625 cytosolic large ribosomal subunit; …	GO:0003676 nucleic acid binding; GO:0003723 RNA binding; GO:0003735 structural constituent of ribosome; GO:0005198 structural molecule activity; GO:0005488 binding; GO:0045182 translation regulator activity; GO:0097159 organic cyclic compound binding; GO:1901363 heterocyclic compound binding;	K02866	RP-L10e, RPL10; large subunit ribosomal protein L10e	map03010 Ribosome - animal;			J	KOG0857	60s ribosomal protein L10
Q38BV6	139	K	Enolase OS=Trypanosoma brucei brucei (strain 927/4 GUTat10.1) GN=Tb10.70.4740 PE=1 SV=1	Tb10.70.4740	cytoplasm	GO:0005975 carbohydrate metabolic process; GO:0005996 monosaccharide metabolic process; GO:0006006 glucose metabolic process; GO:0006007 glucose catabolic process; GO:0006082 organic acid metabolic process; GO:0006090 pyruvate metabolic process; GO:0006091 generation of precursor metabolites and energy; GO:0006094 gluconeogenesis; GO:0006096 glycolytic process; GO:0006139 nucleobase-containing co…	GO:0005622 intracellular; GO:0005623 cell; GO:0005737 cytoplasm; GO:0005829 cytosol; GO:0005886 plasma membrane; GO:0016020 membrane; GO:0044424 intracellular part; GO:0044444 cytoplasmic part; GO:0044464 cell part; GO:0071944 cell periphery;	GO:0003824 catalytic activity; GO:0004634 phosphopyruvate hydratase activity; GO:0016829 lyase activity; GO:0016835 carbon-oxygen lyase activity; GO:0016836 hydro-lyase activity;	K01689	ENO, eno; enolase [EC:4.2.1.11]	map00010 Glycolysis / Gluconeogenesis - animal; map00680 Methane metabolism - animal; map01100 Metabolic pathways - animal; map01110 Biosynthesis of secondary metabolites - animal; map01120 Microbial metabolism in diverse environments - animal; map01130 Biosynthesis of antibiotics - animal; map01200 Carbon metabolism - animal; map01230 Biosynthesis of amino acids - animal; map03018 RNA degradatio…	PF03952; PF00113	Enolase, N-terminal domain; Enolase, C-terminal TIM barrel domain	G	KOG2670	Enolase
D6XFL0	36	K	p25-alpha OS=Trypanosoma brucei brucei (strain 927/4 GUTat10.1) GN=Tb927.4.2740 PE=4 SV=1	Tb927.4.2740	cytoplasm	GO:0000226 microtubule cytoskeleton organization; GO:0001578 microtubule bundle formation; GO:0006996 organelle organization; GO:0007010 cytoskeleton organization; GO:0007017 microtubule-based process; GO:0009987 cellular process; GO:0016043 cellular component organization; GO:0022607 cellular component assembly; GO:0031109 microtubule polymerization or depolymerization; GO:0031334 positive regul…	GO:0005622 intracellular; GO:0005623 cell; GO:0005634 nucleus; GO:0005737 cytoplasm; GO:0005739 mitochondrion; GO:0005829 cytosol; GO:0005856 cytoskeleton; GO:0030424 axon; GO:0036477 somatodendritic compartment; GO:0042995 cell projection; GO:0043005 neuron projection; GO:0043025 neuronal cell body; GO:0043209 myelin sheath; GO:0043226 organelle; GO:0043227 membrane-bounded organelle; GO:0043228…	GO:0005488 binding; GO:0005515 protein binding; GO:0008017 microtubule binding; GO:0008092 cytoskeletal protein binding; GO:0015631 tubulin binding;				PF05517	p25-alpha	T	KOG4070	Putative signal transduction protein p25
Q57WW6	367	K	Flap endonuclease 1 OS=Trypanosoma brucei brucei (strain 927/4 GUTat10.1) GN=FEN1 PE=3 SV=1	FEN1	cytoplasm	GO:0000003 reproduction; GO:0000278 mitotic cell cycle; GO:0000723 telomere maintenance; GO:0000724 double-strand break repair via homologous recombination; GO:0000725 recombinational repair; GO:0000726 non-recombinational repair; GO:0000731 DNA synthesis involved in DNA repair; GO:0000734 gene conversion at mating-type locus, DNA repair synthesis; GO:0000737 DNA catabolic process, endonucleolyti…	GO:0000228 nuclear chromosome; GO:0005622 intracellular; GO:0005623 cell; GO:0005634 nucleus; GO:0005654 nucleoplasm; GO:0005657 replication fork; GO:0005694 chromosome; GO:0005730 nucleolus; GO:0005737 cytoplasm; GO:0005739 mitochondrion; GO:0005829 cytosol; GO:0031974 membrane-enclosed lumen; GO:0031981 nuclear lumen; GO:0032991 macromolecular complex; GO:0035861 site of double-strand break; GO…	GO:0000287 magnesium ion binding; GO:0003676 nucleic acid binding; GO:0003677 DNA binding; GO:0003684 damaged DNA binding; GO:0003690 double-stranded DNA binding; GO:0003824 catalytic activity; GO:0004518 nuclease activity; GO:0004519 endonuclease activity; GO:0004520 endodeoxyribonuclease activity; GO:0004521 endoribonuclease activity; GO:0004523 RNA-DNA hybrid ribonuclease activity; GO:0004527 …	K04799	FEN1, RAD2; flap endonuclease-1 [EC:3.-.-.-]	map03030 DNA replication - animal; map03410 Base excision repair - animal; map03450 Non-homologous end-joining - animal;			L	KOG2519	5'-3' exonuclease
D7SGA2	527	K	"Retrotransposon hot spot (RHS) protein, putative OS=Trypanosoma brucei brucei (strain 927/4 GUTat10.1) GN=Tb927.2.340 PE=4 SV=1"	Tb927.2.340	cytoplasm
Q38BE4	558	K	Elongation factor 2 OS=Trypanosoma brucei brucei (strain 927/4 GUTat10.1) GN=Tb10.70.2650 PE=4 SV=1	Tb10.70.2650	cytoplasm				K03234	EEF2; elongation factor 2	map04152 AMPK signaling pathway - animal; map04921 Oxytocin signaling pathway - animal;	PF00009; PF03144; PF03764; PF00679	Elongation factor Tu GTP binding domain; Elongation factor Tu domain 2; Elongation factor G, domain IV; Elongation factor G C-terminus	J	KOG0469	Elongation factor 2
Q57Z31	78	K	Histone H4 OS=Trypanosoma brucei brucei (strain 927/4 GUTat10.1) GN=Tb927.5.4170 PE=3 SV=1	Tb927.5.4170	nucleus				K11254	H4; histone H4	map05034 Alcoholism - animal; map05203 Viral carcinogenesis - animal; map05322 Systemic lupus erythematosus - animal;			B	KOG3467	Histone H4
Q38B42	327	K	Fructose-bisphosphate aldolase OS=Trypanosoma brucei brucei (strain 927/4 GUTat10.1) GN=Tb10.70.1370 PE=3 SV=1	Tb10.70.1370	cytoplasm	GO:0005975 carbohydrate metabolic process; GO:0005996 monosaccharide metabolic process; GO:0006000 fructose metabolic process; GO:0006001 fructose catabolic process; GO:0006006 glucose metabolic process; GO:0006007 glucose catabolic process; GO:0006081 cellular aldehyde metabolic process; GO:0006082 organic acid metabolic process; GO:0006090 pyruvate metabolic process; GO:0006091 generation of pr…	GO:0005622 intracellular; GO:0005623 cell; GO:0005737 cytoplasm; GO:0005813 centrosome; GO:0005815 microtubule organizing center; GO:0005829 cytosol; GO:0005856 cytoskeleton; GO:0015630 microtubule cytoskeleton; GO:0034451 centriolar satellite; GO:0043226 organelle; GO:0043228 non-membrane-bounded organelle; GO:0043229 intracellular organelle; GO:0043232 intracellular non-membrane-bounded organel…	GO:0003824 catalytic activity; GO:0004332 fructose-bisphosphate aldolase activity; GO:0005488 binding; GO:0005515 protein binding; GO:0008092 cytoskeletal protein binding; GO:0016829 lyase activity; GO:0016830 carbon-carbon lyase activity; GO:0016832 aldehyde-lyase activity; GO:0019899 enzyme binding; GO:0030246 carbohydrate binding; GO:0036094 small molecule binding; GO:0042802 identical protein…	K01623	ALDO; fructose-bisphosphate aldolase, class I [EC:4.1.2.13]	map00010 Glycolysis / Gluconeogenesis - animal; map00030 Pentose phosphate pathway - animal; map00051 Fructose and mannose metabolism - animal; map00680 Methane metabolism - animal; map00710 Carbon fixation in photosynthetic organisms - animal; map01100 Metabolic pathways - animal; map01110 Biosynthesis of secondary metabolites - animal; map01120 Microbial metabolism in diverse environments - ani…	PF00274	Fructose-bisphosphate aldolase class-I	G	KOG1557	Fructose-biphosphate aldolase
Q388B7	97	K	Kinesin-like protein OS=Trypanosoma brucei brucei (strain 927/4 GUTat10.1) GN=Tb10.61.1750 PE=3 SV=1	Tb10.61.1750	nucleus				K10406	KIFC2_3; kinesin family member C2/C3		PF00790; PF00225	VHS domain; Kinesin motor domain	Z	KOG0239	Kinesin (KAR3 subfamily)
Q585N6	91	K	Rab-GAP TBC domain-containing protein OS=Trypanosoma brucei brucei (strain 927/4 GUTat10.1) GN=Tb927.6.1750 PE=4 SV=1	Tb927.6.1750	cytoplasm				K22555	TBC1D23; TBC1 domain family member 23				S	KOG3636	Uncharacterized conserved protein, contains TBC and Rhodanese domains
Q57YZ6	744	K	Hypothetical_protein OS=Trypanosoma brucei brucei (strain 927/4 GUTat10.1) GN=Tb927.8.3170 PE=4 SV=1	Tb927.8.3170	nucleus
Q57W95	653	K	"U3 small nucleolar ribonucleoprotein protein MPP10, putative OS=Trypanosoma brucei brucei (strain 927/4 GUTat10.1) GN=Tb927.3.3590 PE=4 SV=1"	Tb927.3.3590	nucleus	GO:0000375 RNA splicing, via transesterification reactions; GO:0000447 endonucleolytic cleavage in ITS1 to separate SSU-rRNA from 5.8S rRNA and LSU-rRNA from tricistronic rRNA transcript (SSU-rRNA, 5.8S rRNA, LSU-rRNA); GO:0000460 maturation of 5.8S rRNA; GO:0000462 maturation of SSU-rRNA from tricistronic rRNA transcript (SSU-rRNA, 5.8S rRNA, LSU-rRNA); GO:0000466 maturation of 5.8S rRNA from tr…	GO:0005622 intracellular; GO:0005623 cell; GO:0005634 nucleus; GO:0005654 nucleoplasm; GO:0005730 nucleolus; GO:0005732 small nucleolar ribonucleoprotein complex; GO:0030532 small nuclear ribonucleoprotein complex; GO:0030684 preribosome; GO:0030686 90S preribosome; GO:0031974 membrane-enclosed lumen; GO:0031981 nuclear lumen; GO:0032040 small-subunit processome; GO:0032991 macromolecular complex…		K14559	MPP10; U3 small nucleolar RNA-associated protein MPP10	map03008 Ribosome biogenesis in eukaryotes - animal;			A	KOG2600	U3 small nucleolar ribonucleoprotein (snoRNP) subunit - Mpp10p
Q384K1	177	K	VPS37 C-terminal domain-containing protein OS=Trypanosoma brucei brucei (strain 927/4 GUTat10.1) GN=Tb11.01.0370 PE=4 SV=1	Tb11.01.0370	cytoplasm							PF07200	Modifier of rudimentary (Mod(r)) protein
Q38BV3	347	K	Uncharacterized protein OS=Trypanosoma brucei brucei (strain 927/4 GUTat10.1) GN=Tb10.70.4680 PE=4 SV=1	Tb10.70.4680	nucleus
Q384Z4	2	K	"Leucine-rich repeat protein (LRRP), putative OS=Trypanosoma brucei brucei (strain 927/4 GUTat10.1) GN=Tb11.02.4590 PE=4 SV=1"	Tb11.02.4590	nucleus				K14050	RABGGTA; geranylgeranyl transferase type-2 subunit alpha [EC:2.5.1.60]
Q386S5	7	K	Nuclear RNA export factor 1/2 OS=Trypanosoma brucei brucei (strain 927/4 GUTat10.1) GN=Tb11.22.0007 PE=4 SV=1	Tb11.22.0007	nucleus
Q381R7	103	K	Hypothetical_protein_-_conserved OS=Trypanosoma brucei brucei (strain 927/4 GUTat10.1) GN=Tb11.01.6835 PE=4 SV=1	Tb11.01.6835	nucleus
Q38B42	240	K	Fructose-bisphosphate aldolase OS=Trypanosoma brucei brucei (strain 927/4 GUTat10.1) GN=Tb10.70.1370 PE=3 SV=1	Tb10.70.1370	cytoplasm	GO:0005975 carbohydrate metabolic process; GO:0005996 monosaccharide metabolic process; GO:0006000 fructose metabolic process; GO:0006001 fructose catabolic process; GO:0006006 glucose metabolic process; GO:0006007 glucose catabolic process; GO:0006081 cellular aldehyde metabolic process; GO:0006082 organic acid metabolic process; GO:0006090 pyruvate metabolic process; GO:0006091 generation of pr…	GO:0005622 intracellular; GO:0005623 cell; GO:0005737 cytoplasm; GO:0005813 centrosome; GO:0005815 microtubule organizing center; GO:0005829 cytosol; GO:0005856 cytoskeleton; GO:0015630 microtubule cytoskeleton; GO:0034451 centriolar satellite; GO:0043226 organelle; GO:0043228 non-membrane-bounded organelle; GO:0043229 intracellular organelle; GO:0043232 intracellular non-membrane-bounded organel…	GO:0003824 catalytic activity; GO:0004332 fructose-bisphosphate aldolase activity; GO:0005488 binding; GO:0005515 protein binding; GO:0008092 cytoskeletal protein binding; GO:0016829 lyase activity; GO:0016830 carbon-carbon lyase activity; GO:0016832 aldehyde-lyase activity; GO:0019899 enzyme binding; GO:0030246 carbohydrate binding; GO:0036094 small molecule binding; GO:0042802 identical protein…	K01623	ALDO; fructose-bisphosphate aldolase, class I [EC:4.1.2.13]	map00010 Glycolysis / Gluconeogenesis - animal; map00030 Pentose phosphate pathway - animal; map00051 Fructose and mannose metabolism - animal; map00680 Methane metabolism - animal; map00710 Carbon fixation in photosynthetic organisms - animal; map01100 Metabolic pathways - animal; map01110 Biosynthesis of secondary metabolites - animal; map01120 Microbial metabolism in diverse environments - ani…	PF00274	Fructose-bisphosphate aldolase class-I	G	KOG1557	Fructose-biphosphate aldolase
Q387G2	167	K	Peptidyl-prolyl cis-trans isomerase OS=Trypanosoma brucei brucei (strain 927/4 GUTat10.1) GN=Tb11.03.0250 PE=3 SV=1	Tb11.03.0250	cytoplasm				K09565	PPIF; peptidyl-prolyl isomerase F (cyclophilin D) [EC:5.2.1.8]	map04020 Calcium signaling pathway - animal; map04022 cGMP-PKG signaling pathway - animal; map05012 Parkinson disease - animal; map05016 Huntington disease - animal; map05145 Toxoplasmosis - animal;	PF00160	Cyclophilin type peptidyl-prolyl cis-trans isomerase/CLD	O	KOG0865	Cyclophilin type peptidyl-prolyl cis-trans isomerase
Q38BE4	498	K	Elongation factor 2 OS=Trypanosoma brucei brucei (strain 927/4 GUTat10.1) GN=Tb10.70.2650 PE=4 SV=1	Tb10.70.2650	cytoplasm				K03234	EEF2; elongation factor 2	map04152 AMPK signaling pathway - animal; map04921 Oxytocin signaling pathway - animal;	PF00009; PF03144; PF03764; PF00679	Elongation factor Tu GTP binding domain; Elongation factor Tu domain 2; Elongation factor G, domain IV; Elongation factor G C-terminus	J	KOG0469	Elongation factor 2
Q38C34	295	K	Elongation factor 1-alpha OS=Trypanosoma brucei brucei (strain 927/4 GUTat10.1) GN=Tb10.70.5680 PE=4 SV=1	Tb10.70.5680	cytoplasm	GO:0000302 response to reactive oxygen species; GO:0001932 regulation of protein phosphorylation; GO:0001933 negative regulation of protein phosphorylation; GO:0006403 RNA localization; GO:0006405 RNA export from nucleus; GO:0006409 tRNA export from nucleus; GO:0006412 translation; GO:0006414 translational elongation; GO:0006469 negative regulation of protein kinase activity; GO:0006518 peptide m…	GO:0000322 storage vacuole; GO:0000323 lytic vacuole; GO:0000324 fungal-type vacuole; GO:0000329 fungal-type vacuole membrane; GO:0005622 intracellular; GO:0005623 cell; GO:0005737 cytoplasm; GO:0005739 mitochondrion; GO:0005773 vacuole; GO:0005774 vacuolar membrane; GO:0005829 cytosol; GO:0005840 ribosome; GO:0005853 eukaryotic translation elongation factor 1 complex; GO:0005938 cell cortex; GO:…	GO:0000166 nucleotide binding; GO:0001882 nucleoside binding; GO:0001883 purine nucleoside binding; GO:0003676 nucleic acid binding; GO:0003723 RNA binding; GO:0003746 translation elongation factor activity; GO:0003779 actin binding; GO:0003785 actin monomer binding; GO:0003824 catalytic activity; GO:0003924 GTPase activity; GO:0005488 binding; GO:0005515 protein binding; GO:0005516 calmodulin bi…	K03231	EEF1A; elongation factor 1-alpha	map03013 RNA transport - animal; map05134 Legionellosis - animal; map05140 Leishmaniasis - animal;	PF00009; PF03144; PF03143	Elongation factor Tu GTP binding domain; Elongation factor Tu domain 2; Elongation factor Tu C-terminal domain	J	KOG0052	Translation elongation factor EF-1 alpha/Tu
Q386J2	74	K	LisH domain-containing protein OS=Trypanosoma brucei brucei (strain 927/4 GUTat10.1) GN=Tb11.02.0690 PE=4 SV=1	Tb11.02.0690	cytoplasm				K11789	DCAF1, VPRBP; DDB1- and CUL4-associated factor 1 [EC:2.7.11.1]	map05170 Human immunodeficiency virus 1 infection - animal;			D	KOG1832	HIV-1 Vpr-binding protein
Q57UH2	214	K	69 kDa paraflagellar rod protein OS=Trypanosoma brucei brucei (strain 927/4 GUTat10.1) GN=Tb927.8.4970 PE=4 SV=1	Tb927.8.4970	cytoplasm
Q38AV1	163	K	PARP-type domain-containing protein OS=Trypanosoma brucei brucei (strain 927/4 GUTat10.1) GN=Tb10.70.0230 PE=4 SV=1	Tb10.70.0230	nucleus							PF00645; PF10283	Poly(ADP-ribose) polymerase and DNA-Ligase Zn-finger region; Zinc-finger (CX5CX6HX5H) motif
Q57ZC7	52	K	"3-oxo-5-alpha-steroid 4-dehydrogenase, putative OS=Trypanosoma brucei brucei (strain 927/4 GUTat10.1) GN=Tb927.3.1840 PE=4 SV=1"	Tb927.3.1840	cytoplasm	GO:0000038 very long-chain fatty acid metabolic process; GO:0006082 organic acid metabolic process; GO:0006629 lipid metabolic process; GO:0006631 fatty acid metabolic process; GO:0006633 fatty acid biosynthetic process; GO:0008152 metabolic process; GO:0008610 lipid biosynthetic process; GO:0009058 biosynthetic process; GO:0009987 cellular process; GO:0016053 organic acid biosynthetic process; G…	GO:0005622 intracellular; GO:0005623 cell; GO:0005737 cytoplasm; GO:0005739 mitochondrion; GO:0005783 endoplasmic reticulum; GO:0005789 endoplasmic reticulum membrane; GO:0012505 endomembrane system; GO:0016020 membrane; GO:0016021 integral component of membrane; GO:0031224 intrinsic component of membrane; GO:0031984 organelle subcompartment; GO:0042175 nuclear outer membrane-endoplasmic reticulu…	GO:0003824 catalytic activity; GO:0016491 oxidoreductase activity; GO:0016627 oxidoreductase activity, acting on the CH-CH group of donors; GO:0016628 oxidoreductase activity, acting on the CH-CH group of donors, NAD or NADP as acceptor; GO:0016631 enoyl-[acyl-carrier-protein] reductase activity;	K10258	TER, TSC13, CER10; very-long-chain enoyl-CoA reductase [EC:1.3.1.93]	map00062 Fatty acid elongation - animal; map01040 Biosynthesis of unsaturated fatty acids - animal; map01100 Metabolic pathways - animal; map01110 Biosynthesis of secondary metabolites - animal; map01212 Fatty acid metabolism - animal;			I	KOG1639	Steroid reductase required for elongation of the very long chain fatty acids
Q57XX0	64	K	"40S ribosomal protein S25, putative OS=Trypanosoma brucei brucei (strain 927/4 GUTat10.1) GN=Tb10.70.4800 PE=1 SV=1"	Tb10.70.4800	nucleus	GO:0000028 ribosomal small subunit assembly; GO:0000184 nuclear-transcribed mRNA catabolic process, nonsense-mediated decay; GO:0000956 nuclear-transcribed mRNA catabolic process; GO:0002181 cytoplasmic translation; GO:0006139 nucleobase-containing compound metabolic process; GO:0006401 RNA catabolic process; GO:0006402 mRNA catabolic process; GO:0006412 translation; GO:0006413 translational init…	GO:0005622 intracellular; GO:0005623 cell; GO:0005634 nucleus; GO:0005654 nucleoplasm; GO:0005730 nucleolus; GO:0005737 cytoplasm; GO:0005773 vacuole; GO:0005774 vacuolar membrane; GO:0005829 cytosol; GO:0005840 ribosome; GO:0005844 polysome; GO:0005911 cell-cell junction; GO:0009506 plasmodesma; GO:0015935 small ribosomal subunit; GO:0016020 membrane; GO:0022626 cytosolic ribosome; GO:0022627 cy…	GO:0003676 nucleic acid binding; GO:0003723 RNA binding; GO:0003735 structural constituent of ribosome; GO:0005198 structural molecule activity; GO:0005488 binding; GO:0097159 organic cyclic compound binding; GO:1901363 heterocyclic compound binding;	K02975	RP-S25e, RPS25; small subunit ribosomal protein S25e	map03010 Ribosome - animal;			J	KOG1767	40S ribosomal protein S25
Q38CE0	37	K	T. brucei spp.-specific protein OS=Trypanosoma brucei brucei (strain 927/4 GUTat10.1) GN=Tb10.70.7140 PE=4 SV=1	Tb10.70.7140	mitochondria
Q38DZ4	846	K	Histone-lysine N-methyltransferase OS=Trypanosoma brucei brucei (strain 927/4 GUTat10.1) GN=Tb09.211.1620 PE=4 SV=1	Tb09.211.1620	cytoplasm				K11424	WHSC1, MMSET, NSD2; [histone H3]-lysine36 N-dimethyltransferase NSD2 [EC:2.1.1.357]	map00310 Lysine degradation - animal; map01100 Metabolic pathways - animal; map05202 Transcriptional misregulation in cancer - animal;
Q586J9	440	K	Histone deacetylase OS=Trypanosoma brucei brucei (strain 927/4 GUTat10.1) GN=Tb927.2.2190 PE=4 SV=1	Tb927.2.2190	cytoplasm	GO:0000122 negative regulation of transcription from RNA polymerase II promoter; GO:0000183 chromatin silencing at rDNA; GO:0000209 protein polyubiquitination; GO:0000302 response to reactive oxygen species; GO:0000902 cell morphogenesis; GO:0000904 cell morphogenesis involved in differentiation; GO:0001300 chronological cell aging; GO:0001301 progressive alteration of chromatin involved in cell …	GO:0000118 histone deacetylase complex; GO:0000228 nuclear chromosome; GO:0000775 chromosome, centromeric region; GO:0000781 chromosome, telomeric region; GO:0000785 chromatin; GO:0000790 nuclear chromatin; GO:0000792 heterochromatin; GO:0005622 intracellular; GO:0005623 cell; GO:0005634 nucleus; GO:0005654 nucleoplasm; GO:0005667 transcription factor complex; GO:0005694 chromosome; GO:0005720 nu…	GO:0000976 transcription regulatory region sequence-specific DNA binding; GO:0000977 RNA polymerase II regulatory region sequence-specific DNA binding; GO:0000978 RNA polymerase II core promoter proximal region sequence-specific DNA binding; GO:0000981 RNA polymerase II transcription factor activity, sequence-specific DNA binding; GO:0000982 transcription factor activity, RNA polymerase II core p…	K11407	HDAC6; histone deacetylase 6 [EC:3.5.1.98]	map05034 Alcoholism - animal; map05203 Viral carcinogenesis - animal;	PF00850	Histone deacetylase domain	B	KOG1343	Histone deacetylase complex, catalytic component HDA1
Q381F9	196	K	"DNA repair helicase and transcription factor protein, putative OS=Trypanosoma brucei brucei (strain 927/4 GUTat10.1) GN=Tb11.01.7950 PE=4 SV=1"	Tb11.01.7950	nucleus	GO:0006139 nucleobase-containing compound metabolic process; GO:0006259 DNA metabolic process; GO:0006281 DNA repair; GO:0006351 transcription, DNA-templated; GO:0006355 regulation of transcription, DNA-templated; GO:0006725 cellular aromatic compound metabolic process; GO:0006807 nitrogen compound metabolic process; GO:0006950 response to stress; GO:0006974 cellular response to DNA damage stimul…	GO:0000428 DNA-directed RNA polymerase complex; GO:0005622 intracellular; GO:0005623 cell; GO:0005634 nucleus; GO:0005654 nucleoplasm; GO:0005667 transcription factor complex; GO:0005675 holo TFIIH complex; GO:0016591 DNA-directed RNA polymerase II, holoenzyme; GO:0030880 RNA polymerase complex; GO:0031974 membrane-enclosed lumen; GO:0031981 nuclear lumen; GO:0032806 carboxy-terminal domain prote…	GO:0003676 nucleic acid binding; GO:0003677 DNA binding; GO:0003684 damaged DNA binding; GO:0003700 transcription factor activity, sequence-specific DNA binding; GO:0005488 binding; GO:0097159 organic cyclic compound binding; GO:1901363 heterocyclic compound binding;	K10843	ERCC3, XPB; DNA excision repair protein ERCC-3 [EC:3.6.4.12]	map03022 Basal transcription factors - animal; map03420 Nucleotide excision repair - animal;	PF13625	Helicase conserved C-terminal domain	L	KOG1123	RNA polymerase II transcription initiation/nucleotide excision repair factor TFIIH, 3'-5' helicase subunit SSL2
Q389P1	382	K	Heat shock protein 83 OS=Trypanosoma brucei brucei (strain 927/4 GUTat10.1) GN=Tb10.26.1080 PE=1 SV=1	Tb10.26.1080	cytoplasm				K04079	HSP90A, htpG; molecular chaperone HtpG	map04141 Protein processing in endoplasmic reticulum - animal; map04151 PI3K-Akt signaling pathway - animal; map04217 Necroptosis - animal; map04612 Antigen processing and presentation - animal; map04621 NOD-like receptor signaling pathway - animal; map04626 Plant-pathogen interaction - animal; map04657 IL-17 signaling pathway - animal; map04659 Th17 cell differentiation - animal; map04914 Proges…	PF02518	Histidine kinase-, DNA gyrase B-, and HSP90-like ATPase	O	KOG0019	Molecular chaperone (HSP90 family)
Q57WH0	933	K	C2 domain-containing protein (Fragment) OS=Trypanosoma brucei brucei (strain 927/4 GUTat10.1) GN=Tb927.7.3550 PE=4 SV=1	Tb927.7.3550	nucleus
Q4GZF5	741	K	BRCA-2_OB1 domain-containing protein OS=Trypanosoma brucei brucei (strain 927/4 GUTat10.1) GN=TB927.1.640 PE=4 SV=1	TB927.1.640	nucleus	GO:0000003 reproduction; GO:0000075 cell cycle checkpoint; GO:0000226 microtubule cytoskeleton organization; GO:0000278 mitotic cell cycle; GO:0000280 nuclear division; GO:0000281 mitotic cytokinesis; GO:0000711 meiotic DNA repair synthesis; GO:0000722 telomere maintenance via recombination; GO:0000723 telomere maintenance; GO:0000724 double-strand break repair via homologous recombination; GO:00…	GO:0000228 nuclear chromosome; GO:0000781 chromosome, telomeric region; GO:0000784 nuclear chromosome, telomeric region; GO:0000793 condensed chromosome; GO:0000794 condensed nuclear chromosome; GO:0000795 synaptonemal complex; GO:0000800 lateral element; GO:0005622 intracellular; GO:0005623 cell; GO:0005634 nucleus; GO:0005654 nucleoplasm; GO:0005694 chromosome; GO:0005737 cytoplasm; GO:0005739 …	GO:0002020 protease binding; GO:0003676 nucleic acid binding; GO:0003677 DNA binding; GO:0003697 single-stranded DNA binding; GO:0003824 catalytic activity; GO:0004402 histone acetyltransferase activity; GO:0005488 binding; GO:0005515 protein binding; GO:0008022 protein C-terminus binding; GO:0008080 N-acetyltransferase activity; GO:0008092 cytoskeletal protein binding; GO:0010484 H3 histone acet…	K08775	BRCA2, FANCD1; breast cancer 2 susceptibility protein	map03440 Homologous recombination - animal; map03460 Fanconi anemia pathway - animal; map05200 Pathways in cancer - animal; map05212 Pancreatic cancer - animal; map05224 Breast cancer - animal;	PF09103	BRCA2, oligonucleotide/oligosaccharide-binding, domain 1	L	KOG4751	DNA recombinational repair protein BRCA2
Q57YW1	471	K	Hypothetical_protein_-_conserved OS=Trypanosoma brucei brucei (strain 927/4 GUTat10.1) GN=Tb927.8.3520 PE=4 SV=1	Tb927.8.3520	cytoplasm
Q382Y0	118	K	Uncharacterized protein OS=Trypanosoma brucei brucei (strain 927/4 GUTat10.1) GN=Tb11.01.3830 PE=4 SV=1	Tb11.01.3830	plasma membrane
Q38EI6	203	K	Hypothetical_protein_-_conserved OS=Trypanosoma brucei brucei (strain 927/4 GUTat10.1) GN=Tb09.160.5620 PE=4 SV=1	Tb09.160.5620	nucleus
Q4GZ52	732	K	ARM-like helical domain-containing protein OS=Trypanosoma brucei brucei (strain 927/4 GUTat10.1) GN=TB927.1.1670 PE=4 SV=1	TB927.1.1670	cytoplasm,nucleus
Q38BK7	55	K	40S ribosomal protein S3a OS=Trypanosoma brucei brucei (strain 927/4 GUTat10.1) GN=Tb10.70.3370 PE=3 SV=1	Tb10.70.3370	nucleus	GO:0000184 nuclear-transcribed mRNA catabolic process, nonsense-mediated decay; GO:0000956 nuclear-transcribed mRNA catabolic process; GO:0002181 cytoplasmic translation; GO:0006139 nucleobase-containing compound metabolic process; GO:0006401 RNA catabolic process; GO:0006402 mRNA catabolic process; GO:0006412 translation; GO:0006413 translational initiation; GO:0006417 regulation of translation;…	GO:0005622 intracellular; GO:0005623 cell; GO:0005634 nucleus; GO:0005654 nucleoplasm; GO:0005730 nucleolus; GO:0005737 cytoplasm; GO:0005783 endoplasmic reticulum; GO:0005829 cytosol; GO:0005840 ribosome; GO:0012505 endomembrane system; GO:0015935 small ribosomal subunit; GO:0022626 cytosolic ribosome; GO:0022627 cytosolic small ribosomal subunit; GO:0031974 membrane-enclosed lumen; GO:0031981 n…	GO:0003676 nucleic acid binding; GO:0003723 RNA binding; GO:0003729 mRNA binding; GO:0003735 structural constituent of ribosome; GO:0005198 structural molecule activity; GO:0005488 binding; GO:0005515 protein binding; GO:0031369 translation initiation factor binding; GO:0044877 macromolecular complex binding; GO:0048027 mRNA 5'-UTR binding; GO:0097159 organic cyclic compound binding; GO:1901363 h…	K02984	RP-S3Ae, RPS3A; small subunit ribosomal protein S3Ae	map03010 Ribosome - animal;			J	KOG1628	40S ribosomal protein S3A
Q57YA3	116	K	Histone H2A OS=Trypanosoma brucei brucei (strain 927/4 GUTat10.1) GN=Tb927.7.2820 PE=3 SV=1	Tb927.7.2820	nucleus	GO:0000003 reproduction; GO:0003006 developmental process involved in reproduction; GO:0006139 nucleobase-containing compound metabolic process; GO:0006323 DNA packaging; GO:0006325 chromatin organization; GO:0006333 chromatin assembly or disassembly; GO:0006334 nucleosome assembly; GO:0006338 chromatin remodeling; GO:0006342 chromatin silencing; GO:0006355 regulation of transcription, DNA-templa…	GO:0000228 nuclear chromosome; GO:0000785 chromatin; GO:0000786 nucleosome; GO:0000788 nuclear nucleosome; GO:0000790 nuclear chromatin; GO:0005622 intracellular; GO:0005623 cell; GO:0005634 nucleus; GO:0005694 chromosome; GO:0031974 membrane-enclosed lumen; GO:0031981 nuclear lumen; GO:0032991 macromolecular complex; GO:0032993 protein-DNA complex; GO:0035327 transcriptionally active chromatin; …	GO:0003676 nucleic acid binding; GO:0003677 DNA binding; GO:0005488 binding; GO:0005515 protein binding; GO:0042393 histone binding; GO:0097159 organic cyclic compound binding; GO:1901363 heterocyclic compound binding;	K11251	H2A; histone H2A	map04217 Necroptosis - animal; map05034 Alcoholism - animal; map05322 Systemic lupus erythematosus - animal;	PF00125	Core histone H2A/H2B/H3/H4	B	KOG1756	Histone 2A
Q38CV3	160	K	BARP protein OS=Trypanosoma brucei brucei (strain 927/4 GUTat10.1) GN=Tb09.244.2440 PE=4 SV=1	Tb09.244.2440	extracellular
Q383T7	48	K	"Polyubiquitin, putative OS=Trypanosoma brucei brucei (strain 927/4 GUTat10.1) GN=Tb11.01.1680 PE=4 SV=1"	Tb11.01.1680	cytoplasm	GO:0000122 negative regulation of transcription from RNA polymerase II promoter; GO:0000165 MAPK cascade; GO:0000187 activation of MAPK activity; GO:0000209 protein polyubiquitination; GO:0000715 nucleotide-excision repair, DNA damage recognition; GO:0000731 DNA synthesis involved in DNA repair; GO:0001666 response to hypoxia; GO:0001932 regulation of protein phosphorylation; GO:0001934 positive …	GO:0005622 intracellular; GO:0005623 cell; GO:0005634 nucleus; GO:0005654 nucleoplasm; GO:0005694 chromosome; GO:0005700 polytene chromosome; GO:0005704 polytene chromosome band; GO:0005737 cytoplasm; GO:0005739 mitochondrion; GO:0005740 mitochondrial envelope; GO:0005741 mitochondrial outer membrane; GO:0005768 endosome; GO:0005783 endoplasmic reticulum; GO:0005789 endoplasmic reticulum membrane…	GO:0002020 protease binding; GO:0005488 binding; GO:0005515 protein binding; GO:0019899 enzyme binding; GO:0031386 protein tag;	K08770	UBC; ubiquitin C	map03320 PPAR signaling pathway - animal;	PF00240	Ubiquitin family	O	KOG0001	Ubiquitin and ubiquitin-like proteins
Q4GZE6	312	K	Phosphoglycerate kinase OS=Trypanosoma brucei brucei (strain 927/4 GUTat10.1) GN=PGKA PE=3 SV=1	PGKA	cytoplasm		GO:0005622 intracellular; GO:0005623 cell; GO:0005737 cytoplasm; GO:0005777 peroxisome; GO:0020015 glycosome; GO:0042579 microbody; GO:0043226 organelle; GO:0043227 membrane-bounded organelle; GO:0043229 intracellular organelle; GO:0043231 intracellular membrane-bounded organelle; GO:0044424 intracellular part; GO:0044444 cytoplasmic part; GO:0044464 cell part;		K00927	PGK, pgk; phosphoglycerate kinase [EC:2.7.2.3]	map00010 Glycolysis / Gluconeogenesis - animal; map00710 Carbon fixation in photosynthetic organisms - animal; map01100 Metabolic pathways - animal; map01110 Biosynthesis of secondary metabolites - animal; map01120 Microbial metabolism in diverse environments - animal; map01130 Biosynthesis of antibiotics - animal; map01200 Carbon metabolism - animal; map01230 Biosynthesis of amino acids - animal…	PF00162	Phosphoglycerate kinase	G	KOG1367	3-phosphoglycerate kinase
Q384T0	28	K	Histone H2B OS=Trypanosoma brucei brucei (strain 927/4 GUTat10.1) GN=Tb11.02.5250 PE=3 SV=1	Tb11.02.5250	nucleus	GO:0006323 DNA packaging; GO:0006325 chromatin organization; GO:0006333 chromatin assembly or disassembly; GO:0006334 nucleosome assembly; GO:0006996 organelle organization; GO:0009987 cellular process; GO:0016043 cellular component organization; GO:0022607 cellular component assembly; GO:0031497 chromatin assembly; GO:0034622 cellular macromolecular complex assembly; GO:0034728 nucleosome organi…	GO:0005622 intracellular; GO:0005623 cell; GO:0005634 nucleus; GO:0005694 chromosome; GO:0043226 organelle; GO:0043227 membrane-bounded organelle; GO:0043228 non-membrane-bounded organelle; GO:0043229 intracellular organelle; GO:0043231 intracellular membrane-bounded organelle; GO:0043232 intracellular non-membrane-bounded organelle; GO:0044424 intracellular part; GO:0044464 cell part;	GO:0003676 nucleic acid binding; GO:0003677 DNA binding; GO:0005488 binding; GO:0097159 organic cyclic compound binding; GO:1901363 heterocyclic compound binding;	K11252	H2B; histone H2B	map05034 Alcoholism - animal; map05203 Viral carcinogenesis - animal; map05322 Systemic lupus erythematosus - animal;	PF00125	Core histone H2A/H2B/H3/H4	B	KOG1744	Histone H2B
Q587F7	722	K	Kinetoplast polyadenylation/uridylation factor 1 OS=Trypanosoma brucei brucei (strain 927/4 GUTat10.1) GN=Tb927.2.3180 PE=4 SV=1	Tb927.2.3180	mitochondria									S	KOG4197	FOG: PPR repeat
Q38FZ7	89	K	Hypothetical_protein_-_conserved OS=Trypanosoma brucei brucei (strain 927/4 GUTat10.1) GN=Tb09.160.0440 PE=4 SV=1	Tb09.160.0440	nucleus
Q584R1	60	K	"Protein kinase, putative OS=Trypanosoma brucei brucei (strain 927/4 GUTat10.1) GN=Tb927.6.2450 PE=4 SV=1"	Tb927.6.2450	cytoplasm				K06276	PDPK1; 3-phosphoinositide dependent protein kinase-1 [EC:2.7.11.1]	map01524 Platinum drug resistance - animal; map03320 PPAR signaling pathway - animal; map04011 MAPK signaling pathway - yeast - animal; map04068 FoxO signaling pathway - animal; map04071 Sphingolipid signaling pathway - animal; map04140 Autophagy - animal - animal; map04150 mTOR signaling pathway - animal; map04151 PI3K-Akt signaling pathway - animal; map04152 AMPK signaling pathway - animal; map…	PF00069	Protein kinase domain	T	KOG0592	3-phosphoinositide-dependent protein kinase (PDK1)
Q38C53	786	K	"Calpain, putative OS=Trypanosoma brucei brucei (strain 927/4 GUTat10.1) GN=Tb10.70.5950 PE=3 SV=1"	Tb10.70.5950	nucleus				K08582	CAPN15; calpain-15 [EC:3.4.22.-]				OT	KOG0045	Cytosolic Ca2+-dependent cysteine protease (calpain), large subunit (EF-Hand protein superfamily)
Q57XX8	247	K	CorA-like Mg2+ transporter protein OS=Trypanosoma brucei brucei (strain 927/4 GUTat10.1) GN=Tb927.3.1450 PE=4 SV=1	Tb927.3.1450	plasma membrane
Q389Z2	197	K	"Chaperone protein DNAJ, putative OS=Trypanosoma brucei brucei (strain 927/4 GUTat10.1) GN=Tb10.6k15.0460 PE=4 SV=1"	Tb10.6k15.0460	nucleus				K09502	DNAJA1; DnaJ homolog subfamily A member 1	map04141 Protein processing in endoplasmic reticulum - animal;	PF00226	DnaJ domain	O	KOG0719	Molecular chaperone (DnaJ superfamily)
Q57UH2	275	K	69 kDa paraflagellar rod protein OS=Trypanosoma brucei brucei (strain 927/4 GUTat10.1) GN=Tb927.8.4970 PE=4 SV=1	Tb927.8.4970	cytoplasm
Q386F2	72	K	40S ribosomal protein S4 OS=Trypanosoma brucei brucei (strain 927/4 GUTat10.1) GN=Tb11.02.1085 PE=1 SV=1	Tb11.02.1085	mitochondria	GO:0000184 nuclear-transcribed mRNA catabolic process, nonsense-mediated decay; GO:0000956 nuclear-transcribed mRNA catabolic process; GO:0002181 cytoplasmic translation; GO:0006139 nucleobase-containing compound metabolic process; GO:0006401 RNA catabolic process; GO:0006402 mRNA catabolic process; GO:0006412 translation; GO:0006413 translational initiation; GO:0006417 regulation of translation;…	GO:0005622 intracellular; GO:0005623 cell; GO:0005634 nucleus; GO:0005654 nucleoplasm; GO:0005730 nucleolus; GO:0005737 cytoplasm; GO:0005773 vacuole; GO:0005774 vacuolar membrane; GO:0005829 cytosol; GO:0005840 ribosome; GO:0005844 polysome; GO:0005856 cytoskeleton; GO:0005886 plasma membrane; GO:0009507 chloroplast; GO:0009536 plastid; GO:0015935 small ribosomal subunit; GO:0016020 membrane; GO…	GO:0000822 inositol hexakisphosphate binding; GO:0003676 nucleic acid binding; GO:0003723 RNA binding; GO:0003729 mRNA binding; GO:0003735 structural constituent of ribosome; GO:0005198 structural molecule activity; GO:0005488 binding; GO:0008144 drug binding; GO:0036094 small molecule binding; GO:0043167 ion binding; GO:0043168 anion binding; GO:0043178 alcohol binding; GO:0097159 organic cyclic…	K02987	RP-S4e, RPS4; small subunit ribosomal protein S4e	map03010 Ribosome - animal;	PF08071; PF01479	RS4NT (NUC023) domain; S4 domain	J	KOG0378	40S ribosomal protein S4
Q388T7	403	K	Uncharacterized protein OS=Trypanosoma brucei brucei (strain 927/4 GUTat10.1) GN=Tb10.389.0360 PE=4 SV=1	Tb10.389.0360	nucleus
Q38EI6	218	K	Hypothetical_protein_-_conserved OS=Trypanosoma brucei brucei (strain 927/4 GUTat10.1) GN=Tb09.160.5620 PE=4 SV=1	Tb09.160.5620	nucleus
Q386A6	170	K	"Variant surface glycoprotein (VSG)-related, putative OS=Trypanosoma brucei brucei (strain 927/4 GUTat10.1) GN=Tb11.02.1566 PE=4 SV=1"	Tb11.02.1566	extracellular							PF13206	Trypanosomal VSG domain
Q57YF7	213	K	"Nucleolar RNA-binding protein, putative OS=Trypanosoma brucei brucei (strain 927/4 GUTat10.1) GN=Tb927.8.730 PE=4 SV=1"	Tb927.8.730	nucleus
Q581Q1	66	K	"Ribosomal protein L3, mitochondrial, putative OS=Trypanosoma brucei brucei (strain 927/4 GUTat10.1) GN=Tb927.4.1800 PE=1 SV=1"	Tb927.4.1800	cytoplasm				K02925	RP-L3e, RPL3; large subunit ribosomal protein L3e	map03010 Ribosome - animal;			J	KOG0746	60S ribosomal protein L3 and related proteins
P86939	383	K	Elongation factor 1-alpha 2 OS=Trypanosoma brucei brucei (strain 927/4 GUTat10.1) GN=Tb10.70.5670 PE=1 SV=1	Tb10.70.5670	cytoplasm	GO:0000302 response to reactive oxygen species; GO:0001932 regulation of protein phosphorylation; GO:0001933 negative regulation of protein phosphorylation; GO:0006403 RNA localization; GO:0006405 RNA export from nucleus; GO:0006409 tRNA export from nucleus; GO:0006412 translation; GO:0006414 translational elongation; GO:0006469 negative regulation of protein kinase activity; GO:0006518 peptide m…	GO:0000322 storage vacuole; GO:0000323 lytic vacuole; GO:0000324 fungal-type vacuole; GO:0000329 fungal-type vacuole membrane; GO:0005622 intracellular; GO:0005623 cell; GO:0005737 cytoplasm; GO:0005739 mitochondrion; GO:0005773 vacuole; GO:0005774 vacuolar membrane; GO:0005829 cytosol; GO:0005840 ribosome; GO:0005853 eukaryotic translation elongation factor 1 complex; GO:0005938 cell cortex; GO:…	GO:0000166 nucleotide binding; GO:0001882 nucleoside binding; GO:0001883 purine nucleoside binding; GO:0003676 nucleic acid binding; GO:0003723 RNA binding; GO:0003746 translation elongation factor activity; GO:0003779 actin binding; GO:0003785 actin monomer binding; GO:0003824 catalytic activity; GO:0003924 GTPase activity; GO:0005488 binding; GO:0005515 protein binding; GO:0005516 calmodulin bi…	K03231	EEF1A; elongation factor 1-alpha	map03013 RNA transport - animal; map05134 Legionellosis - animal; map05140 Leishmaniasis - animal;	PF00009; PF03144; PF03143	Elongation factor Tu GTP binding domain; Elongation factor Tu domain 2; Elongation factor Tu C-terminal domain	J	KOG0052	Translation elongation factor EF-1 alpha/Tu
D7SG81	9	K	60S ribosomal protein L44 OS=Trypanosoma brucei brucei (strain 927/4 GUTat10.1) GN=Tb11.02.0740 PE=1 SV=1	Tb11.02.0740	extracellular				K02929	RP-L44e, RPL44; large subunit ribosomal protein L44e	map03010 Ribosome - animal;			J	KOG3464	60S ribosomal protein L44
Q57YB0	726	K	"Kinesin, putative OS=Trypanosoma brucei brucei (strain 927/4 GUTat10.1) GN=Tb927.7.3000 PE=3 SV=1"	Tb927.7.3000	nucleus				K17914	KIF13; kinesin family member 13		PF00225	Kinesin motor domain	Z	KOG0241	Kinesin-like protein
Q585J5	174	K	"60S ribosomal protein L13a, putative OS=Trypanosoma brucei brucei (strain 927/4 GUTat10.1) GN=Tb927.4.3550 PE=1 SV=1"	Tb927.4.3550	nucleus	GO:0000184 nuclear-transcribed mRNA catabolic process, nonsense-mediated decay; GO:0000956 nuclear-transcribed mRNA catabolic process; GO:0002181 cytoplasmic translation; GO:0002237 response to molecule of bacterial origin; GO:0002376 immune system process; GO:0006139 nucleobase-containing compound metabolic process; GO:0006401 RNA catabolic process; GO:0006402 mRNA catabolic process; GO:0006412 …	GO:0005622 intracellular; GO:0005623 cell; GO:0005737 cytoplasm; GO:0005829 cytosol; GO:0005840 ribosome; GO:0015934 large ribosomal subunit; GO:0022625 cytosolic large ribosomal subunit; GO:0022626 cytosolic ribosome; GO:0032991 macromolecular complex; GO:0043226 organelle; GO:0043228 non-membrane-bounded organelle; GO:0043229 intracellular organelle; GO:0043232 intracellular non-membrane-bounde…	GO:0003676 nucleic acid binding; GO:0003723 RNA binding; GO:0003729 mRNA binding; GO:0003735 structural constituent of ribosome; GO:0005198 structural molecule activity; GO:0005488 binding; GO:0097159 organic cyclic compound binding; GO:1901363 heterocyclic compound binding;	K02872	RP-L13Ae, RPL13A; large subunit ribosomal protein L13Ae	map03010 Ribosome - animal;			J	KOG3204	60S ribosomal protein L13a
Q387L9	31	K	"Dynein light chain, putative OS=Trypanosoma brucei brucei (strain 927/4 GUTat10.1) GN=Tb11.03.0815 PE=4 SV=1"	Tb11.03.0815	cytoplasm,nucleus	GO:0000003 reproduction; GO:0000280 nuclear division; GO:0000743 nuclear migration involved in conjugation with cellular fusion; GO:0000746 conjugation; GO:0000747 conjugation with cellular fusion; GO:0003006 developmental process involved in reproduction; GO:0006810 transport; GO:0006928 movement of cell or subcellular component; GO:0006996 organelle organization; GO:0007017 microtubule-based pr…	GO:0005622 intracellular; GO:0005623 cell; GO:0005634 nucleus; GO:0005737 cytoplasm; GO:0005815 microtubule organizing center; GO:0005816 spindle pole body; GO:0005856 cytoskeleton; GO:0005868 cytoplasmic dynein complex; GO:0005875 microtubule associated complex; GO:0005929 cilium; GO:0005930 axoneme; GO:0015630 microtubule cytoskeleton; GO:0030286 dynein complex; GO:0031974 membrane-enclosed lum…	GO:0005488 binding; GO:0005515 protein binding; GO:0008092 cytoskeletal protein binding; GO:0045505 dynein intermediate chain binding; GO:0051959 dynein light intermediate chain binding;	K10418	DYNLL; dynein light chain LC8-type	map04962 Vasopressin-regulated water reabsorption - animal;	PF01221	Dynein light chain type 1	Z	KOG3430	Dynein light chain type 1
Q581Q1	371	K	"Ribosomal protein L3, mitochondrial, putative OS=Trypanosoma brucei brucei (strain 927/4 GUTat10.1) GN=Tb927.4.1800 PE=1 SV=1"	Tb927.4.1800	cytoplasm				K02925	RP-L3e, RPL3; large subunit ribosomal protein L3e	map03010 Ribosome - animal;			J	KOG0746	60S ribosomal protein L3 and related proteins
Q388S9	1169	K	"Nrap protein, putative OS=Trypanosoma brucei brucei (strain 927/4 GUTat10.1) GN=Tb10.389.0280 PE=3 SV=1"	Tb10.389.0280	cytoplasm	GO:0000375 RNA splicing, via transesterification reactions; GO:0000377 RNA splicing, via transesterification reactions with bulged adenosine as nucleophile; GO:0000398 mRNA splicing, via spliceosome; GO:0000462 maturation of SSU-rRNA from tricistronic rRNA transcript (SSU-rRNA, 5.8S rRNA, LSU-rRNA); GO:0006139 nucleobase-containing compound metabolic process; GO:0006364 rRNA processing; GO:000639…	GO:0000228 nuclear chromosome; GO:0000793 condensed chromosome; GO:0000794 condensed nuclear chromosome; GO:0005622 intracellular; GO:0005623 cell; GO:0005634 nucleus; GO:0005654 nucleoplasm; GO:0005681 spliceosomal complex; GO:0005694 chromosome; GO:0005730 nucleolus; GO:0005737 cytoplasm; GO:0005739 mitochondrion; GO:0030684 preribosome; GO:0030686 90S preribosome; GO:0031974 membrane-enclosed …	GO:0003676 nucleic acid binding; GO:0003723 RNA binding; GO:0005488 binding; GO:0030515 snoRNA binding; GO:0030628 pre-mRNA 3'-splice site binding; GO:0036002 pre-mRNA binding; GO:0097159 organic cyclic compound binding; GO:1901363 heterocyclic compound binding;	K14544	UTP22, NOL6; U3 small nucleolar RNA-associated protein 22	map03008 Ribosome biogenesis in eukaryotes - animal;			J	KOG2054	Nucleolar RNA-associated protein (NRAP)
Q57XQ0	515	K	Hypothetical_protein OS=Trypanosoma brucei brucei (strain 927/4 GUTat10.1) GN=Tb927.7.2240 PE=4 SV=1	Tb927.7.2240	plasma membrane
Q389P1	607	K	Heat shock protein 83 OS=Trypanosoma brucei brucei (strain 927/4 GUTat10.1) GN=Tb10.26.1080 PE=1 SV=1	Tb10.26.1080	cytoplasm				K04079	HSP90A, htpG; molecular chaperone HtpG	map04141 Protein processing in endoplasmic reticulum - animal; map04151 PI3K-Akt signaling pathway - animal; map04217 Necroptosis - animal; map04612 Antigen processing and presentation - animal; map04621 NOD-like receptor signaling pathway - animal; map04626 Plant-pathogen interaction - animal; map04657 IL-17 signaling pathway - animal; map04659 Th17 cell differentiation - animal; map04914 Proges…	PF02518	Histidine kinase-, DNA gyrase B-, and HSP90-like ATPase	O	KOG0019	Molecular chaperone (HSP90 family)
Q38AU1	47	K	G10 protein like protein OS=Trypanosoma brucei brucei (strain 927/4 GUTat10.1) GN=Tb10.70.0110 PE=4 SV=1	Tb10.70.0110	cytoplasm	GO:0000278 mitotic cell cycle; GO:0000281 mitotic cytokinesis; GO:0000282 cellular bud site selection; GO:0000375 RNA splicing, via transesterification reactions; GO:0000377 RNA splicing, via transesterification reactions with bulged adenosine as nucleophile; GO:0000398 mRNA splicing, via spliceosome; GO:0000910 cytokinesis; GO:0006139 nucleobase-containing compound metabolic process; GO:0006355 …	GO:0005622 intracellular; GO:0005623 cell; GO:0005634 nucleus; GO:0005654 nucleoplasm; GO:0005681 spliceosomal complex; GO:0005684 U2-type spliceosomal complex; GO:0005686 U2 snRNP; GO:0030532 small nuclear ribonucleoprotein complex; GO:0031974 membrane-enclosed lumen; GO:0031981 nuclear lumen; GO:0032991 macromolecular complex; GO:0043226 organelle; GO:0043227 membrane-bounded organelle; GO:0043…	GO:0003700 transcription factor activity, sequence-specific DNA binding; GO:0003712 transcription cofactor activity; GO:0003713 transcription coactivator activity; GO:0005102 receptor binding; GO:0005488 binding; GO:0005515 protein binding; GO:0008134 transcription factor binding; GO:0030374 ligand-dependent nuclear receptor transcription coactivator activity; GO:0035257 nuclear hormone receptor …				PF01125	G10 protein	K	KOG3404	G10 protein/predicted nuclear transcription regulator
Q4GYY5	336	K	Tubulin alpha chain OS=Trypanosoma brucei brucei (strain 927/4 GUTat10.1) GN=TB927.1.2340 PE=3 SV=1	TB927.1.2340	cytoplasm,nucleus		GO:0005622 intracellular; GO:0005623 cell; GO:0005856 cytoskeleton; GO:0043226 organelle; GO:0043228 non-membrane-bounded organelle; GO:0043229 intracellular organelle; GO:0043232 intracellular non-membrane-bounded organelle; GO:0044424 intracellular part; GO:0044464 cell part;		K07374	TUBA; tubulin alpha	map04145 Phagosome - animal; map04210 Apoptosis - animal; map04530 Tight junction - animal; map04540 Gap junction - animal; map05130 Pathogenic Escherichia coli infection - animal;	PF00091; PF03953	Tubulin/FtsZ family, GTPase domain; Tubulin C-terminal domain	Z	KOG1376	Alpha tubulin
Q383D0	519	K	"Trichohyalin, putative OS=Trypanosoma brucei brucei (strain 927/4 GUTat10.1) GN=Tb11.01.3320 PE=4 SV=1"	Tb11.01.3320	nucleus
Q38C34	86	K	Elongation factor 1-alpha OS=Trypanosoma brucei brucei (strain 927/4 GUTat10.1) GN=Tb10.70.5680 PE=4 SV=1	Tb10.70.5680	cytoplasm	GO:0000302 response to reactive oxygen species; GO:0001932 regulation of protein phosphorylation; GO:0001933 negative regulation of protein phosphorylation; GO:0006403 RNA localization; GO:0006405 RNA export from nucleus; GO:0006409 tRNA export from nucleus; GO:0006412 translation; GO:0006414 translational elongation; GO:0006469 negative regulation of protein kinase activity; GO:0006518 peptide m…	GO:0000322 storage vacuole; GO:0000323 lytic vacuole; GO:0000324 fungal-type vacuole; GO:0000329 fungal-type vacuole membrane; GO:0005622 intracellular; GO:0005623 cell; GO:0005737 cytoplasm; GO:0005739 mitochondrion; GO:0005773 vacuole; GO:0005774 vacuolar membrane; GO:0005829 cytosol; GO:0005840 ribosome; GO:0005853 eukaryotic translation elongation factor 1 complex; GO:0005938 cell cortex; GO:…	GO:0000166 nucleotide binding; GO:0001882 nucleoside binding; GO:0001883 purine nucleoside binding; GO:0003676 nucleic acid binding; GO:0003723 RNA binding; GO:0003746 translation elongation factor activity; GO:0003779 actin binding; GO:0003785 actin monomer binding; GO:0003824 catalytic activity; GO:0003924 GTPase activity; GO:0005488 binding; GO:0005515 protein binding; GO:0005516 calmodulin bi…	K03231	EEF1A; elongation factor 1-alpha	map03013 RNA transport - animal; map05134 Legionellosis - animal; map05140 Leishmaniasis - animal;	PF00009; PF03144; PF03143	Elongation factor Tu GTP binding domain; Elongation factor Tu domain 2; Elongation factor Tu C-terminal domain	J	KOG0052	Translation elongation factor EF-1 alpha/Tu
Q57UL8	389	K	Flagellar calcium-binding protein TB-44A OS=Trypanosoma brucei brucei (strain 927/4 GUTat10.1) GN=Tb927.8.5460 PE=4 SV=1	Tb927.8.5460	cytoplasm				K13807	PPEF, PPP7C; serine/threonine-protein phosphatase with EF-hands [EC:3.1.3.16]	map04745 Phototransduction - fly - animal;	PF13202; PF13499	EF hand; EF-hand domain pair
Q38AC1	37	K	40S ribosomal protein S12 OS=Trypanosoma brucei brucei (strain 927/4 GUTat10.1) GN=Tb10.6k15.2050 PE=3 SV=1	Tb10.6k15.2050	cytoplasm	GO:0006950 response to stress; GO:0006970 response to osmotic stress; GO:0009628 response to abiotic stimulus; GO:0009651 response to salt stress; GO:0010035 response to inorganic substance; GO:0010038 response to metal ion; GO:0042221 response to chemical; GO:0046686 response to cadmium ion; GO:0050896 response to stimulus;	GO:0005622 intracellular; GO:0005623 cell; GO:0005634 nucleus; GO:0005737 cytoplasm; GO:0005829 cytosol; GO:0005840 ribosome; GO:0005844 polysome; GO:0015935 small ribosomal subunit; GO:0022626 cytosolic ribosome; GO:0022627 cytosolic small ribosomal subunit; GO:0032991 macromolecular complex; GO:0042788 polysomal ribosome; GO:0043226 organelle; GO:0043227 membrane-bounded organelle; GO:0043228 n…	GO:0003735 structural constituent of ribosome; GO:0005198 structural molecule activity;	K02951	RP-S12e, RPS12; small subunit ribosomal protein S12e	map03010 Ribosome - animal;	PF01248	Ribosomal protein L7Ae/L30e/S12e/Gadd45 family	J	KOG3406	40S ribosomal protein S12
Q381R6	179	K	DUF4200 domain-containing protein OS=Trypanosoma brucei brucei (strain 927/4 GUTat10.1) GN=Tb11.01.6840 PE=4 SV=1	Tb11.01.6840	nucleus	GO:0000226 microtubule cytoskeleton organization; GO:0001578 microtubule bundle formation; GO:0003341 cilium movement; GO:0006928 movement of cell or subcellular component; GO:0006996 organelle organization; GO:0007010 cytoskeleton organization; GO:0007017 microtubule-based process; GO:0007018 microtubule-based movement; GO:0009987 cellular process; GO:0016043 cellular component organization; GO:…	GO:0005622 intracellular; GO:0005623 cell; GO:0005737 cytoplasm; GO:0005813 centrosome; GO:0005815 microtubule organizing center; GO:0005856 cytoskeleton; GO:0005929 cilium; GO:0005930 axoneme; GO:0015630 microtubule cytoskeleton; GO:0031514 motile cilium; GO:0032838 cell projection cytoplasm; GO:0042995 cell projection; GO:0043226 organelle; GO:0043228 non-membrane-bounded organelle; GO:0043229 …	GO:0005488 binding; GO:0044877 macromolecular complex binding; GO:0070840 dynein complex binding;
Q57TR5	8	K	"Variant surface glycoprotein (VSG, atypical), putative OS=Trypanosoma brucei brucei (strain 927/4 GUTat10.1) GN=Tb927.3.370 PE=4 SV=1"	Tb927.3.370	extracellular							PF00913; PF10659	Trypanosome variant surface glycoprotein (A-type); Trypanosome variant surface glycoprotein C-terminal domain
Q581B8	52	K	"Chromatin assembly factor 1 subunit A, putative OS=Trypanosoma brucei brucei (strain 927/4 GUTat10.1) GN=Tb927.8.3980 PE=4 SV=1"	Tb927.8.3980	nucleus
Q57XX0	24	K	"40S ribosomal protein S25, putative OS=Trypanosoma brucei brucei (strain 927/4 GUTat10.1) GN=Tb10.70.4800 PE=1 SV=1"	Tb10.70.4800	nucleus	GO:0000028 ribosomal small subunit assembly; GO:0000184 nuclear-transcribed mRNA catabolic process, nonsense-mediated decay; GO:0000956 nuclear-transcribed mRNA catabolic process; GO:0002181 cytoplasmic translation; GO:0006139 nucleobase-containing compound metabolic process; GO:0006401 RNA catabolic process; GO:0006402 mRNA catabolic process; GO:0006412 translation; GO:0006413 translational init…	GO:0005622 intracellular; GO:0005623 cell; GO:0005634 nucleus; GO:0005654 nucleoplasm; GO:0005730 nucleolus; GO:0005737 cytoplasm; GO:0005773 vacuole; GO:0005774 vacuolar membrane; GO:0005829 cytosol; GO:0005840 ribosome; GO:0005844 polysome; GO:0005911 cell-cell junction; GO:0009506 plasmodesma; GO:0015935 small ribosomal subunit; GO:0016020 membrane; GO:0022626 cytosolic ribosome; GO:0022627 cy…	GO:0003676 nucleic acid binding; GO:0003723 RNA binding; GO:0003735 structural constituent of ribosome; GO:0005198 structural molecule activity; GO:0005488 binding; GO:0097159 organic cyclic compound binding; GO:1901363 heterocyclic compound binding;	K02975	RP-S25e, RPS25; small subunit ribosomal protein S25e	map03010 Ribosome - animal;			J	KOG1767	40S ribosomal protein S25
Q385T8	10	K	"Clathrin coat assembly protein, putative OS=Trypanosoma brucei brucei (strain 927/4 GUTat10.1) GN=Tb11.02.2410 PE=4 SV=1"	Tb11.02.2410	cytoplasm	GO:0000041 transition metal ion transport; GO:0000902 cell morphogenesis; GO:0000904 cell morphogenesis involved in differentiation; GO:0001505 regulation of neurotransmitter levels; GO:0001558 regulation of cell growth; GO:0002376 immune system process; GO:0002520 immune system development; GO:0003008 system process; GO:0006355 regulation of transcription, DNA-templated; GO:0006508 proteolysis; …	GO:0005622 intracellular; GO:0005623 cell; GO:0005628 prospore membrane; GO:0005634 nucleus; GO:0005737 cytoplasm; GO:0005768 endosome; GO:0005769 early endosome; GO:0005829 cytosol; GO:0005856 cytoskeleton; GO:0005886 plasma membrane; GO:0005905 clathrin-coated pit; GO:0005933 cellular bud; GO:0005935 cellular bud neck; GO:0005938 cell cortex; GO:0008021 synaptic vesicle; GO:0009986 cell surface…	GO:0000149 SNARE binding; GO:0000822 inositol hexakisphosphate binding; GO:0005102 receptor binding; GO:0005488 binding; GO:0005515 protein binding; GO:0005543 phospholipid binding; GO:0005545 1-phosphatidylinositol binding; GO:0005546 phosphatidylinositol-4,5-bisphosphate binding; GO:0008144 drug binding; GO:0008289 lipid binding; GO:0017016 Ras GTPase binding; GO:0017124 SH3 domain binding; GO:…				PF07651	ANTH domain	TU	KOG0251	Clathrin assembly protein AP180 and related proteins, contain ENTH domain
Q57XQ0	500	K	Hypothetical_protein OS=Trypanosoma brucei brucei (strain 927/4 GUTat10.1) GN=Tb927.7.2240 PE=4 SV=1	Tb927.7.2240	plasma membrane
Q38EH3	731	K	Uncharacterized protein OS=Trypanosoma brucei brucei (strain 927/4 GUTat10.1) GN=Tb09.v1.0410 PE=4 SV=1	Tb09.v1.0410	nucleus
Q381R6	177	K	DUF4200 domain-containing protein OS=Trypanosoma brucei brucei (strain 927/4 GUTat10.1) GN=Tb11.01.6840 PE=4 SV=1	Tb11.01.6840	nucleus	GO:0000226 microtubule cytoskeleton organization; GO:0001578 microtubule bundle formation; GO:0003341 cilium movement; GO:0006928 movement of cell or subcellular component; GO:0006996 organelle organization; GO:0007010 cytoskeleton organization; GO:0007017 microtubule-based process; GO:0007018 microtubule-based movement; GO:0009987 cellular process; GO:0016043 cellular component organization; GO:…	GO:0005622 intracellular; GO:0005623 cell; GO:0005737 cytoplasm; GO:0005813 centrosome; GO:0005815 microtubule organizing center; GO:0005856 cytoskeleton; GO:0005929 cilium; GO:0005930 axoneme; GO:0015630 microtubule cytoskeleton; GO:0031514 motile cilium; GO:0032838 cell projection cytoplasm; GO:0042995 cell projection; GO:0043226 organelle; GO:0043228 non-membrane-bounded organelle; GO:0043229 …	GO:0005488 binding; GO:0044877 macromolecular complex binding; GO:0070840 dynein complex binding;
P86939	154	K	Elongation factor 1-alpha 2 OS=Trypanosoma brucei brucei (strain 927/4 GUTat10.1) GN=Tb10.70.5670 PE=1 SV=1	Tb10.70.5670	cytoplasm	GO:0000302 response to reactive oxygen species; GO:0001932 regulation of protein phosphorylation; GO:0001933 negative regulation of protein phosphorylation; GO:0006403 RNA localization; GO:0006405 RNA export from nucleus; GO:0006409 tRNA export from nucleus; GO:0006412 translation; GO:0006414 translational elongation; GO:0006469 negative regulation of protein kinase activity; GO:0006518 peptide m…	GO:0000322 storage vacuole; GO:0000323 lytic vacuole; GO:0000324 fungal-type vacuole; GO:0000329 fungal-type vacuole membrane; GO:0005622 intracellular; GO:0005623 cell; GO:0005737 cytoplasm; GO:0005739 mitochondrion; GO:0005773 vacuole; GO:0005774 vacuolar membrane; GO:0005829 cytosol; GO:0005840 ribosome; GO:0005853 eukaryotic translation elongation factor 1 complex; GO:0005938 cell cortex; GO:…	GO:0000166 nucleotide binding; GO:0001882 nucleoside binding; GO:0001883 purine nucleoside binding; GO:0003676 nucleic acid binding; GO:0003723 RNA binding; GO:0003746 translation elongation factor activity; GO:0003779 actin binding; GO:0003785 actin monomer binding; GO:0003824 catalytic activity; GO:0003924 GTPase activity; GO:0005488 binding; GO:0005515 protein binding; GO:0005516 calmodulin bi…	K03231	EEF1A; elongation factor 1-alpha	map03013 RNA transport - animal; map05134 Legionellosis - animal; map05140 Leishmaniasis - animal;	PF00009; PF03144; PF03143	Elongation factor Tu GTP binding domain; Elongation factor Tu domain 2; Elongation factor Tu C-terminal domain	J	KOG0052	Translation elongation factor EF-1 alpha/Tu
Q57WR6	28	K	"10 kDa heat shock protein, putative OS=Trypanosoma brucei brucei (strain 927/4 GUTat10.1) GN=Tb927.7.1320 PE=3 SV=1"	Tb927.7.1320	mitochondria				K04078	groES, HSPE1; chaperonin GroES		PF00166	Chaperonin 10 Kd subunit	O	KOG1641	Mitochondrial chaperonin
Q57XH5	110	K	Invariant surface glycoprotein OS=Trypanosoma brucei brucei (strain 927/4 GUTat10.1) GN=Tb927.5.310 PE=4 SV=1	Tb927.5.310	plasma membrane
Q57UH2	268	K	69 kDa paraflagellar rod protein OS=Trypanosoma brucei brucei (strain 927/4 GUTat10.1) GN=Tb927.8.4970 PE=4 SV=1	Tb927.8.4970	cytoplasm
Q382P8	502	K	Hypothetical_protein OS=Trypanosoma brucei brucei (strain 927/4 GUTat10.1) GN=Tb11.52.0002 PE=4 SV=1	Tb11.52.0002	plasma membrane
Q57ZC6	281	K	Protein kinase domain-containing protein OS=Trypanosoma brucei brucei (strain 927/4 GUTat10.1) GN=Tb927.3.1850 PE=4 SV=1	Tb927.3.1850	nucleus				K08804	STK17; serine/threonine kinase 17 [EC:2.7.11.1]		PF00069	Protein kinase domain	T	KOG4645	MAPKKK (MAP kinase kinase kinase) SSK2 and related serine/threonine protein kinases
Q383X0	431	K	Adenosylhomocysteinase OS=Trypanosoma brucei brucei (strain 927/4 GUTat10.1) GN=Tb11.01.1350 PE=1 SV=1	Tb11.01.1350	cytoplasm	GO:0000096 sulfur amino acid metabolic process; GO:0000097 sulfur amino acid biosynthetic process; GO:0001666 response to hypoxia; GO:0002376 immune system process; GO:0002437 inflammatory response to antigenic stimulus; GO:0002439 chronic inflammatory response to antigenic stimulus; GO:0002544 chronic inflammatory response; GO:0006082 organic acid metabolic process; GO:0006139 nucleobase-contain…	GO:0005576 extracellular region; GO:0005622 intracellular; GO:0005623 cell; GO:0005634 nucleus; GO:0005737 cytoplasm; GO:0005829 cytosol; GO:0005856 cytoskeleton; GO:0005938 cell cortex; GO:0015629 actin cytoskeleton; GO:0031002 actin rod; GO:0031012 extracellular matrix; GO:0032432 actin filament bundle; GO:0042995 cell projection; GO:0043005 neuron projection; GO:0043226 organelle; GO:0043227 m…	GO:0000166 nucleotide binding; GO:0003824 catalytic activity; GO:0004013 adenosylhomocysteinase activity; GO:0005488 binding; GO:0005507 copper ion binding; GO:0005515 protein binding; GO:0016787 hydrolase activity; GO:0016801 hydrolase activity, acting on ether bonds; GO:0016802 trialkylsulfonium hydrolase activity; GO:0017076 purine nucleotide binding; GO:0030551 cyclic nucleotide binding; GO:0…	K01251	E3.3.1.1, ahcY; adenosylhomocysteinase [EC:3.3.1.1]	map00270 Cysteine and methionine metabolism - animal; map01100 Metabolic pathways - animal;	PF05221; PF00670	S-adenosyl-L-homocysteine hydrolase; S-adenosyl-L-homocysteine hydrolase, NAD binding domain	H	KOG1370	S-adenosylhomocysteine hydrolase
Q57XN4	223	K	"Tyrosyl-tRNA synthetase, putative OS=Trypanosoma brucei brucei (strain 927/4 GUTat10.1) GN=Tb927.7.2400 PE=4 SV=1"	Tb927.7.2400	cytoplasm	GO:0001936 regulation of endothelial cell proliferation; GO:0001937 negative regulation of endothelial cell proliferation; GO:0002376 immune system process; GO:0002791 regulation of peptide secretion; GO:0002793 positive regulation of peptide secretion; GO:0006082 organic acid metabolic process; GO:0006139 nucleobase-containing compound metabolic process; GO:0006399 tRNA metabolic process; GO:000…	GO:0005576 extracellular region; GO:0005615 extracellular space; GO:0005622 intracellular; GO:0005623 cell; GO:0005737 cytoplasm; GO:0005829 cytosol; GO:0009986 cell surface; GO:0017101 aminoacyl-tRNA synthetase multienzyme complex; GO:0017102 methionyl glutamyl tRNA synthetase complex; GO:0032991 macromolecular complex; GO:0044421 extracellular region part; GO:0044424 intracellular part; GO:0044…	GO:0000049 tRNA binding; GO:0003676 nucleic acid binding; GO:0003723 RNA binding; GO:0005102 receptor binding; GO:0005125 cytokine activity; GO:0005488 binding; GO:0005515 protein binding; GO:0019899 enzyme binding; GO:0030545 receptor regulator activity; GO:0042802 identical protein binding; GO:0042803 protein homodimerization activity; GO:0046983 protein dimerization activity; GO:0048018 recept…	K15437	AIMP1, ARC1; aminoacyl tRNA synthase complex-interacting multifunctional protein 1		PF01588	Putative tRNA binding domain	J	KOG2241	tRNA-binding protein
Q38C34	57	K	Elongation factor 1-alpha OS=Trypanosoma brucei brucei (strain 927/4 GUTat10.1) GN=Tb10.70.5680 PE=4 SV=1	Tb10.70.5680	cytoplasm	GO:0000302 response to reactive oxygen species; GO:0001932 regulation of protein phosphorylation; GO:0001933 negative regulation of protein phosphorylation; GO:0006403 RNA localization; GO:0006405 RNA export from nucleus; GO:0006409 tRNA export from nucleus; GO:0006412 translation; GO:0006414 translational elongation; GO:0006469 negative regulation of protein kinase activity; GO:0006518 peptide m…	GO:0000322 storage vacuole; GO:0000323 lytic vacuole; GO:0000324 fungal-type vacuole; GO:0000329 fungal-type vacuole membrane; GO:0005622 intracellular; GO:0005623 cell; GO:0005737 cytoplasm; GO:0005739 mitochondrion; GO:0005773 vacuole; GO:0005774 vacuolar membrane; GO:0005829 cytosol; GO:0005840 ribosome; GO:0005853 eukaryotic translation elongation factor 1 complex; GO:0005938 cell cortex; GO:…	GO:0000166 nucleotide binding; GO:0001882 nucleoside binding; GO:0001883 purine nucleoside binding; GO:0003676 nucleic acid binding; GO:0003723 RNA binding; GO:0003746 translation elongation factor activity; GO:0003779 actin binding; GO:0003785 actin monomer binding; GO:0003824 catalytic activity; GO:0003924 GTPase activity; GO:0005488 binding; GO:0005515 protein binding; GO:0005516 calmodulin bi…	K03231	EEF1A; elongation factor 1-alpha	map03013 RNA transport - animal; map05134 Legionellosis - animal; map05140 Leishmaniasis - animal;	PF00009; PF03144; PF03143	Elongation factor Tu GTP binding domain; Elongation factor Tu domain 2; Elongation factor Tu C-terminal domain	J	KOG0052	Translation elongation factor EF-1 alpha/Tu
Q38EI6	195	K	Hypothetical_protein_-_conserved OS=Trypanosoma brucei brucei (strain 927/4 GUTat10.1) GN=Tb09.160.5620 PE=4 SV=1	Tb09.160.5620	nucleus
Q38CV3	157	K	BARP protein OS=Trypanosoma brucei brucei (strain 927/4 GUTat10.1) GN=Tb09.244.2440 PE=4 SV=1	Tb09.244.2440	extracellular
Q57V97	29	K	"Protein phosphatase 2C, putative OS=Trypanosoma brucei brucei (strain 927/4 GUTat10.1) GN=Tb927.5.1660 PE=4 SV=1"	Tb927.5.1660	mitochondria				K14803	PTC2_3; protein phosphatase PTC2/3 [EC:3.1.3.16]				T	KOG0698	Serine/threonine protein phosphatase
Q388W4	28	K	Peptidase C83 domain-containing protein OS=Trypanosoma brucei brucei (strain 927/4 GUTat10.1) GN=Tb10.389.0720 PE=4 SV=1	Tb10.389.0720	cytoplasm
Q387G2	101	K	Peptidyl-prolyl cis-trans isomerase OS=Trypanosoma brucei brucei (strain 927/4 GUTat10.1) GN=Tb11.03.0250 PE=3 SV=1	Tb11.03.0250	cytoplasm				K09565	PPIF; peptidyl-prolyl isomerase F (cyclophilin D) [EC:5.2.1.8]	map04020 Calcium signaling pathway - animal; map04022 cGMP-PKG signaling pathway - animal; map05012 Parkinson disease - animal; map05016 Huntington disease - animal; map05145 Toxoplasmosis - animal;	PF00160	Cyclophilin type peptidyl-prolyl cis-trans isomerase/CLD	O	KOG0865	Cyclophilin type peptidyl-prolyl cis-trans isomerase
Q586Z6	314	K	Glyceraldehyde-3-phosphate dehydrogenase OS=Trypanosoma brucei brucei (strain 927/4 GUTat10.1) GN=Tb927.6.4300 PE=3 SV=1	Tb927.6.4300	extracellular				K00134	GAPDH, gapA; glyceraldehyde 3-phosphate dehydrogenase [EC:1.2.1.12]	map00010 Glycolysis / Gluconeogenesis - animal; map00710 Carbon fixation in photosynthetic organisms - animal; map01100 Metabolic pathways - animal; map01110 Biosynthesis of secondary metabolites - animal; map01120 Microbial metabolism in diverse environments - animal; map01130 Biosynthesis of antibiotics - animal; map01200 Carbon metabolism - animal; map01230 Biosynthesis of amino acids - animal…	PF00044; PF02800	Glyceraldehyde 3-phosphate dehydrogenase, NAD binding domain; Glyceraldehyde 3-phosphate dehydrogenase, C-terminal domain	G	KOG0657	Glyceraldehyde 3-phosphate dehydrogenase
Q38AY0	568	K	"ATP-dependent DEAD/H RNA helicase, putative OS=Trypanosoma brucei brucei (strain 927/4 GUTat10.1) GN=Tb10.70.0570 PE=3 SV=1"	Tb10.70.0570	cytoplasm,nucleus				K13179	DDX18, HAS1; ATP-dependent RNA helicase DDX18/HAS1 [EC:3.6.4.13]		PF00270; PF13959	DEAD/DEAH box helicase; Domain of unknown function (DUF4217)	A	KOG0342	ATP-dependent RNA helicase pitchoune
Q389P1	256	K	Heat shock protein 83 OS=Trypanosoma brucei brucei (strain 927/4 GUTat10.1) GN=Tb10.26.1080 PE=1 SV=1	Tb10.26.1080	cytoplasm				K04079	HSP90A, htpG; molecular chaperone HtpG	map04141 Protein processing in endoplasmic reticulum - animal; map04151 PI3K-Akt signaling pathway - animal; map04217 Necroptosis - animal; map04612 Antigen processing and presentation - animal; map04621 NOD-like receptor signaling pathway - animal; map04626 Plant-pathogen interaction - animal; map04657 IL-17 signaling pathway - animal; map04659 Th17 cell differentiation - animal; map04914 Proges…	PF02518	Histidine kinase-, DNA gyrase B-, and HSP90-like ATPase	O	KOG0019	Molecular chaperone (HSP90 family)
Q57VK2	660	K	Eukaryotic translation initiation factor 3 subunit a OS=Trypanosoma brucei brucei (strain 927/4 GUTat10.1) GN=Tb927.7.6090 PE=4 SV=1	Tb927.7.6090	cytoplasm,nucleus									J	KOG2072	Translation initiation factor 3, subunit a (eIF-3a)
Q38B46	268	K	Uncharacterized protein OS=Trypanosoma brucei brucei (strain 927/4 GUTat10.1) GN=Tb10.70.1420 PE=4 SV=1	Tb10.70.1420	mitochondria
Q388W1	364	K	Ttaggg binding factor OS=Trypanosoma brucei brucei (strain 927/4 GUTat10.1) GN=Tb10.389.0680 PE=4 SV=1	Tb10.389.0680	nucleus
Q389T1	97	K	Histone H2B OS=Trypanosoma brucei brucei (strain 927/4 GUTat10.1) GN=Tb10.406.0330 PE=3 SV=1	Tb10.406.0330	nucleus	GO:0006323 DNA packaging; GO:0006325 chromatin organization; GO:0006333 chromatin assembly or disassembly; GO:0006334 nucleosome assembly; GO:0006996 organelle organization; GO:0009987 cellular process; GO:0016043 cellular component organization; GO:0022607 cellular component assembly; GO:0031497 chromatin assembly; GO:0034622 cellular macromolecular complex assembly; GO:0034728 nucleosome organi…	GO:0005622 intracellular; GO:0005623 cell; GO:0005634 nucleus; GO:0005694 chromosome; GO:0043226 organelle; GO:0043227 membrane-bounded organelle; GO:0043228 non-membrane-bounded organelle; GO:0043229 intracellular organelle; GO:0043231 intracellular membrane-bounded organelle; GO:0043232 intracellular non-membrane-bounded organelle; GO:0044424 intracellular part; GO:0044464 cell part;	GO:0003676 nucleic acid binding; GO:0003677 DNA binding; GO:0005488 binding; GO:0097159 organic cyclic compound binding; GO:1901363 heterocyclic compound binding;	K11252	H2B; histone H2B	map05034 Alcoholism - animal; map05203 Viral carcinogenesis - animal; map05322 Systemic lupus erythematosus - animal;	PF00125	Core histone H2A/H2B/H3/H4	B	KOG1744	Histone H2B
Q57XJ9	102	K	"High mobility group protein, putative OS=Trypanosoma brucei brucei (strain 927/4 GUTat10.1) GN=Tb927.3.3490 PE=4 SV=1"	Tb927.3.3490	nucleus				K11295	HMGB2; high mobility group protein B2		PF08766; PF00505	DEK C terminal domain; HMG (high mobility group) box	B	KOG0381	HMG box-containing protein
Q384X5	327	K	"ATG16/SAP18/CVT11/APG16, putative OS=Trypanosoma brucei brucei (strain 927/4 GUTat10.1) GN=Tb11.02.4790 PE=4 SV=1"	Tb11.02.4790	nucleus	GO:0000045 autophagosome assembly; GO:0006508 proteolysis; GO:0006511 ubiquitin-dependent protein catabolic process; GO:0006807 nitrogen compound metabolic process; GO:0006810 transport; GO:0006897 endocytosis; GO:0006907 pinocytosis; GO:0006909 phagocytosis; GO:0006914 autophagy; GO:0006950 response to stress; GO:0006952 defense response; GO:0006996 organelle organization; GO:0007033 vacuole org…	GO:0000421 autophagosome membrane; GO:0005622 intracellular; GO:0005623 cell; GO:0005737 cytoplasm; GO:0005773 vacuole; GO:0005774 vacuolar membrane; GO:0005776 autophagosome; GO:0016020 membrane; GO:0031090 organelle membrane; GO:0032991 macromolecular complex; GO:0034274 Atg12-Atg5-Atg16 complex; GO:0043226 organelle; GO:0043227 membrane-bounded organelle; GO:0043229 intracellular organelle; GO…	GO:0003824 catalytic activity; GO:0016740 transferase activity; GO:0019776 Atg8 ligase activity;	K20868	ATG16L2; autophagy-related protein 16-2	map04140 Autophagy - animal - animal;			S	KOG0288	WD40 repeat protein TipD
Q389P1	551	K	Heat shock protein 83 OS=Trypanosoma brucei brucei (strain 927/4 GUTat10.1) GN=Tb10.26.1080 PE=1 SV=1	Tb10.26.1080	cytoplasm				K04079	HSP90A, htpG; molecular chaperone HtpG	map04141 Protein processing in endoplasmic reticulum - animal; map04151 PI3K-Akt signaling pathway - animal; map04217 Necroptosis - animal; map04612 Antigen processing and presentation - animal; map04621 NOD-like receptor signaling pathway - animal; map04626 Plant-pathogen interaction - animal; map04657 IL-17 signaling pathway - animal; map04659 Th17 cell differentiation - animal; map04914 Proges…	PF02518	Histidine kinase-, DNA gyrase B-, and HSP90-like ATPase	O	KOG0019	Molecular chaperone (HSP90 family)
Q582U6	578	K	Kinetoplastid kinetochore protein 17 OS=Trypanosoma brucei brucei (strain 927/4 GUTat10.1) GN=Tb927.3.2330 PE=4 SV=1	Tb927.3.2330	nucleus
Q38BV6	329	K	Enolase OS=Trypanosoma brucei brucei (strain 927/4 GUTat10.1) GN=Tb10.70.4740 PE=1 SV=1	Tb10.70.4740	cytoplasm	GO:0005975 carbohydrate metabolic process; GO:0005996 monosaccharide metabolic process; GO:0006006 glucose metabolic process; GO:0006007 glucose catabolic process; GO:0006082 organic acid metabolic process; GO:0006090 pyruvate metabolic process; GO:0006091 generation of precursor metabolites and energy; GO:0006094 gluconeogenesis; GO:0006096 glycolytic process; GO:0006139 nucleobase-containing co…	GO:0005622 intracellular; GO:0005623 cell; GO:0005737 cytoplasm; GO:0005829 cytosol; GO:0005886 plasma membrane; GO:0016020 membrane; GO:0044424 intracellular part; GO:0044444 cytoplasmic part; GO:0044464 cell part; GO:0071944 cell periphery;	GO:0003824 catalytic activity; GO:0004634 phosphopyruvate hydratase activity; GO:0016829 lyase activity; GO:0016835 carbon-oxygen lyase activity; GO:0016836 hydro-lyase activity;	K01689	ENO, eno; enolase [EC:4.2.1.11]	map00010 Glycolysis / Gluconeogenesis - animal; map00680 Methane metabolism - animal; map01100 Metabolic pathways - animal; map01110 Biosynthesis of secondary metabolites - animal; map01120 Microbial metabolism in diverse environments - animal; map01130 Biosynthesis of antibiotics - animal; map01200 Carbon metabolism - animal; map01230 Biosynthesis of amino acids - animal; map03018 RNA degradatio…	PF03952; PF00113	Enolase, N-terminal domain; Enolase, C-terminal TIM barrel domain	G	KOG2670	Enolase
Q580X6	285	K	ATP-dependent DNA helicase PIF5 OS=Trypanosoma brucei brucei (strain 927/4 GUTat10.1) GN=PIF5 PE=1 SV=1	PIF5	mitochondria	GO:0000002 mitochondrial genome maintenance; GO:0000723 telomere maintenance; GO:0006139 nucleobase-containing compound metabolic process; GO:0006259 DNA metabolic process; GO:0006260 DNA replication; GO:0006261 DNA-dependent DNA replication; GO:0006271 DNA strand elongation involved in DNA replication; GO:0006273 lagging strand elongation; GO:0006310 DNA recombination; GO:0006401 RNA catabolic p…	GO:0005622 intracellular; GO:0005623 cell; GO:0005634 nucleus; GO:0005657 replication fork; GO:0005694 chromosome; GO:0005737 cytoplasm; GO:0005739 mitochondrion; GO:0043226 organelle; GO:0043227 membrane-bounded organelle; GO:0043228 non-membrane-bounded organelle; GO:0043229 intracellular organelle; GO:0043231 intracellular membrane-bounded organelle; GO:0043232 intracellular non-membrane-bound…	GO:0000166 nucleotide binding; GO:0000287 magnesium ion binding; GO:0003678 DNA helicase activity; GO:0003824 catalytic activity; GO:0004003 ATP-dependent DNA helicase activity; GO:0004386 helicase activity; GO:0004857 enzyme inhibitor activity; GO:0005488 binding; GO:0005524 ATP binding; GO:0008026 ATP-dependent helicase activity; GO:0008094 DNA-dependent ATPase activity; GO:0008144 drug binding…	K15255	PIF1; ATP-dependent DNA helicase PIF1 [EC:3.6.4.12]				L	KOG0987	DNA helicase PIF1/RRM3
Q57U30	81	K	"40S ribosomal protein S33, putative OS=Trypanosoma brucei brucei (strain 927/4 GUTat10.1) GN=Tb927.7.230 PE=1 SV=1"	Tb927.7.230	cytoplasm	GO:0000028 ribosomal small subunit assembly; GO:0002181 cytoplasmic translation; GO:0006139 nucleobase-containing compound metabolic process; GO:0006364 rRNA processing; GO:0006396 RNA processing; GO:0006403 RNA localization; GO:0006405 RNA export from nucleus; GO:0006407 rRNA export from nucleus; GO:0006412 translation; GO:0006518 peptide metabolic process; GO:0006611 protein export from nucleus…	GO:0005622 intracellular; GO:0005623 cell; GO:0005737 cytoplasm; GO:0005783 endoplasmic reticulum; GO:0005789 endoplasmic reticulum membrane; GO:0005791 rough endoplasmic reticulum; GO:0005829 cytosol; GO:0005840 ribosome; GO:0005844 polysome; GO:0012505 endomembrane system; GO:0015935 small ribosomal subunit; GO:0016020 membrane; GO:0022626 cytosolic ribosome; GO:0022627 cytosolic small ribosoma…	GO:0003676 nucleic acid binding; GO:0003723 RNA binding; GO:0003735 structural constituent of ribosome; GO:0005198 structural molecule activity; GO:0005488 binding; GO:0097159 organic cyclic compound binding; GO:1901363 heterocyclic compound binding;	K02979	RP-S28e, RPS28; small subunit ribosomal protein S28e	map03010 Ribosome - animal;			J	KOG3502	40S ribosomal protein S28
Q38EH4	49	K	Hypothetical_protein_-_conserved OS=Trypanosoma brucei brucei (strain 927/4 GUTat10.1) GN=Tb09.v1.0400 PE=4 SV=1	Tb09.v1.0400	nucleus
Q38BL3	1155	K	"WD domain, G-beta repeat, putative OS=Trypanosoma brucei brucei (strain 927/4 GUTat10.1) GN=Tb10.70.3460 PE=4 SV=1"	Tb10.70.3460	cytoplasm
P50885	10	K	60S ribosomal protein L18 OS=Trypanosoma brucei brucei (strain 927/4 GUTat10.1) GN=RPL18-A PE=1 SV=1	RPL18-A	cytoplasm	GO:0002181 cytoplasmic translation; GO:0006412 translation; GO:0006518 peptide metabolic process; GO:0006807 nitrogen compound metabolic process; GO:0008152 metabolic process; GO:0009058 biosynthetic process; GO:0009059 macromolecule biosynthetic process; GO:0009987 cellular process; GO:0010467 gene expression; GO:0019538 protein metabolic process; GO:0034641 cellular nitrogen compound metabolic …	GO:0005622 intracellular; GO:0005623 cell; GO:0005737 cytoplasm; GO:0005773 vacuole; GO:0005774 vacuolar membrane; GO:0005829 cytosol; GO:0005840 ribosome; GO:0005886 plasma membrane; GO:0005911 cell-cell junction; GO:0009506 plasmodesma; GO:0009507 chloroplast; GO:0009536 plastid; GO:0015934 large ribosomal subunit; GO:0016020 membrane; GO:0022625 cytosolic large ribosomal subunit; GO:0022626 cy…	GO:0003676 nucleic acid binding; GO:0003723 RNA binding; GO:0003729 mRNA binding; GO:0003735 structural constituent of ribosome; GO:0005198 structural molecule activity; GO:0005488 binding; GO:0097159 organic cyclic compound binding; GO:1901363 heterocyclic compound binding;	K02883	RP-L18e, RPL18; large subunit ribosomal protein L18e	map03010 Ribosome - animal;			J	KOG1714	60s ribosomal protein L18
Q38BK6	50	K	40S ribosomal protein S3a OS=Trypanosoma brucei brucei (strain 927/4 GUTat10.1) GN=Tb10.70.3360 PE=1 SV=1	Tb10.70.3360	nucleus	GO:0000184 nuclear-transcribed mRNA catabolic process, nonsense-mediated decay; GO:0000956 nuclear-transcribed mRNA catabolic process; GO:0002181 cytoplasmic translation; GO:0006139 nucleobase-containing compound metabolic process; GO:0006401 RNA catabolic process; GO:0006402 mRNA catabolic process; GO:0006412 translation; GO:0006413 translational initiation; GO:0006417 regulation of translation;…	GO:0005622 intracellular; GO:0005623 cell; GO:0005634 nucleus; GO:0005654 nucleoplasm; GO:0005730 nucleolus; GO:0005737 cytoplasm; GO:0005783 endoplasmic reticulum; GO:0005829 cytosol; GO:0005840 ribosome; GO:0012505 endomembrane system; GO:0015935 small ribosomal subunit; GO:0022626 cytosolic ribosome; GO:0022627 cytosolic small ribosomal subunit; GO:0031974 membrane-enclosed lumen; GO:0031981 n…	GO:0003676 nucleic acid binding; GO:0003723 RNA binding; GO:0003729 mRNA binding; GO:0003735 structural constituent of ribosome; GO:0005198 structural molecule activity; GO:0005488 binding; GO:0005515 protein binding; GO:0031369 translation initiation factor binding; GO:0044877 macromolecular complex binding; GO:0048027 mRNA 5'-UTR binding; GO:0097159 organic cyclic compound binding; GO:1901363 h…	K02984	RP-S3Ae, RPS3A; small subunit ribosomal protein S3Ae	map03010 Ribosome - animal;			J	KOG1628	40S ribosomal protein S3A
Q582M3	36	K	Histone H2A OS=Trypanosoma brucei brucei (strain 927/4 GUTat10.1) GN=Tb927.7.6360 PE=3 SV=1	Tb927.7.6360	cytoplasm	GO:0006325 chromatin organization; GO:0006342 chromatin silencing; GO:0006355 regulation of transcription, DNA-templated; GO:0006996 organelle organization; GO:0009889 regulation of biosynthetic process; GO:0009890 negative regulation of biosynthetic process; GO:0009892 negative regulation of metabolic process; GO:0009987 cellular process; GO:0010468 regulation of gene expression; GO:0010556 regu…	GO:0000228 nuclear chromosome; GO:0000785 chromatin; GO:0000790 nuclear chromatin; GO:0005622 intracellular; GO:0005623 cell; GO:0005634 nucleus; GO:0005694 chromosome; GO:0031974 membrane-enclosed lumen; GO:0031981 nuclear lumen; GO:0043226 organelle; GO:0043227 membrane-bounded organelle; GO:0043228 non-membrane-bounded organelle; GO:0043229 intracellular organelle; GO:0043231 intracellular mem…	GO:0003676 nucleic acid binding; GO:0003677 DNA binding; GO:0005488 binding; GO:0097159 organic cyclic compound binding; GO:1901363 heterocyclic compound binding;	K11251	H2A; histone H2A	map04217 Necroptosis - animal; map05034 Alcoholism - animal; map05322 Systemic lupus erythematosus - animal;	PF00125	Core histone H2A/H2B/H3/H4	B	KOG1757	Histone 2A
Q382I2	194	K	F-box domain-containing protein OS=Trypanosoma brucei brucei (strain 927/4 GUTat10.1) GN=Tb11.01.5150 PE=4 SV=1	Tb11.01.5150	plasma membrane							PF12937	F-box-like
Q582N2	356	K	60S ribosomal protein L4 OS=Trypanosoma brucei brucei (strain 927/4 GUTat10.1) GN=Tb927.3.5050 PE=1 SV=1	Tb927.3.5050	extracellular	GO:0000184 nuclear-transcribed mRNA catabolic process, nonsense-mediated decay; GO:0000956 nuclear-transcribed mRNA catabolic process; GO:0001558 regulation of cell growth; GO:0002181 cytoplasmic translation; GO:0003360 brainstem development; GO:0006139 nucleobase-containing compound metabolic process; GO:0006401 RNA catabolic process; GO:0006402 mRNA catabolic process; GO:0006412 translation; GO…	GO:0005618 cell wall; GO:0005622 intracellular; GO:0005623 cell; GO:0005634 nucleus; GO:0005730 nucleolus; GO:0005737 cytoplasm; GO:0005773 vacuole; GO:0005774 vacuolar membrane; GO:0005783 endoplasmic reticulum; GO:0005791 rough endoplasmic reticulum; GO:0005829 cytosol; GO:0005840 ribosome; GO:0005844 polysome; GO:0005886 plasma membrane; GO:0005911 cell-cell junction; GO:0009506 plasmodesma; G…	GO:0003676 nucleic acid binding; GO:0003723 RNA binding; GO:0003729 mRNA binding; GO:0003735 structural constituent of ribosome; GO:0005198 structural molecule activity; GO:0005488 binding; GO:0008097 5S rRNA binding; GO:0019843 rRNA binding; GO:0097159 organic cyclic compound binding; GO:1901363 heterocyclic compound binding;	K02930	RP-L4e, RPL4; large subunit ribosomal protein L4e	map03010 Ribosome - animal;	PF14374	60S ribosomal protein L4 C-terminal domain	J	KOG1475	Ribosomal protein RPL1/RPL2/RL4L4
Q4GYX7	62	K	"Histone H3, putative OS=Trypanosoma brucei brucei (strain 927/4 GUTat10.1) GN=TB927.1.2430 PE=3 SV=1"	TB927.1.2430	nucleus				K11253	H3; histone H3	map05034 Alcoholism - animal; map05131 Shigellosis - animal; map05202 Transcriptional misregulation in cancer - animal; map05322 Systemic lupus erythematosus - animal;	PF00125	Core histone H2A/H2B/H3/H4	B	KOG1745	Histones H3 and H4
Q4GZ82	645	K	"rRNA biogenesis protein, putative OS=Trypanosoma brucei brucei (strain 927/4 GUTat10.1) GN=TB927.1.1370 PE=4 SV=1"	TB927.1.1370	cytoplasm	GO:0000027 ribosomal large subunit assembly; GO:0000028 ribosomal small subunit assembly; GO:0000447 endonucleolytic cleavage in ITS1 to separate SSU-rRNA from 5.8S rRNA and LSU-rRNA from tricistronic rRNA transcript (SSU-rRNA, 5.8S rRNA, LSU-rRNA); GO:0000460 maturation of 5.8S rRNA; GO:0000462 maturation of SSU-rRNA from tricistronic rRNA transcript (SSU-rRNA, 5.8S rRNA, LSU-rRNA); GO:0000463 m…	GO:0005622 intracellular; GO:0005623 cell; GO:0005634 nucleus; GO:0005654 nucleoplasm; GO:0005730 nucleolus; GO:0005886 plasma membrane; GO:0016020 membrane; GO:0030684 preribosome; GO:0030686 90S preribosome; GO:0031974 membrane-enclosed lumen; GO:0031981 nuclear lumen; GO:0032040 small-subunit processome; GO:0032991 macromolecular complex; GO:0043226 organelle; GO:0043227 membrane-bounded organ…	GO:0003676 nucleic acid binding; GO:0003723 RNA binding; GO:0003727 single-stranded RNA binding; GO:0003729 mRNA binding; GO:0005488 binding; GO:0005515 protein binding; GO:0008134 transcription factor binding; GO:0008187 poly-pyrimidine tract binding; GO:0008266 poly(U) RNA binding; GO:0019843 rRNA binding; GO:0030515 snoRNA binding; GO:0034511 U3 snoRNA binding; GO:0034512 box C/D snoRNA bindin…	K14792	RRP5, PDCD11; rRNA biogenesis protein RRP5				A	KOG1070	rRNA processing protein Rrp5
Q382I7	332	K	"Paraflagellar rod component, putative OS=Trypanosoma brucei brucei (strain 927/4 GUTat10.1) GN=Tb11.01.5100 PE=4 SV=1"	Tb11.01.5100	cytoplasm
Q4FKQ3	17	K	"Stress-inducible protein STI1-like, putative OS=Trypanosoma brucei brucei (strain 927/4 GUTat10.1) GN=Tb10.70.2770 PE=4 SV=1"	Tb10.70.2770	cytoplasm	GO:0000003 reproduction; GO:0000226 microtubule cytoskeleton organization; GO:0001578 microtubule bundle formation; GO:0006605 protein targeting; GO:0006626 protein targeting to mitochondrion; GO:0006810 transport; GO:0006839 mitochondrial transport; GO:0006886 intracellular protein transport; GO:0006996 organelle organization; GO:0007005 mitochondrion organization; GO:0007010 cytoskeleton organi…	GO:0005622 intracellular; GO:0005623 cell; GO:0005634 nucleus; GO:0005654 nucleoplasm; GO:0005737 cytoplasm; GO:0005739 mitochondrion; GO:0005740 mitochondrial envelope; GO:0005741 mitochondrial outer membrane; GO:0005829 cytosol; GO:0016020 membrane; GO:0016021 integral component of membrane; GO:0019867 outer membrane; GO:0031090 organelle membrane; GO:0031224 intrinsic component of membrane; GO…	GO:0005488 binding; GO:0005515 protein binding; GO:0031072 heat shock protein binding;	K23002	RPAP3; RNA polymerase II-associated protein 3				J	KOG1124	FOG: TPR repeat
Q57W72	385	K	"Bilobe protein, conserved OS=Trypanosoma brucei brucei (strain 927/4 GUTat10.1) GN=Tb927.8.3010 PE=4 SV=1"	Tb927.8.3010	nucleus
Q585J1	202	K	"Translation elongation factor 1-beta, putative OS=Trypanosoma brucei brucei (strain 927/4 GUTat10.1) GN=Tb927.4.3590 PE=3 SV=1"	Tb927.4.3590	cytoplasm	GO:0006082 organic acid metabolic process; GO:0006139 nucleobase-containing compound metabolic process; GO:0006399 tRNA metabolic process; GO:0006412 translation; GO:0006414 translational elongation; GO:0006418 tRNA aminoacylation for protein translation; GO:0006423 cysteinyl-tRNA aminoacylation; GO:0006518 peptide metabolic process; GO:0006520 cellular amino acid metabolic process; GO:0006725 ce…	GO:0005622 intracellular; GO:0005623 cell; GO:0005737 cytoplasm; GO:0005829 cytosol; GO:0005853 eukaryotic translation elongation factor 1 complex; GO:0032991 macromolecular complex; GO:0044424 intracellular part; GO:0044444 cytoplasmic part; GO:0044464 cell part;	GO:0000049 tRNA binding; GO:0000166 nucleotide binding; GO:0003676 nucleic acid binding; GO:0003723 RNA binding; GO:0003746 translation elongation factor activity; GO:0003824 catalytic activity; GO:0004812 aminoacyl-tRNA ligase activity; GO:0004817 cysteine-tRNA ligase activity; GO:0005488 binding; GO:0005515 protein binding; GO:0005524 ATP binding; GO:0008135 translation factor activity, RNA bin…	K03232	EEF1B; elongation factor 1-beta		PF00736	EF-1 guanine nucleotide exchange domain	J	KOG1668	Elongation factor 1 beta/delta chain
Q57VV3	20	K	Hypothetical_protein_-_conserved OS=Trypanosoma brucei brucei (strain 927/4 GUTat10.1) GN=Tb927.5.600 PE=4 SV=1	Tb927.5.600	mitochondria
Q389P1	476	K	Heat shock protein 83 OS=Trypanosoma brucei brucei (strain 927/4 GUTat10.1) GN=Tb10.26.1080 PE=1 SV=1	Tb10.26.1080	cytoplasm				K04079	HSP90A, htpG; molecular chaperone HtpG	map04141 Protein processing in endoplasmic reticulum - animal; map04151 PI3K-Akt signaling pathway - animal; map04217 Necroptosis - animal; map04612 Antigen processing and presentation - animal; map04621 NOD-like receptor signaling pathway - animal; map04626 Plant-pathogen interaction - animal; map04657 IL-17 signaling pathway - animal; map04659 Th17 cell differentiation - animal; map04914 Proges…	PF02518	Histidine kinase-, DNA gyrase B-, and HSP90-like ATPase	O	KOG0019	Molecular chaperone (HSP90 family)
Q57Y41	540	K	Hypothetical_protein_-_conserved OS=Trypanosoma brucei brucei (strain 927/4 GUTat10.1) GN=Tb927.4.4370 PE=4 SV=1	Tb927.4.4370	endoplasmic reticulum
Q57TZ5	253	K	Hypothetical_protein_-_conserved OS=Trypanosoma brucei brucei (strain 927/4 GUTat10.1) GN=Tb927.7.1650 PE=4 SV=1	Tb927.7.1650	nucleus
Q388C5	61	K	HTH cro/C1-type domain-containing protein OS=Trypanosoma brucei brucei (strain 927/4 GUTat10.1) GN=Tb10.61.1840 PE=4 SV=1	Tb10.61.1840	cytoplasm	GO:0000160 phosphorelay signal transduction system; GO:0001101 response to acid chemical; GO:0003158 endothelium development; GO:0006355 regulation of transcription, DNA-templated; GO:0006357 regulation of transcription from RNA polymerase II promoter; GO:0006950 response to stress; GO:0007154 cell communication; GO:0007165 signal transduction; GO:0007275 multicellular organism development; GO:00…	GO:0005622 intracellular; GO:0005623 cell; GO:0005634 nucleus; GO:0005730 nucleolus; GO:0005737 cytoplasm; GO:0005739 mitochondrion; GO:0005829 cytosol; GO:0031974 membrane-enclosed lumen; GO:0031981 nuclear lumen; GO:0043226 organelle; GO:0043227 membrane-bounded organelle; GO:0043228 non-membrane-bounded organelle; GO:0043229 intracellular organelle; GO:0043231 intracellular membrane-bounded or…	GO:0003676 nucleic acid binding; GO:0003700 transcription factor activity, sequence-specific DNA binding; GO:0003712 transcription cofactor activity; GO:0003713 transcription coactivator activity; GO:0003723 RNA binding; GO:0003729 mRNA binding; GO:0005488 binding; GO:0097159 organic cyclic compound binding; GO:1901363 heterocyclic compound binding;	K03627	MBF1; putative transcription factor		PF01381	Helix-turn-helix	K	KOG3398	Transcription factor MBF1
Q383E5	510	K	Heat shock protein 70 OS=Trypanosoma brucei brucei (strain 927/4 GUTat10.1) GN=Tb11.01.3110 PE=3 SV=1	Tb11.01.3110	cytoplasm		GO:0005622 intracellular; GO:0005623 cell; GO:0005737 cytoplasm; GO:0005815 microtubule organizing center; GO:0005829 cytosol; GO:0005856 cytoskeleton; GO:0015630 microtubule cytoskeleton; GO:0031982 vesicle; GO:0043226 organelle; GO:0043227 membrane-bounded organelle; GO:0043228 non-membrane-bounded organelle; GO:0043229 intracellular organelle; GO:0043232 intracellular non-membrane-bounded orga…		K03283	HSPA1s; heat shock 70kDa protein 1/2/6/8	map03040 Spliceosome - animal; map04010 MAPK signaling pathway - animal; map04141 Protein processing in endoplasmic reticulum - animal; map04144 Endocytosis - animal; map04213 Longevity regulating pathway - multiple species - animal; map04612 Antigen processing and presentation - animal; map04915 Estrogen signaling pathway - animal; map05134 Legionellosis - animal; map05145 Toxoplasmosis - animal…			O	KOG0101	Molecular chaperones HSP70/HSC70, HSP70 superfamily
Q583I6	1372	K	"Antigenic protein, putative OS=Trypanosoma brucei brucei (strain 927/4 GUTat10.1) GN=Tb927.4.2070 PE=4 SV=1"	Tb927.4.2070	cytoplasm,nucleus				K10408	DNAH; dynein heavy chain, axonemal	map05016 Huntington disease - animal;			Z	KOG3595	Dyneins, heavy chain
Q38B42	52	K	Fructose-bisphosphate aldolase OS=Trypanosoma brucei brucei (strain 927/4 GUTat10.1) GN=Tb10.70.1370 PE=3 SV=1	Tb10.70.1370	cytoplasm	GO:0005975 carbohydrate metabolic process; GO:0005996 monosaccharide metabolic process; GO:0006000 fructose metabolic process; GO:0006001 fructose catabolic process; GO:0006006 glucose metabolic process; GO:0006007 glucose catabolic process; GO:0006081 cellular aldehyde metabolic process; GO:0006082 organic acid metabolic process; GO:0006090 pyruvate metabolic process; GO:0006091 generation of pr…	GO:0005622 intracellular; GO:0005623 cell; GO:0005737 cytoplasm; GO:0005813 centrosome; GO:0005815 microtubule organizing center; GO:0005829 cytosol; GO:0005856 cytoskeleton; GO:0015630 microtubule cytoskeleton; GO:0034451 centriolar satellite; GO:0043226 organelle; GO:0043228 non-membrane-bounded organelle; GO:0043229 intracellular organelle; GO:0043232 intracellular non-membrane-bounded organel…	GO:0003824 catalytic activity; GO:0004332 fructose-bisphosphate aldolase activity; GO:0005488 binding; GO:0005515 protein binding; GO:0008092 cytoskeletal protein binding; GO:0016829 lyase activity; GO:0016830 carbon-carbon lyase activity; GO:0016832 aldehyde-lyase activity; GO:0019899 enzyme binding; GO:0030246 carbohydrate binding; GO:0036094 small molecule binding; GO:0042802 identical protein…	K01623	ALDO; fructose-bisphosphate aldolase, class I [EC:4.1.2.13]	map00010 Glycolysis / Gluconeogenesis - animal; map00030 Pentose phosphate pathway - animal; map00051 Fructose and mannose metabolism - animal; map00680 Methane metabolism - animal; map00710 Carbon fixation in photosynthetic organisms - animal; map01100 Metabolic pathways - animal; map01110 Biosynthesis of secondary metabolites - animal; map01120 Microbial metabolism in diverse environments - ani…	PF00274	Fructose-bisphosphate aldolase class-I	G	KOG1557	Fructose-biphosphate aldolase
Q388T7	34	K	Uncharacterized protein OS=Trypanosoma brucei brucei (strain 927/4 GUTat10.1) GN=Tb10.389.0360 PE=4 SV=1	Tb10.389.0360	nucleus
Q57VR0	111	K	Hypothetical_protein OS=Trypanosoma brucei brucei (strain 927/4 GUTat10.1) GN=Tb927.7.640 PE=4 SV=1	Tb927.7.640	plasma membrane
Q382K9	193	K	Uncharacterized protein OS=Trypanosoma brucei brucei (strain 927/4 GUTat10.1) GN=Tb11.01.4850 PE=4 SV=1	Tb11.01.4850	nucleus
Q4GYE8	395	K	"Chaperone protein DNAJ, putative OS=Trypanosoma brucei brucei (strain 927/4 GUTat10.1) GN=TB927.1.4300 PE=4 SV=1"	TB927.1.4300	nucleus				K09502	DNAJA1; DnaJ homolog subfamily A member 1	map04141 Protein processing in endoplasmic reticulum - animal;	PF00226	DnaJ domain	O	KOG0712	Molecular chaperone (DnaJ superfamily)
Q382P8	508	K	Hypothetical_protein OS=Trypanosoma brucei brucei (strain 927/4 GUTat10.1) GN=Tb11.52.0002 PE=4 SV=1	Tb11.52.0002	plasma membrane
Q38BV4	331	K	Splicing factor PTSR1 interacting protein OS=Trypanosoma brucei brucei (strain 927/4 GUTat10.1) GN=Tb10.70.4700 PE=4 SV=1	Tb10.70.4700	nucleus
Q583S0	13	K	Importin subunit alpha OS=Trypanosoma brucei brucei (strain 927/4 GUTat10.1) GN=Tb927.6.2640 PE=3 SV=1	Tb927.6.2640	cytoplasm,nucleus				K15043	KPNA2_7; importin subunit alpha-1/8	map05164 Influenza A - animal;			U	KOG0166	Karyopherin (importin) alpha
Q586Z6	252	K	Glyceraldehyde-3-phosphate dehydrogenase OS=Trypanosoma brucei brucei (strain 927/4 GUTat10.1) GN=Tb927.6.4300 PE=3 SV=1	Tb927.6.4300	extracellular				K00134	GAPDH, gapA; glyceraldehyde 3-phosphate dehydrogenase [EC:1.2.1.12]	map00010 Glycolysis / Gluconeogenesis - animal; map00710 Carbon fixation in photosynthetic organisms - animal; map01100 Metabolic pathways - animal; map01110 Biosynthesis of secondary metabolites - animal; map01120 Microbial metabolism in diverse environments - animal; map01130 Biosynthesis of antibiotics - animal; map01200 Carbon metabolism - animal; map01230 Biosynthesis of amino acids - animal…	PF00044; PF02800	Glyceraldehyde 3-phosphate dehydrogenase, NAD binding domain; Glyceraldehyde 3-phosphate dehydrogenase, C-terminal domain	G	KOG0657	Glyceraldehyde 3-phosphate dehydrogenase
Q57UH2	40	K	69 kDa paraflagellar rod protein OS=Trypanosoma brucei brucei (strain 927/4 GUTat10.1) GN=Tb927.8.4970 PE=4 SV=1	Tb927.8.4970	cytoplasm
Q389N7	563	K	"DNA mismatch repair protein, putative OS=Trypanosoma brucei brucei (strain 927/4 GUTat10.1) GN=Tb10.26.1030 PE=4 SV=1"	Tb10.26.1030	nucleus	GO:0000003 reproduction; GO:0006139 nucleobase-containing compound metabolic process; GO:0006259 DNA metabolic process; GO:0006281 DNA repair; GO:0006298 mismatch repair; GO:0006725 cellular aromatic compound metabolic process; GO:0006807 nitrogen compound metabolic process; GO:0006915 apoptotic process; GO:0006950 response to stress; GO:0006974 cellular response to DNA damage stimulus; GO:000699…	GO:0005622 intracellular; GO:0005623 cell; GO:0005634 nucleus; GO:0032300 mismatch repair complex; GO:0032301 MutSalpha complex; GO:0032991 macromolecular complex; GO:0043226 organelle; GO:0043227 membrane-bounded organelle; GO:0043229 intracellular organelle; GO:0043231 intracellular membrane-bounded organelle; GO:0044422 organelle part; GO:0044424 intracellular part; GO:0044428 nuclear part; GO…	GO:0000217 DNA secondary structure binding; GO:0000406 double-strand/single-strand DNA junction binding; GO:0003676 nucleic acid binding; GO:0003677 DNA binding; GO:0005488 binding; GO:0097159 organic cyclic compound binding; GO:1901363 heterocyclic compound binding;	K08735	MSH2; DNA mismatch repair protein MSH2	map01524 Platinum drug resistance - animal; map03430 Mismatch repair - animal; map05200 Pathways in cancer - animal; map05210 Colorectal cancer - animal;	PF05192; PF05190; PF00488	MutS domain III; MutS family domain IV; MutS domain V	L	KOG0219	Mismatch repair ATPase MSH2 (MutS family)
Q580I2	34	K	Pre-rrna-processing protein tsr1 homolog OS=Trypanosoma brucei brucei (strain 927/4 GUTat10.1) GN=Tb927.8.1410 PE=4 SV=1	Tb927.8.1410	mitochondria	GO:0000461 endonucleolytic cleavage to generate mature 3'-end of SSU-rRNA from (SSU-rRNA, 5.8S rRNA, LSU-rRNA); GO:0000462 maturation of SSU-rRNA from tricistronic rRNA transcript (SSU-rRNA, 5.8S rRNA, LSU-rRNA); GO:0000469 cleavage involved in rRNA processing; GO:0000478 endonucleolytic cleavage involved in rRNA processing; GO:0000479 endonucleolytic cleavage of tricistronic rRNA transcript (SSU…	GO:0005622 intracellular; GO:0005623 cell; GO:0005634 nucleus; GO:0005654 nucleoplasm; GO:0005730 nucleolus; GO:0005737 cytoplasm; GO:0005829 cytosol; GO:0030684 preribosome; GO:0030686 90S preribosome; GO:0030688 preribosome, small subunit precursor; GO:0031974 membrane-enclosed lumen; GO:0031981 nuclear lumen; GO:0032991 macromolecular complex; GO:0043226 organelle; GO:0043227 membrane-bounded …	GO:0000166 nucleotide binding; GO:0001882 nucleoside binding; GO:0001883 purine nucleoside binding; GO:0003676 nucleic acid binding; GO:0003723 RNA binding; GO:0003824 catalytic activity; GO:0003924 GTPase activity; GO:0005488 binding; GO:0005525 GTP binding; GO:0016462 pyrophosphatase activity; GO:0016787 hydrolase activity; GO:0016817 hydrolase activity, acting on acid anhydrides; GO:0016818 hy…	K14799	TSR1; pre-rRNA-processing protein TSR1		PF08142	AARP2CN (NUC121) domain	S	KOG1980	Uncharacterized conserved protein
Q38BV6	124	K	Enolase OS=Trypanosoma brucei brucei (strain 927/4 GUTat10.1) GN=Tb10.70.4740 PE=1 SV=1	Tb10.70.4740	cytoplasm	GO:0005975 carbohydrate metabolic process; GO:0005996 monosaccharide metabolic process; GO:0006006 glucose metabolic process; GO:0006007 glucose catabolic process; GO:0006082 organic acid metabolic process; GO:0006090 pyruvate metabolic process; GO:0006091 generation of precursor metabolites and energy; GO:0006094 gluconeogenesis; GO:0006096 glycolytic process; GO:0006139 nucleobase-containing co…	GO:0005622 intracellular; GO:0005623 cell; GO:0005737 cytoplasm; GO:0005829 cytosol; GO:0005886 plasma membrane; GO:0016020 membrane; GO:0044424 intracellular part; GO:0044444 cytoplasmic part; GO:0044464 cell part; GO:0071944 cell periphery;	GO:0003824 catalytic activity; GO:0004634 phosphopyruvate hydratase activity; GO:0016829 lyase activity; GO:0016835 carbon-oxygen lyase activity; GO:0016836 hydro-lyase activity;	K01689	ENO, eno; enolase [EC:4.2.1.11]	map00010 Glycolysis / Gluconeogenesis - animal; map00680 Methane metabolism - animal; map01100 Metabolic pathways - animal; map01110 Biosynthesis of secondary metabolites - animal; map01120 Microbial metabolism in diverse environments - animal; map01130 Biosynthesis of antibiotics - animal; map01200 Carbon metabolism - animal; map01230 Biosynthesis of amino acids - animal; map03018 RNA degradatio…	PF03952; PF00113	Enolase, N-terminal domain; Enolase, C-terminal TIM barrel domain	G	KOG2670	Enolase
Q38AK3	750	K	Hypothetical_protein OS=Trypanosoma brucei brucei (strain 927/4 GUTat10.1) GN=Tb10.6k15.3040 PE=4 SV=1	Tb10.6k15.3040	mitochondria
Q38EV1	235	K	Arginine kinase OS=Trypanosoma brucei brucei (strain 927/4 GUTat10.1) GN=Tb09.160.4570 PE=3 SV=1	Tb09.160.4570	cytoplasm	GO:0006793 phosphorus metabolic process; GO:0006796 phosphate-containing compound metabolic process; GO:0008152 metabolic process; GO:0009987 cellular process; GO:0016310 phosphorylation; GO:0044237 cellular metabolic process;		GO:0003824 catalytic activity; GO:0004054 arginine kinase activity; GO:0016301 kinase activity; GO:0016740 transferase activity; GO:0016772 transferase activity, transferring phosphorus-containing groups; GO:0016775 phosphotransferase activity, nitrogenous group as acceptor; GO:0019202 amino acid kinase activity;	K00934	E2.7.3.3; arginine kinase [EC:2.7.3.3]	map00330 Arginine and proline metabolism - animal;	PF02807; PF00217	ATP:guanido phosphotransferase, N-terminal domain; ATP:guanido phosphotransferase, C-terminal catalytic domain	E	KOG3581	Creatine kinases
Q385D7	389	K	C3H1-type domain-containing protein OS=Trypanosoma brucei brucei (strain 927/4 GUTat10.1) GN=Tb11.02.4190 PE=4 SV=1	Tb11.02.4190	nucleus
Q586J9	24	K	Histone deacetylase OS=Trypanosoma brucei brucei (strain 927/4 GUTat10.1) GN=Tb927.2.2190 PE=4 SV=1	Tb927.2.2190	cytoplasm	GO:0000122 negative regulation of transcription from RNA polymerase II promoter; GO:0000183 chromatin silencing at rDNA; GO:0000209 protein polyubiquitination; GO:0000302 response to reactive oxygen species; GO:0000902 cell morphogenesis; GO:0000904 cell morphogenesis involved in differentiation; GO:0001300 chronological cell aging; GO:0001301 progressive alteration of chromatin involved in cell …	GO:0000118 histone deacetylase complex; GO:0000228 nuclear chromosome; GO:0000775 chromosome, centromeric region; GO:0000781 chromosome, telomeric region; GO:0000785 chromatin; GO:0000790 nuclear chromatin; GO:0000792 heterochromatin; GO:0005622 intracellular; GO:0005623 cell; GO:0005634 nucleus; GO:0005654 nucleoplasm; GO:0005667 transcription factor complex; GO:0005694 chromosome; GO:0005720 nu…	GO:0000976 transcription regulatory region sequence-specific DNA binding; GO:0000977 RNA polymerase II regulatory region sequence-specific DNA binding; GO:0000978 RNA polymerase II core promoter proximal region sequence-specific DNA binding; GO:0000981 RNA polymerase II transcription factor activity, sequence-specific DNA binding; GO:0000982 transcription factor activity, RNA polymerase II core p…	K11407	HDAC6; histone deacetylase 6 [EC:3.5.1.98]	map05034 Alcoholism - animal; map05203 Viral carcinogenesis - animal;	PF00850	Histone deacetylase domain	B	KOG1343	Histone deacetylase complex, catalytic component HDA1
Q38E15	470	K	Kinesin-like protein OS=Trypanosoma brucei brucei (strain 927/4 GUTat10.1) GN=Tb09.211.1400 PE=3 SV=1	Tb09.211.1400	cytoplasm				K10393	KIF2_24, MCAK; kinesin family member 2/24	map04361 Axon regeneration - animal;	PF00225	Kinesin motor domain	Z	KOG0246	Kinesin-like protein
Q384S7	255	K	Glycerol-3-phosphate dehydrogenase OS=Trypanosoma brucei brucei (strain 927/4 GUTat10.1) GN=Tb11.02.5280 PE=3 SV=1	Tb11.02.5280	mitochondria	GO:0001302 replicative cell aging; GO:0001654 eye development; GO:0005975 carbohydrate metabolic process; GO:0005996 monosaccharide metabolic process; GO:0006006 glucose metabolic process; GO:0006066 alcohol metabolic process; GO:0006071 glycerol metabolic process; GO:0006072 glycerol-3-phosphate metabolic process; GO:0006091 generation of precursor metabolites and energy; GO:0006094 gluconeogene…	GO:0005622 intracellular; GO:0005623 cell; GO:0005737 cytoplasm; GO:0005739 mitochondrion; GO:0005740 mitochondrial envelope; GO:0005741 mitochondrial outer membrane; GO:0005743 mitochondrial inner membrane; GO:0009331 glycerol-3-phosphate dehydrogenase complex; GO:0016020 membrane; GO:0016021 integral component of membrane; GO:0019866 organelle inner membrane; GO:0019867 outer membrane; GO:00310…	GO:0003824 catalytic activity; GO:0004367 glycerol-3-phosphate dehydrogenase [NAD+] activity; GO:0004368 glycerol-3-phosphate dehydrogenase activity; GO:0005488 binding; GO:0005509 calcium ion binding; GO:0016491 oxidoreductase activity; GO:0016614 oxidoreductase activity, acting on CH-OH group of donors; GO:0016616 oxidoreductase activity, acting on the CH-OH group of donors, NAD or NADP as acce…	K00111	glpA, glpD; glycerol-3-phosphate dehydrogenase [EC:1.1.5.3]	map00564 Glycerophospholipid metabolism - animal; map01110 Biosynthesis of secondary metabolites - animal;	PF01266	FAD dependent oxidoreductase	C	KOG0042	Glycerol-3-phosphate dehydrogenase
Q580L2	256	K	73 kDa paraflagellar rod protein OS=Trypanosoma brucei brucei (strain 927/4 GUTat10.1) GN=Tb927.3.4290 PE=4 SV=1	Tb927.3.4290	cytoplasm
Q386E7	236	K	Adenylosuccinate synthetase OS=Trypanosoma brucei brucei (strain 927/4 GUTat10.1) GN=Tb11.02.1120 PE=3 SV=1	Tb11.02.1120	cytoplasm	GO:0006139 nucleobase-containing compound metabolic process; GO:0006163 purine nucleotide metabolic process; GO:0006164 purine nucleotide biosynthetic process; GO:0006167 AMP biosynthetic process; GO:0006725 cellular aromatic compound metabolic process; GO:0006753 nucleoside phosphate metabolic process; GO:0006793 phosphorus metabolic process; GO:0006796 phosphate-containing compound metabolic pr…	GO:0005622 intracellular; GO:0005623 cell; GO:0005737 cytoplasm; GO:0044424 intracellular part; GO:0044464 cell part;	GO:0003824 catalytic activity; GO:0004019 adenylosuccinate synthase activity; GO:0016874 ligase activity; GO:0016879 ligase activity, forming carbon-nitrogen bonds;	K01939	purA, ADSS; adenylosuccinate synthase [EC:6.3.4.4]	map00230 Purine metabolism - animal; map00250 Alanine, aspartate and glutamate metabolism - animal; map01100 Metabolic pathways - animal;	PF00709	Adenylosuccinate synthetase	F	KOG1355	Adenylosuccinate synthase
Q383I9	530	K	Component of motile flagella 9 OS=Trypanosoma brucei brucei (strain 927/4 GUTat10.1) GN=Tb11.01.2670 PE=4 SV=1	Tb11.01.2670	cytoplasm,nucleus	GO:0001539 cilium or flagellum-dependent cell motility; GO:0006928 movement of cell or subcellular component; GO:0009987 cellular process; GO:0040011 locomotion; GO:0048870 cell motility; GO:0051179 localization; GO:0051674 localization of cell; GO:0060285 cilium-dependent cell motility;
Q57XM1	4	K	"N-acetyltransferase, putative OS=Trypanosoma brucei brucei (strain 927/4 GUTat10.1) GN=Tb927.7.2530 PE=4 SV=1"	Tb927.7.2530	mitochondria	GO:0006325 chromatin organization; GO:0006464 cellular protein modification process; GO:0006473 protein acetylation; GO:0006475 internal protein amino acid acetylation; GO:0006807 nitrogen compound metabolic process; GO:0006996 organelle organization; GO:0008152 metabolic process; GO:0009987 cellular process; GO:0016043 cellular component organization; GO:0016569 covalent chromatin modification; …	GO:0032991 macromolecular complex;	GO:0003824 catalytic activity; GO:0008080 N-acetyltransferase activity; GO:0016407 acetyltransferase activity; GO:0016410 N-acyltransferase activity; GO:0016740 transferase activity; GO:0016746 transferase activity, transferring acyl groups; GO:0016747 transferase activity, transferring acyl groups other than amino-acyl groups;				PF13302	Acetyltransferase (GNAT) domain	G	KOG4135	Predicted phosphoglucosamine acetyltransferase
Q57V01	399	K	"GMP synthase, putative OS=Trypanosoma brucei brucei (strain 927/4 GUTat10.1) GN=Tb927.7.2100 PE=4 SV=1"	Tb927.7.2100	cytoplasm	GO:0000902 cell morphogenesis; GO:0000904 cell morphogenesis involved in differentiation; GO:0001101 response to acid chemical; GO:0006082 organic acid metabolic process; GO:0006139 nucleobase-containing compound metabolic process; GO:0006144 purine nucleobase metabolic process; GO:0006163 purine nucleotide metabolic process; GO:0006164 purine nucleotide biosynthetic process; GO:0006177 GMP biosy…	GO:0005622 intracellular; GO:0005623 cell; GO:0005694 chromosome; GO:0005700 polytene chromosome; GO:0005737 cytoplasm; GO:0005829 cytosol; GO:0032991 macromolecular complex; GO:0043226 organelle; GO:0043228 non-membrane-bounded organelle; GO:0043229 intracellular organelle; GO:0043232 intracellular non-membrane-bounded organelle; GO:0044424 intracellular part; GO:0044444 cytoplasmic part; GO:004…	GO:0003824 catalytic activity; GO:0003921 GMP synthase activity; GO:0003922 GMP synthase (glutamine-hydrolyzing) activity; GO:0005488 binding; GO:0005515 protein binding; GO:0008047 enzyme activator activity; GO:0016504 peptidase activator activity; GO:0016874 ligase activity; GO:0016879 ligase activity, forming carbon-nitrogen bonds; GO:0016884 carbon-nitrogen ligase activity, with glutamine as …	K01951	guaA, GMPS; GMP synthase (glutamine-hydrolysing) [EC:6.3.5.2]	map00230 Purine metabolism - animal; map00983 Drug metabolism - other enzymes - animal; map01100 Metabolic pathways - animal;	PF00117; PF02540; PF00958	Glutamine amidotransferase class-I; NAD synthase; GMP synthase C terminal domain	F	KOG1622	GMP synthase
Q38B42	117	K	Fructose-bisphosphate aldolase OS=Trypanosoma brucei brucei (strain 927/4 GUTat10.1) GN=Tb10.70.1370 PE=3 SV=1	Tb10.70.1370	cytoplasm	GO:0005975 carbohydrate metabolic process; GO:0005996 monosaccharide metabolic process; GO:0006000 fructose metabolic process; GO:0006001 fructose catabolic process; GO:0006006 glucose metabolic process; GO:0006007 glucose catabolic process; GO:0006081 cellular aldehyde metabolic process; GO:0006082 organic acid metabolic process; GO:0006090 pyruvate metabolic process; GO:0006091 generation of pr…	GO:0005622 intracellular; GO:0005623 cell; GO:0005737 cytoplasm; GO:0005813 centrosome; GO:0005815 microtubule organizing center; GO:0005829 cytosol; GO:0005856 cytoskeleton; GO:0015630 microtubule cytoskeleton; GO:0034451 centriolar satellite; GO:0043226 organelle; GO:0043228 non-membrane-bounded organelle; GO:0043229 intracellular organelle; GO:0043232 intracellular non-membrane-bounded organel…	GO:0003824 catalytic activity; GO:0004332 fructose-bisphosphate aldolase activity; GO:0005488 binding; GO:0005515 protein binding; GO:0008092 cytoskeletal protein binding; GO:0016829 lyase activity; GO:0016830 carbon-carbon lyase activity; GO:0016832 aldehyde-lyase activity; GO:0019899 enzyme binding; GO:0030246 carbohydrate binding; GO:0036094 small molecule binding; GO:0042802 identical protein…	K01623	ALDO; fructose-bisphosphate aldolase, class I [EC:4.1.2.13]	map00010 Glycolysis / Gluconeogenesis - animal; map00030 Pentose phosphate pathway - animal; map00051 Fructose and mannose metabolism - animal; map00680 Methane metabolism - animal; map00710 Carbon fixation in photosynthetic organisms - animal; map01100 Metabolic pathways - animal; map01110 Biosynthesis of secondary metabolites - animal; map01120 Microbial metabolism in diverse environments - ani…	PF00274	Fructose-bisphosphate aldolase class-I	G	KOG1557	Fructose-biphosphate aldolase
Q38DH7	148	K	Uncharacterized protein OS=Trypanosoma brucei brucei (strain 927/4 GUTat10.1) GN=Tb09.211.3290 PE=4 SV=1	Tb09.211.3290	mitochondria
Q387F6	329	K	MP44 OS=Trypanosoma brucei brucei (strain 927/4 GUTat10.1) GN=Tb11.03.0180 PE=4 SV=1	Tb11.03.0180	mitochondria
Q382Y3	75	K	Microtubule-associated protein OS=Trypanosoma brucei brucei (strain 927/4 GUTat10.1) GN=Tb11.01.3805 PE=4 SV=1	Tb11.01.3805	nucleus
Q581Y2	256	K	"Cyclophilin type peptidyl-prolyl cis-trans isomerase, putative OS=Trypanosoma brucei brucei (strain 927/4 GUTat10.1) GN=Tb927.8.2000 PE=4 SV=1"	Tb927.8.2000	extracellular	GO:0000413 protein peptidyl-prolyl isomerization; GO:0006464 cellular protein modification process; GO:0006807 nitrogen compound metabolic process; GO:0007154 cell communication; GO:0007165 signal transduction; GO:0008152 metabolic process; GO:0009987 cellular process; GO:0010035 response to inorganic substance; GO:0010038 response to metal ion; GO:0018193 peptidyl-amino acid modification; GO:001…	GO:0005622 intracellular; GO:0005623 cell; GO:0005737 cytoplasm; GO:0005739 mitochondrion; GO:0005794 Golgi apparatus; GO:0005829 cytosol; GO:0012505 endomembrane system; GO:0043226 organelle; GO:0043227 membrane-bounded organelle; GO:0043229 intracellular organelle; GO:0043231 intracellular membrane-bounded organelle; GO:0044424 intracellular part; GO:0044444 cytoplasmic part; GO:0044464 cell pa…	GO:0003755 peptidyl-prolyl cis-trans isomerase activity; GO:0003824 catalytic activity; GO:0005488 binding; GO:0008144 drug binding; GO:0016018 cyclosporin A binding; GO:0016853 isomerase activity; GO:0016859 cis-trans isomerase activity; GO:0033218 amide binding; GO:0042277 peptide binding;	K01802	E5.2.1.8; peptidylprolyl isomerase [EC:5.2.1.8]		PF00160	Cyclophilin type peptidyl-prolyl cis-trans isomerase/CLD	O	KOG0865	Cyclophilin type peptidyl-prolyl cis-trans isomerase
Q383Y7	57	K	"ATP synthase, putative OS=Trypanosoma brucei brucei (strain 927/4 GUTat10.1) GN=Tb11.01.1190 PE=4 SV=1"	Tb11.01.1190	cytoplasm	GO:0000003 reproduction; GO:0000041 transition metal ion transport; GO:0001763 morphogenesis of a branching structure; GO:0002009 morphogenesis of an epithelium; GO:0003006 developmental process involved in reproduction; GO:0006810 transport; GO:0006811 ion transport; GO:0006812 cation transport; GO:0006826 iron ion transport; GO:0006873 cellular ion homeostasis; GO:0006885 regulation of pH; GO:0…	GO:0000221 vacuolar proton-transporting V-type ATPase, V1 domain; GO:0000322 storage vacuole; GO:0000323 lytic vacuole; GO:0000324 fungal-type vacuole; GO:0000325 plant-type vacuole; GO:0000329 fungal-type vacuole membrane; GO:0000331 contractile vacuole; GO:0001669 acrosomal vesicle; GO:0005622 intracellular; GO:0005623 cell; GO:0005737 cytoplasm; GO:0005768 endosome; GO:0005773 vacuole; GO:0005…	GO:0003735 structural constituent of ribosome; GO:0003824 catalytic activity; GO:0005198 structural molecule activity; GO:0005215 transporter activity; GO:0005488 binding; GO:0005515 protein binding; GO:0008324 cation transmembrane transporter activity; GO:0008553 hydrogen-exporting ATPase activity, phosphorylative mechanism; GO:0015075 ion transmembrane transporter activity; GO:0015077 monovalen…	K02150	ATPeV1E, ATP6E; V-type H+-transporting ATPase subunit E	map00190 Oxidative phosphorylation - animal; map01100 Metabolic pathways - animal; map04145 Phagosome - animal; map04150 mTOR signaling pathway - animal; map04721 Synaptic vesicle cycle - animal; map04966 Collecting duct acid secretion - animal; map05110 Vibrio cholerae infection - animal; map05120 Epithelial cell signaling in Helicobacter pylori infection - animal; map05165 Human papillomavirus …			C	KOG1664	Vacuolar H+-ATPase V1 sector, subunit E
Q389T1	5	K	Histone H2B OS=Trypanosoma brucei brucei (strain 927/4 GUTat10.1) GN=Tb10.406.0330 PE=3 SV=1	Tb10.406.0330	nucleus	GO:0006323 DNA packaging; GO:0006325 chromatin organization; GO:0006333 chromatin assembly or disassembly; GO:0006334 nucleosome assembly; GO:0006996 organelle organization; GO:0009987 cellular process; GO:0016043 cellular component organization; GO:0022607 cellular component assembly; GO:0031497 chromatin assembly; GO:0034622 cellular macromolecular complex assembly; GO:0034728 nucleosome organi…	GO:0005622 intracellular; GO:0005623 cell; GO:0005634 nucleus; GO:0005694 chromosome; GO:0043226 organelle; GO:0043227 membrane-bounded organelle; GO:0043228 non-membrane-bounded organelle; GO:0043229 intracellular organelle; GO:0043231 intracellular membrane-bounded organelle; GO:0043232 intracellular non-membrane-bounded organelle; GO:0044424 intracellular part; GO:0044464 cell part;	GO:0003676 nucleic acid binding; GO:0003677 DNA binding; GO:0005488 binding; GO:0097159 organic cyclic compound binding; GO:1901363 heterocyclic compound binding;	K11252	H2B; histone H2B	map05034 Alcoholism - animal; map05203 Viral carcinogenesis - animal; map05322 Systemic lupus erythematosus - animal;	PF00125	Core histone H2A/H2B/H3/H4	B	KOG1744	Histone H2B
Q57XM6	178	K	"Peptidyl-prolyl cis-trans isomerase, putative OS=Trypanosoma brucei brucei (strain 927/4 GUTat10.1) GN=Tb927.7.2480 PE=1 SV=1"	Tb927.7.2480	nucleus	GO:0000122 negative regulation of transcription from RNA polymerase II promoter; GO:0000413 protein peptidyl-prolyl isomerization; GO:0001817 regulation of cytokine production; GO:0001818 negative regulation of cytokine production; GO:0001932 regulation of protein phosphorylation; GO:0001933 negative regulation of protein phosphorylation; GO:0001934 positive regulation of protein phosphorylation;…	GO:0005622 intracellular; GO:0005623 cell; GO:0005634 nucleus; GO:0005654 nucleoplasm; GO:0005737 cytoplasm; GO:0005829 cytosol; GO:0005886 plasma membrane; GO:0016020 membrane; GO:0018995 host; GO:0030430 host cell cytoplasm; GO:0030496 midbody; GO:0031974 membrane-enclosed lumen; GO:0031981 nuclear lumen; GO:0033643 host cell part; GO:0033646 host intracellular part; GO:0033647 host intracellul…	GO:0000993 RNA polymerase II core binding; GO:0001098 basal transcription machinery binding; GO:0001099 basal RNA polymerase II transcription machinery binding; GO:0003676 nucleic acid binding; GO:0003723 RNA binding; GO:0003729 mRNA binding; GO:0003755 peptidyl-prolyl cis-trans isomerase activity; GO:0003774 motor activity; GO:0003824 catalytic activity; GO:0005488 binding; GO:0005515 protein bi…	K09578	PIN1; peptidyl-prolyl cis-trans isomerase NIMA-interacting 1 [EC:5.2.1.8]	map04622 RIG-I-like receptor signaling pathway - animal;	PF00639	PPIC-type PPIASE domain	O	KOG3259	Peptidyl-prolyl cis-trans isomerase
Q583T6	350	K	Ribosomal RNA processing protein 45 OS=Trypanosoma brucei brucei (strain 927/4 GUTat10.1) GN=Tb927.6.670 PE=4 SV=1	Tb927.6.670	mitochondria	GO:0006139 nucleobase-containing compound metabolic process; GO:0006401 RNA catabolic process; GO:0006725 cellular aromatic compound metabolic process; GO:0006807 nitrogen compound metabolic process; GO:0008152 metabolic process; GO:0009056 catabolic process; GO:0009057 macromolecule catabolic process; GO:0009987 cellular process; GO:0016070 RNA metabolic process; GO:0016072 rRNA metabolic proces…	GO:0000177 cytoplasmic exosome (RNase complex); GO:0000178 exosome (RNase complex); GO:0005622 intracellular; GO:0005623 cell; GO:0005737 cytoplasm; GO:0032991 macromolecular complex; GO:0044424 intracellular part; GO:0044444 cytoplasmic part; GO:0044464 cell part; GO:1902494 catalytic complex; GO:1905354 exoribonuclease complex;	GO:0003676 nucleic acid binding; GO:0003723 RNA binding; GO:0005488 binding; GO:0017091 AU-rich element binding; GO:0097159 organic cyclic compound binding; GO:1901363 heterocyclic compound binding;	K03678	RRP45, EXOSC9; exosome complex component RRP45	map03018 RNA degradation - animal;	PF01138; PF03725	3' exoribonuclease family, domain 1; 3' exoribonuclease family, domain 2	J	KOG1614	Exosomal 3'-5' exoribonuclease complex, subunit Rrp45
Q38C53	783	K	"Calpain, putative OS=Trypanosoma brucei brucei (strain 927/4 GUTat10.1) GN=Tb10.70.5950 PE=3 SV=1"	Tb10.70.5950	nucleus				K08582	CAPN15; calpain-15 [EC:3.4.22.-]				OT	KOG0045	Cytosolic Ca2+-dependent cysteine protease (calpain), large subunit (EF-Hand protein superfamily)
Q57ZL6	302	K	Inosine-adenosine-guanosine-nucleoside hydrolase OS=Trypanosoma brucei brucei (strain 927/4 GUTat10.1) GN=Tb927.3.2960 PE=1 SV=1	Tb927.3.2960	cytoplasm							PF01156	Inosine-uridine preferring nucleoside hydrolase	G	KOG2938	Predicted inosine-uridine preferring nucleoside hydrolase
P86939	51	K	Elongation factor 1-alpha 2 OS=Trypanosoma brucei brucei (strain 927/4 GUTat10.1) GN=Tb10.70.5670 PE=1 SV=1	Tb10.70.5670	cytoplasm	GO:0000302 response to reactive oxygen species; GO:0001932 regulation of protein phosphorylation; GO:0001933 negative regulation of protein phosphorylation; GO:0006403 RNA localization; GO:0006405 RNA export from nucleus; GO:0006409 tRNA export from nucleus; GO:0006412 translation; GO:0006414 translational elongation; GO:0006469 negative regulation of protein kinase activity; GO:0006518 peptide m…	GO:0000322 storage vacuole; GO:0000323 lytic vacuole; GO:0000324 fungal-type vacuole; GO:0000329 fungal-type vacuole membrane; GO:0005622 intracellular; GO:0005623 cell; GO:0005737 cytoplasm; GO:0005739 mitochondrion; GO:0005773 vacuole; GO:0005774 vacuolar membrane; GO:0005829 cytosol; GO:0005840 ribosome; GO:0005853 eukaryotic translation elongation factor 1 complex; GO:0005938 cell cortex; GO:…	GO:0000166 nucleotide binding; GO:0001882 nucleoside binding; GO:0001883 purine nucleoside binding; GO:0003676 nucleic acid binding; GO:0003723 RNA binding; GO:0003746 translation elongation factor activity; GO:0003779 actin binding; GO:0003785 actin monomer binding; GO:0003824 catalytic activity; GO:0003924 GTPase activity; GO:0005488 binding; GO:0005515 protein binding; GO:0005516 calmodulin bi…	K03231	EEF1A; elongation factor 1-alpha	map03013 RNA transport - animal; map05134 Legionellosis - animal; map05140 Leishmaniasis - animal;	PF00009; PF03144; PF03143	Elongation factor Tu GTP binding domain; Elongation factor Tu domain 2; Elongation factor Tu C-terminal domain	J	KOG0052	Translation elongation factor EF-1 alpha/Tu
D6XKT6	207	K	Tryparedoxin peroxidase OS=Trypanosoma brucei brucei (strain 927/4 GUTat10.1) GN=Tb927.8.1990 PE=4 SV=1	Tb927.8.1990	mitochondria				K20011	PRDX3; peroxiredoxin 3 [EC:1.11.1.15]		PF00578; PF10417	AhpC/TSA family; C-terminal domain of 1-Cys peroxiredoxin	E	KOG0852	Alkyl hydroperoxide reductase, thiol specific antioxidant and related enzymes
Q586Z6	173	K	Glyceraldehyde-3-phosphate dehydrogenase OS=Trypanosoma brucei brucei (strain 927/4 GUTat10.1) GN=Tb927.6.4300 PE=3 SV=1	Tb927.6.4300	extracellular				K00134	GAPDH, gapA; glyceraldehyde 3-phosphate dehydrogenase [EC:1.2.1.12]	map00010 Glycolysis / Gluconeogenesis - animal; map00710 Carbon fixation in photosynthetic organisms - animal; map01100 Metabolic pathways - animal; map01110 Biosynthesis of secondary metabolites - animal; map01120 Microbial metabolism in diverse environments - animal; map01130 Biosynthesis of antibiotics - animal; map01200 Carbon metabolism - animal; map01230 Biosynthesis of amino acids - animal…	PF00044; PF02800	Glyceraldehyde 3-phosphate dehydrogenase, NAD binding domain; Glyceraldehyde 3-phosphate dehydrogenase, C-terminal domain	G	KOG0657	Glyceraldehyde 3-phosphate dehydrogenase
Q383E5	71	K	Heat shock protein 70 OS=Trypanosoma brucei brucei (strain 927/4 GUTat10.1) GN=Tb11.01.3110 PE=3 SV=1	Tb11.01.3110	cytoplasm		GO:0005622 intracellular; GO:0005623 cell; GO:0005737 cytoplasm; GO:0005815 microtubule organizing center; GO:0005829 cytosol; GO:0005856 cytoskeleton; GO:0015630 microtubule cytoskeleton; GO:0031982 vesicle; GO:0043226 organelle; GO:0043227 membrane-bounded organelle; GO:0043228 non-membrane-bounded organelle; GO:0043229 intracellular organelle; GO:0043232 intracellular non-membrane-bounded orga…		K03283	HSPA1s; heat shock 70kDa protein 1/2/6/8	map03040 Spliceosome - animal; map04010 MAPK signaling pathway - animal; map04141 Protein processing in endoplasmic reticulum - animal; map04144 Endocytosis - animal; map04213 Longevity regulating pathway - multiple species - animal; map04612 Antigen processing and presentation - animal; map04915 Estrogen signaling pathway - animal; map05134 Legionellosis - animal; map05145 Toxoplasmosis - animal…			O	KOG0101	Molecular chaperones HSP70/HSC70, HSP70 superfamily
D6XGM6	8	K	Histone deacetylase OS=Trypanosoma brucei brucei (strain 927/4 GUTat10.1) GN=Tb927.5.2900 PE=4 SV=1	Tb927.5.2900	cytoplasm,nucleus				K11407	HDAC6; histone deacetylase 6 [EC:3.5.1.98]	map05034 Alcoholism - animal; map05203 Viral carcinogenesis - animal;	PF00850	Histone deacetylase domain	B	KOG1343	Histone deacetylase complex, catalytic component HDA1
D6XFL0	97	K	p25-alpha OS=Trypanosoma brucei brucei (strain 927/4 GUTat10.1) GN=Tb927.4.2740 PE=4 SV=1	Tb927.4.2740	cytoplasm	GO:0000226 microtubule cytoskeleton organization; GO:0001578 microtubule bundle formation; GO:0006996 organelle organization; GO:0007010 cytoskeleton organization; GO:0007017 microtubule-based process; GO:0009987 cellular process; GO:0016043 cellular component organization; GO:0022607 cellular component assembly; GO:0031109 microtubule polymerization or depolymerization; GO:0031334 positive regul…	GO:0005622 intracellular; GO:0005623 cell; GO:0005634 nucleus; GO:0005737 cytoplasm; GO:0005739 mitochondrion; GO:0005829 cytosol; GO:0005856 cytoskeleton; GO:0030424 axon; GO:0036477 somatodendritic compartment; GO:0042995 cell projection; GO:0043005 neuron projection; GO:0043025 neuronal cell body; GO:0043209 myelin sheath; GO:0043226 organelle; GO:0043227 membrane-bounded organelle; GO:0043228…	GO:0005488 binding; GO:0005515 protein binding; GO:0008017 microtubule binding; GO:0008092 cytoskeletal protein binding; GO:0015631 tubulin binding;				PF05517	p25-alpha	T	KOG4070	Putative signal transduction protein p25
D6XKT6	219	K	Tryparedoxin peroxidase OS=Trypanosoma brucei brucei (strain 927/4 GUTat10.1) GN=Tb927.8.1990 PE=4 SV=1	Tb927.8.1990	mitochondria				K20011	PRDX3; peroxiredoxin 3 [EC:1.11.1.15]		PF00578; PF10417	AhpC/TSA family; C-terminal domain of 1-Cys peroxiredoxin	E	KOG0852	Alkyl hydroperoxide reductase, thiol specific antioxidant and related enzymes
Q385X1	67	K	ALBA-Domain Protein OS=Trypanosoma brucei brucei (strain 927/4 GUTat10.1) GN=Tb11.02.2040 PE=4 SV=1	Tb11.02.2040	mitochondria
Q38BM7	494	K	Ig-like domain-containing protein OS=Trypanosoma brucei brucei (strain 927/4 GUTat10.1) GN=Tb10.70.3650 PE=4 SV=1	Tb10.70.3650	cytoplasm
Q586X9	145	K	"Transcription elongation factor S-II, putative OS=Trypanosoma brucei brucei (strain 927/4 GUTat10.1) GN=Tb927.2.3580 PE=1 SV=1"	Tb927.2.3580	nucleus							PF01096	Transcription factor S-II (TFIIS)	K	KOG1105	Transcription elongation factor TFIIS/Cofactor of enhancer-binding protein Sp1
Q38CP5	85	K	"Variant surface glycoprotein (VSG), putative OS=Trypanosoma brucei brucei (strain 927/4 GUTat10.1) GN=Tb09.244.0910 PE=4 SV=1"	Tb09.244.0910	cytoplasm
Q381B2	177	K	"Chaperone protein DNAJ, putative OS=Trypanosoma brucei brucei (strain 927/4 GUTat10.1) GN=Tb11.01.8480 PE=4 SV=1"	Tb11.01.8480	extracellular	GO:0006457 protein folding; GO:0006508 proteolysis; GO:0006511 ubiquitin-dependent protein catabolic process; GO:0006807 nitrogen compound metabolic process; GO:0006950 response to stress; GO:0006986 response to unfolded protein; GO:0008152 metabolic process; GO:0009056 catabolic process; GO:0009057 macromolecule catabolic process; GO:0009987 cellular process; GO:0010033 response to organic subst…	GO:0005622 intracellular; GO:0005623 cell; GO:0005737 cytoplasm; GO:0005783 endoplasmic reticulum; GO:0005788 endoplasmic reticulum lumen; GO:0005829 cytosol; GO:0012505 endomembrane system; GO:0031974 membrane-enclosed lumen; GO:0043226 organelle; GO:0043227 membrane-bounded organelle; GO:0043229 intracellular organelle; GO:0043231 intracellular membrane-bounded organelle; GO:0043233 organelle l…	GO:0005488 binding; GO:0005515 protein binding; GO:0030544 Hsp70 protein binding; GO:0031072 heat shock protein binding; GO:0051087 chaperone binding;	K09502	DNAJA1; DnaJ homolog subfamily A member 1	map04141 Protein processing in endoplasmic reticulum - animal;	PF00226; PF01556; PF00684	DnaJ domain; DnaJ C terminal domain; DnaJ central domain	O	KOG0712	Molecular chaperone (DnaJ superfamily)
Q4GYY5	96	K	Tubulin alpha chain OS=Trypanosoma brucei brucei (strain 927/4 GUTat10.1) GN=TB927.1.2340 PE=3 SV=1	TB927.1.2340	cytoplasm,nucleus		GO:0005622 intracellular; GO:0005623 cell; GO:0005856 cytoskeleton; GO:0043226 organelle; GO:0043228 non-membrane-bounded organelle; GO:0043229 intracellular organelle; GO:0043232 intracellular non-membrane-bounded organelle; GO:0044424 intracellular part; GO:0044464 cell part;		K07374	TUBA; tubulin alpha	map04145 Phagosome - animal; map04210 Apoptosis - animal; map04530 Tight junction - animal; map04540 Gap junction - animal; map05130 Pathogenic Escherichia coli infection - animal;	PF00091; PF03953	Tubulin/FtsZ family, GTPase domain; Tubulin C-terminal domain	Z	KOG1376	Alpha tubulin
Q583T1	100	K	"40S ribosomal protein L14, putative OS=Trypanosoma brucei brucei (strain 927/4 GUTat10.1) GN=Tb927.6.720 PE=4 SV=1"	Tb927.6.720	nucleus	GO:0000184 nuclear-transcribed mRNA catabolic process, nonsense-mediated decay; GO:0000956 nuclear-transcribed mRNA catabolic process; GO:0002181 cytoplasmic translation; GO:0006139 nucleobase-containing compound metabolic process; GO:0006355 regulation of transcription, DNA-templated; GO:0006364 rRNA processing; GO:0006396 RNA processing; GO:0006401 RNA catabolic process; GO:0006402 mRNA catabol…	GO:0005622 intracellular; GO:0005623 cell; GO:0005634 nucleus; GO:0005730 nucleolus; GO:0005737 cytoplasm; GO:0005773 vacuole; GO:0005774 vacuolar membrane; GO:0005783 endoplasmic reticulum; GO:0005789 endoplasmic reticulum membrane; GO:0005791 rough endoplasmic reticulum; GO:0005829 cytosol; GO:0005840 ribosome; GO:0005844 polysome; GO:0005911 cell-cell junction; GO:0009506 plasmodesma; GO:00095…	GO:0003676 nucleic acid binding; GO:0003700 transcription factor activity, sequence-specific DNA binding; GO:0003723 RNA binding; GO:0003729 mRNA binding; GO:0003735 structural constituent of ribosome; GO:0005198 structural molecule activity; GO:0005488 binding; GO:0097159 organic cyclic compound binding; GO:1901363 heterocyclic compound binding;						J	KOG3421	60S ribosomal protein L14
Q38AM1	127	K	Bromo domain-containing protein OS=Trypanosoma brucei brucei (strain 927/4 GUTat10.1) GN=Tb10.6k15.3240 PE=1 SV=1	Tb10.6k15.3240	cytoplasm,nucleus	GO:0006325 chromatin organization; GO:0006338 chromatin remodeling; GO:0006355 regulation of transcription, DNA-templated; GO:0006357 regulation of transcription from RNA polymerase II promoter; GO:0006464 cellular protein modification process; GO:0006473 protein acetylation; GO:0006475 internal protein amino acid acetylation; GO:0006807 nitrogen compound metabolic process; GO:0006996 organelle o…	GO:0000123 histone acetyltransferase complex; GO:0000124 SAGA complex; GO:0000775 chromosome, centromeric region; GO:0005622 intracellular; GO:0005623 cell; GO:0005634 nucleus; GO:0005654 nucleoplasm; GO:0005671 Ada2/Gcn5/Ada3 transcription activator complex; GO:0005694 chromosome; GO:0005737 cytoplasm; GO:0005829 cytosol; GO:0031248 protein acetyltransferase complex; GO:0031974 membrane-enclosed…	GO:0003712 transcription cofactor activity; GO:0003713 transcription coactivator activity; GO:0003824 catalytic activity; GO:0004402 histone acetyltransferase activity; GO:0005488 binding; GO:0005515 protein binding; GO:0008080 N-acetyltransferase activity; GO:0010484 H3 histone acetyltransferase activity; GO:0016407 acetyltransferase activity; GO:0016410 N-acyltransferase activity; GO:0016740 tr…	K11348	BRPF1; bromodomain and PHD finger-containing protein 1		PF00439	Bromodomain	S	KOG0955	PHD finger protein BR140/LIN-49
Q38CY8	199	K	"60S ribosomal protein L5, putative OS=Trypanosoma brucei brucei (strain 927/4 GUTat10.1) GN=Tb09.244.2730 PE=1 SV=1"	Tb09.244.2730	nucleus	GO:0000027 ribosomal large subunit assembly; GO:0002181 cytoplasmic translation; GO:0006412 translation; GO:0006518 peptide metabolic process; GO:0006807 nitrogen compound metabolic process; GO:0006996 organelle organization; GO:0008152 metabolic process; GO:0009058 biosynthetic process; GO:0009059 macromolecule biosynthetic process; GO:0009987 cellular process; GO:0010467 gene expression; GO:001…	GO:0005622 intracellular; GO:0005623 cell; GO:0005737 cytoplasm; GO:0005829 cytosol; GO:0005840 ribosome; GO:0015934 large ribosomal subunit; GO:0022625 cytosolic large ribosomal subunit; GO:0022626 cytosolic ribosome; GO:0032991 macromolecular complex; GO:0043226 organelle; GO:0043228 non-membrane-bounded organelle; GO:0043229 intracellular organelle; GO:0043232 intracellular non-membrane-bounde…	GO:0003676 nucleic acid binding; GO:0003723 RNA binding; GO:0003735 structural constituent of ribosome; GO:0005198 structural molecule activity; GO:0005488 binding; GO:0008097 5S rRNA binding; GO:0019843 rRNA binding; GO:0097159 organic cyclic compound binding; GO:1901363 heterocyclic compound binding;	K02932	RP-L5e, RPL5; large subunit ribosomal protein L5e	map03010 Ribosome - animal;	PF14204	Ribosomal L18 C-terminal region	J	KOG0875	60S ribosomal protein L5
Q38A80	188	K	Flagellum targeting protein kharon1 OS=Trypanosoma brucei brucei (strain 927/4 GUTat10.1) GN=Tb10.6k15.1500 PE=4 SV=1	Tb10.6k15.1500	nucleus
Q582Y5	137	K	Uncharacterized protein OS=Trypanosoma brucei brucei (strain 927/4 GUTat10.1) GN=Tb927.3.2730 PE=4 SV=1	Tb927.3.2730	nucleus
Q583L5	117	K	"Variant surface glycoprotein (VSG, atypical), putative OS=Trypanosoma brucei brucei (strain 927/4 GUTat10.1) GN=Tb927.6.5450 PE=4 SV=1"	Tb927.6.5450	cytoplasm
Q57UP8	302	K	Elongation of fatty acids protein OS=Trypanosoma brucei brucei (strain 927/4 GUTat10.1) GN=Tb927.7.4180 PE=3 SV=1	Tb927.7.4180	plasma membrane				K10203	ELOVL6; elongation of very long chain fatty acids protein 6 [EC:2.3.1.199]	map00062 Fatty acid elongation - animal; map01040 Biosynthesis of unsaturated fatty acids - animal; map01100 Metabolic pathways - animal; map01110 Biosynthesis of secondary metabolites - animal; map01212 Fatty acid metabolism - animal;			I	KOG3072	Long chain fatty acid elongase
Q383E5	77	K	Heat shock protein 70 OS=Trypanosoma brucei brucei (strain 927/4 GUTat10.1) GN=Tb11.01.3110 PE=3 SV=1	Tb11.01.3110	cytoplasm		GO:0005622 intracellular; GO:0005623 cell; GO:0005737 cytoplasm; GO:0005815 microtubule organizing center; GO:0005829 cytosol; GO:0005856 cytoskeleton; GO:0015630 microtubule cytoskeleton; GO:0031982 vesicle; GO:0043226 organelle; GO:0043227 membrane-bounded organelle; GO:0043228 non-membrane-bounded organelle; GO:0043229 intracellular organelle; GO:0043232 intracellular non-membrane-bounded orga…		K03283	HSPA1s; heat shock 70kDa protein 1/2/6/8	map03040 Spliceosome - animal; map04010 MAPK signaling pathway - animal; map04141 Protein processing in endoplasmic reticulum - animal; map04144 Endocytosis - animal; map04213 Longevity regulating pathway - multiple species - animal; map04612 Antigen processing and presentation - animal; map04915 Estrogen signaling pathway - animal; map05134 Legionellosis - animal; map05145 Toxoplasmosis - animal…			O	KOG0101	Molecular chaperones HSP70/HSC70, HSP70 superfamily
Q38EH4	88	K	Hypothetical_protein_-_conserved OS=Trypanosoma brucei brucei (strain 927/4 GUTat10.1) GN=Tb09.v1.0400 PE=4 SV=1	Tb09.v1.0400	nucleus
Q387U0	328	K	"WD domain, G-beta repeat, putative OS=Trypanosoma brucei brucei (strain 927/4 GUTat10.1) GN=Tb10.61.0570 PE=4 SV=1"	Tb10.61.0570	nucleus	GO:0000375 RNA splicing, via transesterification reactions; GO:0000377 RNA splicing, via transesterification reactions with bulged adenosine as nucleophile; GO:0000398 mRNA splicing, via spliceosome; GO:0001666 response to hypoxia; GO:0006139 nucleobase-containing compound metabolic process; GO:0006351 transcription, DNA-templated; GO:0006353 DNA-templated transcription, termination; GO:0006366 t…	GO:0000323 lytic vacuole; GO:0005622 intracellular; GO:0005623 cell; GO:0005634 nucleus; GO:0005654 nucleoplasm; GO:0005737 cytoplasm; GO:0005773 vacuole; GO:0005783 endoplasmic reticulum; GO:0005848 mRNA cleavage stimulating factor complex; GO:0005849 mRNA cleavage factor complex; GO:0005886 plasma membrane; GO:0009925 basal plasma membrane; GO:0012505 endomembrane system; GO:0016020 membrane; G…	GO:0005215 transporter activity; GO:0010329 auxin efflux transmembrane transporter activity; GO:0015562 efflux transmembrane transporter activity; GO:0022857 transmembrane transporter activity; GO:0080161 auxin transmembrane transporter activity;	K14406	CSTF1; cleavage stimulation factor subunit 1	map03015 mRNA surveillance pathway - animal;			A	KOG0640	mRNA cleavage stimulating factor complex; subunit 1
Q385P1	578	K	"Ubiquitin carboxyl-terminal hydrolase, putative OS=Trypanosoma brucei brucei (strain 927/4 GUTat10.1) GN=Tb11.02.2940 PE=3 SV=1"	Tb11.02.2940	nucleus				K11855	USP36_42; ubiquitin carboxyl-terminal hydrolase 36/42 [EC:3.4.19.12]				O	KOG1865	Ubiquitin carboxyl-terminal hydrolase
Q586X9	113	K	"Transcription elongation factor S-II, putative OS=Trypanosoma brucei brucei (strain 927/4 GUTat10.1) GN=Tb927.2.3580 PE=1 SV=1"	Tb927.2.3580	nucleus							PF01096	Transcription factor S-II (TFIIS)	K	KOG1105	Transcription elongation factor TFIIS/Cofactor of enhancer-binding protein Sp1
Q38D58	76	K	Kinetoplastid membrane protein KMP-11 OS=Trypanosoma brucei brucei (strain 927/4 GUTat10.1) GN=Tb09.211.4511 PE=4 SV=1	Tb09.211.4511	cytoplasm	GO:0006996 organelle organization; GO:0007010 cytoskeleton organization; GO:0009987 cellular process; GO:0016043 cellular component organization; GO:0071840 cellular component organization or biogenesis;	GO:0005622 intracellular; GO:0005623 cell; GO:0005856 cytoskeleton; GO:0015630 microtubule cytoskeleton; GO:0043226 organelle; GO:0043228 non-membrane-bounded organelle; GO:0043229 intracellular organelle; GO:0043232 intracellular non-membrane-bounded organelle; GO:0044424 intracellular part; GO:0044464 cell part;
Q38AE1	266	K	Protein disulfide isomerase OS=Trypanosoma brucei brucei (strain 927/4 GUTat10.1) GN=Tb10.6k15.2290 PE=3 SV=1	Tb10.6k15.2290	mitochondria	GO:0000003 reproduction; GO:0001666 response to hypoxia; GO:0006082 organic acid metabolic process; GO:0006457 protein folding; GO:0006464 cellular protein modification process; GO:0006508 proteolysis; GO:0006511 ubiquitin-dependent protein catabolic process; GO:0006516 glycoprotein catabolic process; GO:0006517 protein deglycosylation; GO:0006520 cellular amino acid metabolic process; GO:0006575…	GO:0005576 extracellular region; GO:0005622 intracellular; GO:0005623 cell; GO:0005737 cytoplasm; GO:0005783 endoplasmic reticulum; GO:0005788 endoplasmic reticulum lumen; GO:0005793 endoplasmic reticulum-Golgi intermediate compartment; GO:0005886 plasma membrane; GO:0009897 external side of plasma membrane; GO:0009986 cell surface; GO:0012505 endomembrane system; GO:0016020 membrane; GO:0016222 …	GO:0003756 protein disulfide isomerase activity; GO:0003824 catalytic activity; GO:0004656 procollagen-proline 4-dioxygenase activity; GO:0005102 receptor binding; GO:0005178 integrin binding; GO:0005488 binding; GO:0005515 protein binding; GO:0015035 protein disulfide oxidoreductase activity; GO:0015036 disulfide oxidoreductase activity; GO:0015037 peptide disulfide oxidoreductase activity; GO:0…	K08056	PDIA3, GRP58; protein disulfide-isomerase A3 [EC:5.3.4.1]	map04141 Protein processing in endoplasmic reticulum - animal; map04612 Antigen processing and presentation - animal; map05163 Human cytomegalovirus infection - animal; map05168 Herpes simplex virus 1 infection - animal; map05169 Epstein-Barr virus infection - animal; map05170 Human immunodeficiency virus 1 infection - animal;	PF00085; PF13848	Thioredoxin; Thioredoxin-like domain	O	KOG0190	Protein disulfide isomerase (prolyl 4-hydroxylase beta subunit)
Q57UH2	291	K	69 kDa paraflagellar rod protein OS=Trypanosoma brucei brucei (strain 927/4 GUTat10.1) GN=Tb927.8.4970 PE=4 SV=1	Tb927.8.4970	cytoplasm
Q385D3	188	K	"60S ribosomal protein L24, putative OS=Trypanosoma brucei brucei (strain 927/4 GUTat10.1) GN=Tb11.02.4220 PE=4 SV=1"	Tb11.02.4220	cytoplasm	GO:0000027 ribosomal large subunit assembly; GO:0002181 cytoplasmic translation; GO:0006412 translation; GO:0006518 peptide metabolic process; GO:0006807 nitrogen compound metabolic process; GO:0006996 organelle organization; GO:0008152 metabolic process; GO:0009058 biosynthetic process; GO:0009059 macromolecule biosynthetic process; GO:0009987 cellular process; GO:0010467 gene expression; GO:001…	GO:0005622 intracellular; GO:0005623 cell; GO:0005634 nucleus; GO:0005730 nucleolus; GO:0005737 cytoplasm; GO:0005829 cytosol; GO:0005840 ribosome; GO:0015934 large ribosomal subunit; GO:0022625 cytosolic large ribosomal subunit; GO:0022626 cytosolic ribosome; GO:0030684 preribosome; GO:0030687 preribosome, large subunit precursor; GO:0031974 membrane-enclosed lumen; GO:0031981 nuclear lumen; GO:…	GO:0001671 ATPase activator activity; GO:0003676 nucleic acid binding; GO:0003723 RNA binding; GO:0003735 structural constituent of ribosome; GO:0005198 structural molecule activity; GO:0005488 binding; GO:0008047 enzyme activator activity; GO:0030234 enzyme regulator activity; GO:0060589 nucleoside-triphosphatase regulator activity; GO:0060590 ATPase regulator activity; GO:0097159 organic cyclic…	K02896	RP-L24e, RPL24; large subunit ribosomal protein L24e	map03010 Ribosome - animal;	PF01246	Ribosomal protein L24e	J	KOG1723	60s ribosomal protein L30 isolog
Q383E8	22	K	Hypothetical_protein_-_conserved OS=Trypanosoma brucei brucei (strain 927/4 GUTat10.1) GN=Tb11.01.3085 PE=4 SV=1	Tb11.01.3085	nucleus
Q38E86	214	K	"SAC3/GANP/Nin1/mts3/eIF-3 p25 family, putative OS=Trypanosoma brucei brucei (strain 927/4 GUTat10.1) GN=Tb09.211.0710 PE=4 SV=1"	Tb09.211.0710	cytoplasm				K23802	THP3, LENG8; SAC3 family protein THP3/LENG8				K	KOG1861	Leucine permease transcriptional regulator
Q38EN1	74	K	GRAM domain-containing protein OS=Trypanosoma brucei brucei (strain 927/4 GUTat10.1) GN=Tb09.160.5200 PE=4 SV=1	Tb09.160.5200	cytoskeleton							PF02893	GRAM domain
Q582B4	88	K	RNA cytidine acetyltransferase OS=Trypanosoma brucei brucei (strain 927/4 GUTat10.1) GN=Tb927.5.2530 PE=3 SV=1	Tb927.5.2530	nucleus				K14521	NAT10, KRE33; N-acetyltransferase 10 [EC:2.3.1.-]	map03008 Ribosome biogenesis in eukaryotes - animal;	PF05127	Helicase	S	KOG2036	Predicted P-loop ATPase fused to an acetyltransferase
Q38A01	912	K	"Ubiquitin-protein ligase, putative OS=Trypanosoma brucei brucei (strain 927/4 GUTat10.1) GN=Tb10.6k15.0560 PE=4 SV=1"	Tb10.6k15.0560	cytoplasm,nucleus				K10590	TRIP12; E3 ubiquitin-protein ligase TRIP12 [EC:2.3.2.26]	map04120 Ubiquitin mediated proteolysis - animal;	PF00632	HECT-domain (ubiquitin-transferase)	O	KOG0170	E3 ubiquitin protein ligase
Q38A78	160	K	HMG box domain-containing protein OS=Trypanosoma brucei brucei (strain 927/4 GUTat10.1) GN=Tb10.6k15.1470 PE=4 SV=1	Tb10.6k15.1470	mitochondria
Q57XQ7	30	K	Hypothetical_protein_-_conserved OS=Trypanosoma brucei brucei (strain 927/4 GUTat10.1) GN=Tb927.7.2170 PE=4 SV=1	Tb927.7.2170	nucleus
Q57UH2	390	K	69 kDa paraflagellar rod protein OS=Trypanosoma brucei brucei (strain 927/4 GUTat10.1) GN=Tb927.8.4970 PE=4 SV=1	Tb927.8.4970	cytoplasm
Q580T1	895	K	"SNF2 DNA repair protein, putative OS=Trypanosoma brucei brucei (strain 927/4 GUTat10.1) GN=Tb927.3.5440 PE=4 SV=1"	Tb927.3.5440	cytoplasm	GO:0006139 nucleobase-containing compound metabolic process; GO:0006259 DNA metabolic process; GO:0006304 DNA modification; GO:0006325 chromatin organization; GO:0006342 chromatin silencing; GO:0006355 regulation of transcription, DNA-templated; GO:0006725 cellular aromatic compound metabolic process; GO:0006807 nitrogen compound metabolic process; GO:0006996 organelle organization; GO:0008152 me…	GO:0000775 chromosome, centromeric region; GO:0000785 chromatin; GO:0000792 heterochromatin; GO:0005622 intracellular; GO:0005623 cell; GO:0005634 nucleus; GO:0005694 chromosome; GO:0005700 polytene chromosome; GO:0005701 polytene chromosome chromocenter; GO:0005704 polytene chromosome band; GO:0005705 polytene chromosome interband; GO:0005721 pericentric heterochromatin; GO:0010369 chromocenter;…	GO:0003676 nucleic acid binding; GO:0003677 DNA binding; GO:0003682 chromatin binding; GO:0003824 catalytic activity; GO:0005488 binding; GO:0005515 protein binding; GO:0016491 oxidoreductase activity; GO:0016705 oxidoreductase activity, acting on paired donors, with incorporation or reduction of molecular oxygen; GO:0016706 oxidoreductase activity, acting on paired donors, with incorporation or …	K10779	ATRX; transcriptional regulator ATRX [EC:3.6.4.12]				KL	KOG1015	Transcription regulator XNP/ATRX, DEAD-box superfamily
Q38A80	194	K	Flagellum targeting protein kharon1 OS=Trypanosoma brucei brucei (strain 927/4 GUTat10.1) GN=Tb10.6k15.1500 PE=4 SV=1	Tb10.6k15.1500	nucleus
Q388M8	41	K	Aha1_N domain-containing protein OS=Trypanosoma brucei brucei (strain 927/4 GUTat10.1) GN=Tb10.61.3210 PE=4 SV=1	Tb10.61.3210	cytoplasm	GO:0006457 protein folding; GO:0009987 cellular process; GO:0032781 positive regulation of ATPase activity; GO:0043085 positive regulation of catalytic activity; GO:0043462 regulation of ATPase activity; GO:0044093 positive regulation of molecular function; GO:0050790 regulation of catalytic activity; GO:0051336 regulation of hydrolase activity; GO:0051345 positive regulation of hydrolase activit…	GO:0005622 intracellular; GO:0005623 cell; GO:0005737 cytoplasm; GO:0005829 cytosol; GO:0044424 intracellular part; GO:0044444 cytoplasmic part; GO:0044464 cell part;	GO:0001671 ATPase activator activity; GO:0005488 binding; GO:0005515 protein binding; GO:0008047 enzyme activator activity; GO:0030234 enzyme regulator activity; GO:0031072 heat shock protein binding; GO:0051087 chaperone binding; GO:0051879 Hsp90 protein binding; GO:0060589 nucleoside-triphosphatase regulator activity; GO:0060590 ATPase regulator activity; GO:0098772 molecular function regulator;				PF09229	Activator of Hsp90 ATPase, N-terminal	O	KOG2936	Uncharacterized conserved protein
Q580T8	252	K	Host cell surface-exposed lipoprotein OS=Trypanosoma brucei brucei (strain 927/4 GUTat10.1) GN=Tb927.3.5370 PE=4 SV=1	Tb927.3.5370	nucleus
Q581Q1	383	K	"Ribosomal protein L3, mitochondrial, putative OS=Trypanosoma brucei brucei (strain 927/4 GUTat10.1) GN=Tb927.4.1800 PE=1 SV=1"	Tb927.4.1800	cytoplasm				K02925	RP-L3e, RPL3; large subunit ribosomal protein L3e	map03010 Ribosome - animal;			J	KOG0746	60S ribosomal protein L3 and related proteins
Q383X0	187	K	Adenosylhomocysteinase OS=Trypanosoma brucei brucei (strain 927/4 GUTat10.1) GN=Tb11.01.1350 PE=1 SV=1	Tb11.01.1350	cytoplasm	GO:0000096 sulfur amino acid metabolic process; GO:0000097 sulfur amino acid biosynthetic process; GO:0001666 response to hypoxia; GO:0002376 immune system process; GO:0002437 inflammatory response to antigenic stimulus; GO:0002439 chronic inflammatory response to antigenic stimulus; GO:0002544 chronic inflammatory response; GO:0006082 organic acid metabolic process; GO:0006139 nucleobase-contain…	GO:0005576 extracellular region; GO:0005622 intracellular; GO:0005623 cell; GO:0005634 nucleus; GO:0005737 cytoplasm; GO:0005829 cytosol; GO:0005856 cytoskeleton; GO:0005938 cell cortex; GO:0015629 actin cytoskeleton; GO:0031002 actin rod; GO:0031012 extracellular matrix; GO:0032432 actin filament bundle; GO:0042995 cell projection; GO:0043005 neuron projection; GO:0043226 organelle; GO:0043227 m…	GO:0000166 nucleotide binding; GO:0003824 catalytic activity; GO:0004013 adenosylhomocysteinase activity; GO:0005488 binding; GO:0005507 copper ion binding; GO:0005515 protein binding; GO:0016787 hydrolase activity; GO:0016801 hydrolase activity, acting on ether bonds; GO:0016802 trialkylsulfonium hydrolase activity; GO:0017076 purine nucleotide binding; GO:0030551 cyclic nucleotide binding; GO:0…	K01251	E3.3.1.1, ahcY; adenosylhomocysteinase [EC:3.3.1.1]	map00270 Cysteine and methionine metabolism - animal; map01100 Metabolic pathways - animal;	PF05221; PF00670	S-adenosyl-L-homocysteine hydrolase; S-adenosyl-L-homocysteine hydrolase, NAD binding domain	H	KOG1370	S-adenosylhomocysteine hydrolase
P86939	396	K	Elongation factor 1-alpha 2 OS=Trypanosoma brucei brucei (strain 927/4 GUTat10.1) GN=Tb10.70.5670 PE=1 SV=1	Tb10.70.5670	cytoplasm	GO:0000302 response to reactive oxygen species; GO:0001932 regulation of protein phosphorylation; GO:0001933 negative regulation of protein phosphorylation; GO:0006403 RNA localization; GO:0006405 RNA export from nucleus; GO:0006409 tRNA export from nucleus; GO:0006412 translation; GO:0006414 translational elongation; GO:0006469 negative regulation of protein kinase activity; GO:0006518 peptide m…	GO:0000322 storage vacuole; GO:0000323 lytic vacuole; GO:0000324 fungal-type vacuole; GO:0000329 fungal-type vacuole membrane; GO:0005622 intracellular; GO:0005623 cell; GO:0005737 cytoplasm; GO:0005739 mitochondrion; GO:0005773 vacuole; GO:0005774 vacuolar membrane; GO:0005829 cytosol; GO:0005840 ribosome; GO:0005853 eukaryotic translation elongation factor 1 complex; GO:0005938 cell cortex; GO:…	GO:0000166 nucleotide binding; GO:0001882 nucleoside binding; GO:0001883 purine nucleoside binding; GO:0003676 nucleic acid binding; GO:0003723 RNA binding; GO:0003746 translation elongation factor activity; GO:0003779 actin binding; GO:0003785 actin monomer binding; GO:0003824 catalytic activity; GO:0003924 GTPase activity; GO:0005488 binding; GO:0005515 protein binding; GO:0005516 calmodulin bi…	K03231	EEF1A; elongation factor 1-alpha	map03013 RNA transport - animal; map05134 Legionellosis - animal; map05140 Leishmaniasis - animal;	PF00009; PF03144; PF03143	Elongation factor Tu GTP binding domain; Elongation factor Tu domain 2; Elongation factor Tu C-terminal domain	J	KOG0052	Translation elongation factor EF-1 alpha/Tu
Q38C98	41	K	Methionine aminopeptidase 2 OS=Trypanosoma brucei brucei (strain 927/4 GUTat10.1) GN=Tb10.70.6620 PE=3 SV=1	Tb10.70.6620	cytoplasm	GO:0006464 cellular protein modification process; GO:0006508 proteolysis; GO:0006807 nitrogen compound metabolic process; GO:0008152 metabolic process; GO:0008277 regulation of G-protein coupled receptor protein signaling pathway; GO:0009966 regulation of signal transduction; GO:0009987 cellular process; GO:0010467 gene expression; GO:0010646 regulation of cell communication; GO:0016485 protein p…	GO:0005622 intracellular; GO:0005623 cell; GO:0005737 cytoplasm; GO:0005829 cytosol; GO:0005886 plasma membrane; GO:0016020 membrane; GO:0044424 intracellular part; GO:0044444 cytoplasmic part; GO:0044464 cell part; GO:0071944 cell periphery;	GO:0003824 catalytic activity; GO:0004177 aminopeptidase activity; GO:0008233 peptidase activity; GO:0008235 metalloexopeptidase activity; GO:0008237 metallopeptidase activity; GO:0008238 exopeptidase activity; GO:0016787 hydrolase activity; GO:0070011 peptidase activity, acting on L-amino acid peptides;	K01265	map; methionyl aminopeptidase [EC:3.4.11.18]		PF00557	Metallopeptidase family M24	J	KOG2775	Metallopeptidase
Q38FJ2	158	K	"N-acetyltransferase, putative OS=Trypanosoma brucei brucei (strain 927/4 GUTat10.1) GN=Tb09.160.2010 PE=4 SV=1"	Tb09.160.2010	nucleus
Q38FZ7	106	K	Hypothetical_protein_-_conserved OS=Trypanosoma brucei brucei (strain 927/4 GUTat10.1) GN=Tb09.160.0440 PE=4 SV=1	Tb09.160.0440	nucleus
Q584U6	47	K	40S ribosomal protein S30 OS=Trypanosoma brucei brucei (strain 927/4 GUTat10.1) GN=Tb927.6.2100 PE=3 SV=1	Tb927.6.2100	nucleus	GO:0002181 cytoplasmic translation; GO:0006412 translation; GO:0006518 peptide metabolic process; GO:0006807 nitrogen compound metabolic process; GO:0008152 metabolic process; GO:0009058 biosynthetic process; GO:0009059 macromolecule biosynthetic process; GO:0009987 cellular process; GO:0010467 gene expression; GO:0019538 protein metabolic process; GO:0034641 cellular nitrogen compound metabolic …	GO:0005622 intracellular; GO:0005623 cell; GO:0005634 nucleus; GO:0005730 nucleolus; GO:0005737 cytoplasm; GO:0005829 cytosol; GO:0005840 ribosome; GO:0010494 cytoplasmic stress granule; GO:0015935 small ribosomal subunit; GO:0022626 cytosolic ribosome; GO:0022627 cytosolic small ribosomal subunit; GO:0031974 membrane-enclosed lumen; GO:0031981 nuclear lumen; GO:0032991 macromolecular complex; GO…	GO:0003735 structural constituent of ribosome; GO:0005198 structural molecule activity;	K02983	RP-S30e, RPS30; small subunit ribosomal protein S30e	map03010 Ribosome - animal;			J	KOG0009	Ubiquitin-like/40S ribosomal S30 protein fusion
Q389P1	464	K	Heat shock protein 83 OS=Trypanosoma brucei brucei (strain 927/4 GUTat10.1) GN=Tb10.26.1080 PE=1 SV=1	Tb10.26.1080	cytoplasm				K04079	HSP90A, htpG; molecular chaperone HtpG	map04141 Protein processing in endoplasmic reticulum - animal; map04151 PI3K-Akt signaling pathway - animal; map04217 Necroptosis - animal; map04612 Antigen processing and presentation - animal; map04621 NOD-like receptor signaling pathway - animal; map04626 Plant-pathogen interaction - animal; map04657 IL-17 signaling pathway - animal; map04659 Th17 cell differentiation - animal; map04914 Proges…	PF02518	Histidine kinase-, DNA gyrase B-, and HSP90-like ATPase	O	KOG0019	Molecular chaperone (HSP90 family)
Q585Y5	54	K	"RNA-binding protein RBP14, putative OS=Trypanosoma brucei brucei (strain 927/4 GUTat10.1) GN=Tb927.6.3870 PE=4 SV=1"	Tb927.6.3870	nucleus	GO:0006139 nucleobase-containing compound metabolic process; GO:0006725 cellular aromatic compound metabolic process; GO:0006807 nitrogen compound metabolic process; GO:0008152 metabolic process; GO:0009987 cellular process; GO:0016070 RNA metabolic process; GO:0016071 mRNA metabolic process; GO:0034641 cellular nitrogen compound metabolic process; GO:0043170 macromolecule metabolic process; GO:0…	GO:0005622 intracellular; GO:0005623 cell; GO:0005737 cytoplasm; GO:0044424 intracellular part; GO:0044464 cell part;	GO:0003676 nucleic acid binding; GO:0003723 RNA binding; GO:0003727 single-stranded RNA binding; GO:0005488 binding; GO:0008143 poly(A) binding; GO:0070717 poly-purine tract binding; GO:0097159 organic cyclic compound binding; GO:1901363 heterocyclic compound binding;	K14396	PABPN1, PABP2; polyadenylate-binding protein 2	map03015 mRNA surveillance pathway - animal; map05164 Influenza A - animal;	PF00076	RNA recognition motif. (a.k.a. RRM, RBD, or RNP domain)	A	KOG4209	Splicing factor RNPS1, SR protein superfamily
Q389P1	433	K	Heat shock protein 83 OS=Trypanosoma brucei brucei (strain 927/4 GUTat10.1) GN=Tb10.26.1080 PE=1 SV=1	Tb10.26.1080	cytoplasm				K04079	HSP90A, htpG; molecular chaperone HtpG	map04141 Protein processing in endoplasmic reticulum - animal; map04151 PI3K-Akt signaling pathway - animal; map04217 Necroptosis - animal; map04612 Antigen processing and presentation - animal; map04621 NOD-like receptor signaling pathway - animal; map04626 Plant-pathogen interaction - animal; map04657 IL-17 signaling pathway - animal; map04659 Th17 cell differentiation - animal; map04914 Proges…	PF02518	Histidine kinase-, DNA gyrase B-, and HSP90-like ATPase	O	KOG0019	Molecular chaperone (HSP90 family)
Q4GYY5	163	K	Tubulin alpha chain OS=Trypanosoma brucei brucei (strain 927/4 GUTat10.1) GN=TB927.1.2340 PE=3 SV=1	TB927.1.2340	cytoplasm,nucleus		GO:0005622 intracellular; GO:0005623 cell; GO:0005856 cytoskeleton; GO:0043226 organelle; GO:0043228 non-membrane-bounded organelle; GO:0043229 intracellular organelle; GO:0043232 intracellular non-membrane-bounded organelle; GO:0044424 intracellular part; GO:0044464 cell part;		K07374	TUBA; tubulin alpha	map04145 Phagosome - animal; map04210 Apoptosis - animal; map04530 Tight junction - animal; map04540 Gap junction - animal; map05130 Pathogenic Escherichia coli infection - animal;	PF00091; PF03953	Tubulin/FtsZ family, GTPase domain; Tubulin C-terminal domain	Z	KOG1376	Alpha tubulin
Q580I2	22	K	Pre-rrna-processing protein tsr1 homolog OS=Trypanosoma brucei brucei (strain 927/4 GUTat10.1) GN=Tb927.8.1410 PE=4 SV=1	Tb927.8.1410	mitochondria	GO:0000461 endonucleolytic cleavage to generate mature 3'-end of SSU-rRNA from (SSU-rRNA, 5.8S rRNA, LSU-rRNA); GO:0000462 maturation of SSU-rRNA from tricistronic rRNA transcript (SSU-rRNA, 5.8S rRNA, LSU-rRNA); GO:0000469 cleavage involved in rRNA processing; GO:0000478 endonucleolytic cleavage involved in rRNA processing; GO:0000479 endonucleolytic cleavage of tricistronic rRNA transcript (SSU…	GO:0005622 intracellular; GO:0005623 cell; GO:0005634 nucleus; GO:0005654 nucleoplasm; GO:0005730 nucleolus; GO:0005737 cytoplasm; GO:0005829 cytosol; GO:0030684 preribosome; GO:0030686 90S preribosome; GO:0030688 preribosome, small subunit precursor; GO:0031974 membrane-enclosed lumen; GO:0031981 nuclear lumen; GO:0032991 macromolecular complex; GO:0043226 organelle; GO:0043227 membrane-bounded …	GO:0000166 nucleotide binding; GO:0001882 nucleoside binding; GO:0001883 purine nucleoside binding; GO:0003676 nucleic acid binding; GO:0003723 RNA binding; GO:0003824 catalytic activity; GO:0003924 GTPase activity; GO:0005488 binding; GO:0005525 GTP binding; GO:0016462 pyrophosphatase activity; GO:0016787 hydrolase activity; GO:0016817 hydrolase activity, acting on acid anhydrides; GO:0016818 hy…	K14799	TSR1; pre-rRNA-processing protein TSR1		PF08142	AARP2CN (NUC121) domain	S	KOG1980	Uncharacterized conserved protein
Q4GYP6	765	K	Hypothetical_protein_-_conserved OS=Trypanosoma brucei brucei (strain 927/4 GUTat10.1) GN=TB927.1.3270 PE=4 SV=1	TB927.1.3270	nucleus
Q383V6	146	K	"60S ribosomal protein L34, putative OS=Trypanosoma brucei brucei (strain 927/4 GUTat10.1) GN=Tb11.01.1480 PE=1 SV=1"	Tb11.01.1480	nucleus	GO:0000184 nuclear-transcribed mRNA catabolic process, nonsense-mediated decay; GO:0000956 nuclear-transcribed mRNA catabolic process; GO:0002181 cytoplasmic translation; GO:0006139 nucleobase-containing compound metabolic process; GO:0006401 RNA catabolic process; GO:0006402 mRNA catabolic process; GO:0006412 translation; GO:0006413 translational initiation; GO:0006518 peptide metabolic process;…	GO:0005622 intracellular; GO:0005623 cell; GO:0005634 nucleus; GO:0005730 nucleolus; GO:0005737 cytoplasm; GO:0005773 vacuole; GO:0005774 vacuolar membrane; GO:0005829 cytosol; GO:0005840 ribosome; GO:0005844 polysome; GO:0009507 chloroplast; GO:0009536 plastid; GO:0015934 large ribosomal subunit; GO:0016020 membrane; GO:0022625 cytosolic large ribosomal subunit; GO:0022626 cytosolic ribosome; GO…	GO:0003676 nucleic acid binding; GO:0003723 RNA binding; GO:0003729 mRNA binding; GO:0003735 structural constituent of ribosome; GO:0005198 structural molecule activity; GO:0005488 binding; GO:0005515 protein binding; GO:0008092 cytoskeletal protein binding; GO:0017022 myosin binding; GO:0097159 organic cyclic compound binding; GO:1901363 heterocyclic compound binding;	K02915	RP-L34e, RPL34; large subunit ribosomal protein L34e	map03010 Ribosome - animal;			J	KOG1790	60s ribosomal protein L34
Q38EI6	27	K	Hypothetical_protein_-_conserved OS=Trypanosoma brucei brucei (strain 927/4 GUTat10.1) GN=Tb09.160.5620 PE=4 SV=1	Tb09.160.5620	nucleus
Q389Z2	243	K	"Chaperone protein DNAJ, putative OS=Trypanosoma brucei brucei (strain 927/4 GUTat10.1) GN=Tb10.6k15.0460 PE=4 SV=1"	Tb10.6k15.0460	nucleus				K09502	DNAJA1; DnaJ homolog subfamily A member 1	map04141 Protein processing in endoplasmic reticulum - animal;	PF00226	DnaJ domain	O	KOG0719	Molecular chaperone (DnaJ superfamily)
Q38DT1	529	K	"Protein kinase, putative OS=Trypanosoma brucei brucei (strain 927/4 GUTat10.1) GN=Tb09.211.2260 PE=4 SV=1"	Tb09.211.2260	nucleus				K08805	DCLK1_2; doublecortin-like kinase 1/2 [EC:2.7.11.1]		PF00069	Protein kinase domain	T	KOG0575	Polo-like serine/threonine protein kinase
Q581S3	12	K	WW domain containing protein OS=Trypanosoma brucei brucei (strain 927/4 GUTat10.1) GN=Tb927.4.1580 PE=4 SV=1	Tb927.4.1580	nucleus							PF00397	WW domain
Q383E5	129	K	Heat shock protein 70 OS=Trypanosoma brucei brucei (strain 927/4 GUTat10.1) GN=Tb11.01.3110 PE=3 SV=1	Tb11.01.3110	cytoplasm		GO:0005622 intracellular; GO:0005623 cell; GO:0005737 cytoplasm; GO:0005815 microtubule organizing center; GO:0005829 cytosol; GO:0005856 cytoskeleton; GO:0015630 microtubule cytoskeleton; GO:0031982 vesicle; GO:0043226 organelle; GO:0043227 membrane-bounded organelle; GO:0043228 non-membrane-bounded organelle; GO:0043229 intracellular organelle; GO:0043232 intracellular non-membrane-bounded orga…		K03283	HSPA1s; heat shock 70kDa protein 1/2/6/8	map03040 Spliceosome - animal; map04010 MAPK signaling pathway - animal; map04141 Protein processing in endoplasmic reticulum - animal; map04144 Endocytosis - animal; map04213 Longevity regulating pathway - multiple species - animal; map04612 Antigen processing and presentation - animal; map04915 Estrogen signaling pathway - animal; map05134 Legionellosis - animal; map05145 Toxoplasmosis - animal…			O	KOG0101	Molecular chaperones HSP70/HSC70, HSP70 superfamily
Q389P1	515	K	Heat shock protein 83 OS=Trypanosoma brucei brucei (strain 927/4 GUTat10.1) GN=Tb10.26.1080 PE=1 SV=1	Tb10.26.1080	cytoplasm				K04079	HSP90A, htpG; molecular chaperone HtpG	map04141 Protein processing in endoplasmic reticulum - animal; map04151 PI3K-Akt signaling pathway - animal; map04217 Necroptosis - animal; map04612 Antigen processing and presentation - animal; map04621 NOD-like receptor signaling pathway - animal; map04626 Plant-pathogen interaction - animal; map04657 IL-17 signaling pathway - animal; map04659 Th17 cell differentiation - animal; map04914 Proges…	PF02518	Histidine kinase-, DNA gyrase B-, and HSP90-like ATPase	O	KOG0019	Molecular chaperone (HSP90 family)
Q4GZG4	138	K	Phosphoglycerate kinase OS=Trypanosoma brucei brucei (strain 927/4 GUTat10.1) GN=PGKC PE=3 SV=1	PGKC	cytoplasm		GO:0005622 intracellular; GO:0005623 cell; GO:0005737 cytoplasm; GO:0005777 peroxisome; GO:0020015 glycosome; GO:0042579 microbody; GO:0043226 organelle; GO:0043227 membrane-bounded organelle; GO:0043229 intracellular organelle; GO:0043231 intracellular membrane-bounded organelle; GO:0044424 intracellular part; GO:0044444 cytoplasmic part; GO:0044464 cell part;		K00927	PGK, pgk; phosphoglycerate kinase [EC:2.7.2.3]	map00010 Glycolysis / Gluconeogenesis - animal; map00710 Carbon fixation in photosynthetic organisms - animal; map01100 Metabolic pathways - animal; map01110 Biosynthesis of secondary metabolites - animal; map01120 Microbial metabolism in diverse environments - animal; map01130 Biosynthesis of antibiotics - animal; map01200 Carbon metabolism - animal; map01230 Biosynthesis of amino acids - animal…	PF00162	Phosphoglycerate kinase	G	KOG1367	3-phosphoglycerate kinase
D6XDN4	44	K	ATP-dependent 6-phosphofructokinase OS=Trypanosoma brucei brucei (strain 927/4 GUTat10.1) GN=pfk PE=3 SV=1	pfk	mitochondria	GO:0005975 carbohydrate metabolic process; GO:0006082 organic acid metabolic process; GO:0006090 pyruvate metabolic process; GO:0006091 generation of precursor metabolites and energy; GO:0006096 glycolytic process; GO:0006139 nucleobase-containing compound metabolic process; GO:0006163 purine nucleotide metabolic process; GO:0006164 purine nucleotide biosynthetic process; GO:0006165 nucleoside di…	GO:0005622 intracellular; GO:0005623 cell; GO:0005737 cytoplasm; GO:0005777 peroxisome; GO:0005829 cytosol; GO:0005886 plasma membrane; GO:0009507 chloroplast; GO:0009536 plastid; GO:0016020 membrane; GO:0020015 glycosome; GO:0042579 microbody; GO:0043226 organelle; GO:0043227 membrane-bounded organelle; GO:0043229 intracellular organelle; GO:0043231 intracellular membrane-bounded organelle; GO:0…	GO:0000166 nucleotide binding; GO:0003824 catalytic activity; GO:0003872 6-phosphofructokinase activity; GO:0005488 binding; GO:0005524 ATP binding; GO:0008144 drug binding; GO:0008443 phosphofructokinase activity; GO:0016301 kinase activity; GO:0016740 transferase activity; GO:0016772 transferase activity, transferring phosphorus-containing groups; GO:0016773 phosphotransferase activity, alcohol…				PF00365	Phosphofructokinase	F	KOG2440	Pyrophosphate-dependent phosphofructo-1-kinase
Q384T0	20	K	Histone H2B OS=Trypanosoma brucei brucei (strain 927/4 GUTat10.1) GN=Tb11.02.5250 PE=3 SV=1	Tb11.02.5250	nucleus	GO:0006323 DNA packaging; GO:0006325 chromatin organization; GO:0006333 chromatin assembly or disassembly; GO:0006334 nucleosome assembly; GO:0006996 organelle organization; GO:0009987 cellular process; GO:0016043 cellular component organization; GO:0022607 cellular component assembly; GO:0031497 chromatin assembly; GO:0034622 cellular macromolecular complex assembly; GO:0034728 nucleosome organi…	GO:0005622 intracellular; GO:0005623 cell; GO:0005634 nucleus; GO:0005694 chromosome; GO:0043226 organelle; GO:0043227 membrane-bounded organelle; GO:0043228 non-membrane-bounded organelle; GO:0043229 intracellular organelle; GO:0043231 intracellular membrane-bounded organelle; GO:0043232 intracellular non-membrane-bounded organelle; GO:0044424 intracellular part; GO:0044464 cell part;	GO:0003676 nucleic acid binding; GO:0003677 DNA binding; GO:0005488 binding; GO:0097159 organic cyclic compound binding; GO:1901363 heterocyclic compound binding;	K11252	H2B; histone H2B	map05034 Alcoholism - animal; map05203 Viral carcinogenesis - animal; map05322 Systemic lupus erythematosus - animal;	PF00125	Core histone H2A/H2B/H3/H4	B	KOG1744	Histone H2B
Q57V37	41	K	"60S ribosomal protein L7, putative OS=Trypanosoma brucei brucei (strain 927/4 GUTat10.1) GN=Tb927.7.1730 PE=4 SV=1"	Tb927.7.1730	cytoplasm	GO:0000463 maturation of LSU-rRNA from tricistronic rRNA transcript (SSU-rRNA, 5.8S rRNA, LSU-rRNA); GO:0000470 maturation of LSU-rRNA; GO:0002181 cytoplasmic translation; GO:0006139 nucleobase-containing compound metabolic process; GO:0006364 rRNA processing; GO:0006396 RNA processing; GO:0006412 translation; GO:0006518 peptide metabolic process; GO:0006725 cellular aromatic compound metabolic p…	GO:0005618 cell wall; GO:0005622 intracellular; GO:0005623 cell; GO:0005737 cytoplasm; GO:0005773 vacuole; GO:0005774 vacuolar membrane; GO:0005829 cytosol; GO:0005840 ribosome; GO:0005844 polysome; GO:0005886 plasma membrane; GO:0009507 chloroplast; GO:0009536 plastid; GO:0015934 large ribosomal subunit; GO:0016020 membrane; GO:0022625 cytosolic large ribosomal subunit; GO:0022626 cytosolic ribo…	GO:0003676 nucleic acid binding; GO:0003723 RNA binding; GO:0003729 mRNA binding; GO:0003735 structural constituent of ribosome; GO:0005198 structural molecule activity; GO:0005488 binding; GO:0097159 organic cyclic compound binding; GO:1901363 heterocyclic compound binding;	K02937	RP-L7e, RPL7; large subunit ribosomal protein L7e	map03010 Ribosome - animal;	PF08079; PF00327	Ribosomal L30 N-terminal domain; Ribosomal protein L30p/L7e	J	KOG3184	60S ribosomal protein L7
Q38AV5	58	K	"Chaperonin Hsp60, mitochondrial OS=Trypanosoma brucei brucei (strain 927/4 GUTat10.1) GN=Tb10.70.0280 PE=3 SV=1"	Tb10.70.0280	mitochondria	GO:0000003 reproduction; GO:0000302 response to reactive oxygen species; GO:0001666 response to hypoxia; GO:0001775 cell activation; GO:0001816 cytokine production; GO:0001817 regulation of cytokine production; GO:0001819 positive regulation of cytokine production; GO:0002064 epithelial cell development; GO:0002065 columnar/cuboidal epithelial cell differentiation; GO:0002066 columnar/cuboidal ep…	GO:0005576 extracellular region; GO:0005615 extracellular space; GO:0005622 intracellular; GO:0005623 cell; GO:0005634 nucleus; GO:0005681 spliceosomal complex; GO:0005730 nucleolus; GO:0005737 cytoplasm; GO:0005739 mitochondrion; GO:0005740 mitochondrial envelope; GO:0005743 mitochondrial inner membrane; GO:0005758 mitochondrial intermembrane space; GO:0005759 mitochondrial matrix; GO:0005768 en…	GO:0000166 nucleotide binding; GO:0000287 magnesium ion binding; GO:0001530 lipopolysaccharide binding; GO:0002020 protease binding; GO:0002039 p53 binding; GO:0003676 nucleic acid binding; GO:0003677 DNA binding; GO:0003688 DNA replication origin binding; GO:0003690 double-stranded DNA binding; GO:0003697 single-stranded DNA binding; GO:0003723 RNA binding; GO:0003725 double-stranded RNA binding…	K04077	groEL, HSPD1; chaperonin GroEL	map03018 RNA degradation - animal; map04212 Longevity regulating pathway - worm - animal; map04940 Type I diabetes mellitus - animal; map05134 Legionellosis - animal; map05152 Tuberculosis - animal;			O	KOG0356	Mitochondrial chaperonin, Cpn60/Hsp60p
Q57XL1	724	K	EngB-type G domain-containing protein OS=Trypanosoma brucei brucei (strain 927/4 GUTat10.1) GN=Tb927.7.2630 PE=4 SV=1	Tb927.7.2630	nucleus									D	KOG2486	Predicted GTPase
Q38B42	343	K	Fructose-bisphosphate aldolase OS=Trypanosoma brucei brucei (strain 927/4 GUTat10.1) GN=Tb10.70.1370 PE=3 SV=1	Tb10.70.1370	cytoplasm	GO:0005975 carbohydrate metabolic process; GO:0005996 monosaccharide metabolic process; GO:0006000 fructose metabolic process; GO:0006001 fructose catabolic process; GO:0006006 glucose metabolic process; GO:0006007 glucose catabolic process; GO:0006081 cellular aldehyde metabolic process; GO:0006082 organic acid metabolic process; GO:0006090 pyruvate metabolic process; GO:0006091 generation of pr…	GO:0005622 intracellular; GO:0005623 cell; GO:0005737 cytoplasm; GO:0005813 centrosome; GO:0005815 microtubule organizing center; GO:0005829 cytosol; GO:0005856 cytoskeleton; GO:0015630 microtubule cytoskeleton; GO:0034451 centriolar satellite; GO:0043226 organelle; GO:0043228 non-membrane-bounded organelle; GO:0043229 intracellular organelle; GO:0043232 intracellular non-membrane-bounded organel…	GO:0003824 catalytic activity; GO:0004332 fructose-bisphosphate aldolase activity; GO:0005488 binding; GO:0005515 protein binding; GO:0008092 cytoskeletal protein binding; GO:0016829 lyase activity; GO:0016830 carbon-carbon lyase activity; GO:0016832 aldehyde-lyase activity; GO:0019899 enzyme binding; GO:0030246 carbohydrate binding; GO:0036094 small molecule binding; GO:0042802 identical protein…	K01623	ALDO; fructose-bisphosphate aldolase, class I [EC:4.1.2.13]	map00010 Glycolysis / Gluconeogenesis - animal; map00030 Pentose phosphate pathway - animal; map00051 Fructose and mannose metabolism - animal; map00680 Methane metabolism - animal; map00710 Carbon fixation in photosynthetic organisms - animal; map01100 Metabolic pathways - animal; map01110 Biosynthesis of secondary metabolites - animal; map01120 Microbial metabolism in diverse environments - ani…	PF00274	Fructose-bisphosphate aldolase class-I	G	KOG1557	Fructose-biphosphate aldolase
Q582B4	1010	K	RNA cytidine acetyltransferase OS=Trypanosoma brucei brucei (strain 927/4 GUTat10.1) GN=Tb927.5.2530 PE=3 SV=1	Tb927.5.2530	nucleus				K14521	NAT10, KRE33; N-acetyltransferase 10 [EC:2.3.1.-]	map03008 Ribosome biogenesis in eukaryotes - animal;	PF05127	Helicase	S	KOG2036	Predicted P-loop ATPase fused to an acetyltransferase
Q38B20	60	K	"Translation elongation factor 1-beta, putative OS=Trypanosoma brucei brucei (strain 927/4 GUTat10.1) GN=Tb10.70.1100 PE=3 SV=1"	Tb10.70.1100	cytoplasm	GO:0006082 organic acid metabolic process; GO:0006139 nucleobase-containing compound metabolic process; GO:0006399 tRNA metabolic process; GO:0006412 translation; GO:0006414 translational elongation; GO:0006418 tRNA aminoacylation for protein translation; GO:0006423 cysteinyl-tRNA aminoacylation; GO:0006518 peptide metabolic process; GO:0006520 cellular amino acid metabolic process; GO:0006725 ce…	GO:0005622 intracellular; GO:0005623 cell; GO:0005737 cytoplasm; GO:0005829 cytosol; GO:0005853 eukaryotic translation elongation factor 1 complex; GO:0032991 macromolecular complex; GO:0044424 intracellular part; GO:0044444 cytoplasmic part; GO:0044464 cell part;	GO:0000049 tRNA binding; GO:0000166 nucleotide binding; GO:0003676 nucleic acid binding; GO:0003723 RNA binding; GO:0003746 translation elongation factor activity; GO:0003824 catalytic activity; GO:0004812 aminoacyl-tRNA ligase activity; GO:0004817 cysteine-tRNA ligase activity; GO:0005488 binding; GO:0005515 protein binding; GO:0005524 ATP binding; GO:0008135 translation factor activity, RNA bin…	K03232	EEF1B; elongation factor 1-beta		PF00736	EF-1 guanine nucleotide exchange domain	J	KOG1668	Elongation factor 1 beta/delta chain
Q38E15	469	K	Kinesin-like protein OS=Trypanosoma brucei brucei (strain 927/4 GUTat10.1) GN=Tb09.211.1400 PE=3 SV=1	Tb09.211.1400	cytoplasm				K10393	KIF2_24, MCAK; kinesin family member 2/24	map04361 Axon regeneration - animal;	PF00225	Kinesin motor domain	Z	KOG0246	Kinesin-like protein
Q389J0	183	K	Hypothetical_protein OS=Trypanosoma brucei brucei (strain 927/4 GUTat10.1) GN=Tb10.26.0400 PE=4 SV=1	Tb10.26.0400	cytoplasm
Q57XX0	16	K	"40S ribosomal protein S25, putative OS=Trypanosoma brucei brucei (strain 927/4 GUTat10.1) GN=Tb10.70.4800 PE=1 SV=1"	Tb10.70.4800	nucleus	GO:0000028 ribosomal small subunit assembly; GO:0000184 nuclear-transcribed mRNA catabolic process, nonsense-mediated decay; GO:0000956 nuclear-transcribed mRNA catabolic process; GO:0002181 cytoplasmic translation; GO:0006139 nucleobase-containing compound metabolic process; GO:0006401 RNA catabolic process; GO:0006402 mRNA catabolic process; GO:0006412 translation; GO:0006413 translational init…	GO:0005622 intracellular; GO:0005623 cell; GO:0005634 nucleus; GO:0005654 nucleoplasm; GO:0005730 nucleolus; GO:0005737 cytoplasm; GO:0005773 vacuole; GO:0005774 vacuolar membrane; GO:0005829 cytosol; GO:0005840 ribosome; GO:0005844 polysome; GO:0005911 cell-cell junction; GO:0009506 plasmodesma; GO:0015935 small ribosomal subunit; GO:0016020 membrane; GO:0022626 cytosolic ribosome; GO:0022627 cy…	GO:0003676 nucleic acid binding; GO:0003723 RNA binding; GO:0003735 structural constituent of ribosome; GO:0005198 structural molecule activity; GO:0005488 binding; GO:0097159 organic cyclic compound binding; GO:1901363 heterocyclic compound binding;	K02975	RP-S25e, RPS25; small subunit ribosomal protein S25e	map03010 Ribosome - animal;			J	KOG1767	40S ribosomal protein S25
Q389P1	281	K	Heat shock protein 83 OS=Trypanosoma brucei brucei (strain 927/4 GUTat10.1) GN=Tb10.26.1080 PE=1 SV=1	Tb10.26.1080	cytoplasm				K04079	HSP90A, htpG; molecular chaperone HtpG	map04141 Protein processing in endoplasmic reticulum - animal; map04151 PI3K-Akt signaling pathway - animal; map04217 Necroptosis - animal; map04612 Antigen processing and presentation - animal; map04621 NOD-like receptor signaling pathway - animal; map04626 Plant-pathogen interaction - animal; map04657 IL-17 signaling pathway - animal; map04659 Th17 cell differentiation - animal; map04914 Proges…	PF02518	Histidine kinase-, DNA gyrase B-, and HSP90-like ATPase	O	KOG0019	Molecular chaperone (HSP90 family)
Q4GYY5	394	K	Tubulin alpha chain OS=Trypanosoma brucei brucei (strain 927/4 GUTat10.1) GN=TB927.1.2340 PE=3 SV=1	TB927.1.2340	cytoplasm,nucleus		GO:0005622 intracellular; GO:0005623 cell; GO:0005856 cytoskeleton; GO:0043226 organelle; GO:0043228 non-membrane-bounded organelle; GO:0043229 intracellular organelle; GO:0043232 intracellular non-membrane-bounded organelle; GO:0044424 intracellular part; GO:0044464 cell part;		K07374	TUBA; tubulin alpha	map04145 Phagosome - animal; map04210 Apoptosis - animal; map04530 Tight junction - animal; map04540 Gap junction - animal; map05130 Pathogenic Escherichia coli infection - animal;	PF00091; PF03953	Tubulin/FtsZ family, GTPase domain; Tubulin C-terminal domain	Z	KOG1376	Alpha tubulin
Q57XS7	385	K	MYND-type domain-containing protein OS=Trypanosoma brucei brucei (strain 927/4 GUTat10.1) GN=Tb927.7.7070 PE=4 SV=1	Tb927.7.7070	nucleus							PF01753	MYND finger
Q38C34	160	K	Elongation factor 1-alpha OS=Trypanosoma brucei brucei (strain 927/4 GUTat10.1) GN=Tb10.70.5680 PE=4 SV=1	Tb10.70.5680	cytoplasm	GO:0000302 response to reactive oxygen species; GO:0001932 regulation of protein phosphorylation; GO:0001933 negative regulation of protein phosphorylation; GO:0006403 RNA localization; GO:0006405 RNA export from nucleus; GO:0006409 tRNA export from nucleus; GO:0006412 translation; GO:0006414 translational elongation; GO:0006469 negative regulation of protein kinase activity; GO:0006518 peptide m…	GO:0000322 storage vacuole; GO:0000323 lytic vacuole; GO:0000324 fungal-type vacuole; GO:0000329 fungal-type vacuole membrane; GO:0005622 intracellular; GO:0005623 cell; GO:0005737 cytoplasm; GO:0005739 mitochondrion; GO:0005773 vacuole; GO:0005774 vacuolar membrane; GO:0005829 cytosol; GO:0005840 ribosome; GO:0005853 eukaryotic translation elongation factor 1 complex; GO:0005938 cell cortex; GO:…	GO:0000166 nucleotide binding; GO:0001882 nucleoside binding; GO:0001883 purine nucleoside binding; GO:0003676 nucleic acid binding; GO:0003723 RNA binding; GO:0003746 translation elongation factor activity; GO:0003779 actin binding; GO:0003785 actin monomer binding; GO:0003824 catalytic activity; GO:0003924 GTPase activity; GO:0005488 binding; GO:0005515 protein binding; GO:0005516 calmodulin bi…	K03231	EEF1A; elongation factor 1-alpha	map03013 RNA transport - animal; map05134 Legionellosis - animal; map05140 Leishmaniasis - animal;	PF00009; PF03144; PF03143	Elongation factor Tu GTP binding domain; Elongation factor Tu domain 2; Elongation factor Tu C-terminal domain	J	KOG0052	Translation elongation factor EF-1 alpha/Tu
Q4GYY6	252	K	Tubulin beta chain OS=Trypanosoma brucei brucei (strain 927/4 GUTat10.1) GN=TB927.1.2330 PE=3 SV=1	TB927.1.2330	cytoplasm		GO:0005622 intracellular; GO:0005623 cell; GO:0005856 cytoskeleton; GO:0043226 organelle; GO:0043228 non-membrane-bounded organelle; GO:0043229 intracellular organelle; GO:0043232 intracellular non-membrane-bounded organelle; GO:0044424 intracellular part; GO:0044464 cell part;		K07375	TUBB; tubulin beta	map04145 Phagosome - animal; map04540 Gap junction - animal; map05130 Pathogenic Escherichia coli infection - animal;	PF00091; PF03953	Tubulin/FtsZ family, GTPase domain; Tubulin C-terminal domain	Z	KOG1375	Beta tubulin
Q584V1	201	K	"Ribosome biogenesis regulatory protein (RRS1), putative OS=Trypanosoma brucei brucei (strain 927/4 GUTat10.1) GN=Tb927.6.2050 PE=4 SV=1"	Tb927.6.2050	cytoplasm,nucleus	GO:0000027 ribosomal large subunit assembly; GO:0000054 ribosomal subunit export from nucleus; GO:0000055 ribosomal large subunit export from nucleus; GO:0000070 mitotic sister chromatid segregation; GO:0000278 mitotic cell cycle; GO:0000280 nuclear division; GO:0000447 endonucleolytic cleavage in ITS1 to separate SSU-rRNA from 5.8S rRNA and LSU-rRNA from tricistronic rRNA transcript (SSU-rRNA, 5…	GO:0000228 nuclear chromosome; GO:0000793 condensed chromosome; GO:0000794 condensed nuclear chromosome; GO:0001650 fibrillar center; GO:0005622 intracellular; GO:0005623 cell; GO:0005634 nucleus; GO:0005654 nucleoplasm; GO:0005694 chromosome; GO:0005730 nucleolus; GO:0005737 cytoplasm; GO:0005783 endoplasmic reticulum; GO:0012505 endomembrane system; GO:0030684 preribosome; GO:0030687 preribosom…	GO:0003676 nucleic acid binding; GO:0003723 RNA binding; GO:0005488 binding; GO:0008097 5S rRNA binding; GO:0019843 rRNA binding; GO:0097159 organic cyclic compound binding; GO:1901363 heterocyclic compound binding;	K14852	RRS1; regulator of ribosome biosynthesis				J	KOG1765	Regulator of ribosome synthesis
Q388W1	318	K	Ttaggg binding factor OS=Trypanosoma brucei brucei (strain 927/4 GUTat10.1) GN=Tb10.389.0680 PE=4 SV=1	Tb10.389.0680	nucleus
Q38BP5	210	K	Hypothetical_protein_-_conserved OS=Trypanosoma brucei brucei (strain 927/4 GUTat10.1) GN=Tb10.70.3880 PE=4 SV=1	Tb10.70.3880	nucleus
Q582D7	85	K	"Acetyltransferase, putative OS=Trypanosoma brucei brucei (strain 927/4 GUTat10.1) GN=Tb927.5.2280 PE=4 SV=1"	Tb927.5.2280	plasma membrane	GO:0002009 morphogenesis of an epithelium; GO:0006629 lipid metabolic process; GO:0006644 phospholipid metabolic process; GO:0006650 glycerophospholipid metabolic process; GO:0006654 phosphatidic acid biosynthetic process; GO:0006793 phosphorus metabolic process; GO:0006796 phosphate-containing compound metabolic process; GO:0008152 metabolic process; GO:0008610 lipid biosynthetic process; GO:000…	GO:0005622 intracellular; GO:0005623 cell; GO:0005737 cytoplasm; GO:0005783 endoplasmic reticulum; GO:0005789 endoplasmic reticulum membrane; GO:0005829 cytosol; GO:0012505 endomembrane system; GO:0016020 membrane; GO:0031984 organelle subcompartment; GO:0042175 nuclear outer membrane-endoplasmic reticulum membrane network; GO:0043226 organelle; GO:0043227 membrane-bounded organelle; GO:0043229 i…	GO:0003824 catalytic activity; GO:0003841 1-acylglycerol-3-phosphate O-acyltransferase activity; GO:0008374 O-acyltransferase activity; GO:0016411 acylglycerol O-acyltransferase activity; GO:0016740 transferase activity; GO:0016746 transferase activity, transferring acyl groups; GO:0016747 transferase activity, transferring acyl groups other than amino-acyl groups; GO:0042171 lysophosphatidic aci…	K13513	LCLAT1, AGPAT8; lysocardiolipin and lysophospholipid acyltransferase [EC:2.3.1.- 2.3.1.51]	map00561 Glycerolipid metabolism - animal; map00564 Glycerophospholipid metabolism - animal; map01100 Metabolic pathways - animal; map01110 Biosynthesis of secondary metabolites - animal;			I	KOG1505	Lysophosphatidic acid acyltransferase LPAAT and related acyltransferases
Q581U8	572	K	"DNA topoisomerase IB, large subunit OS=Trypanosoma brucei brucei (strain 927/4 GUTat10.1) GN=Tb927.4.1330 PE=4 SV=1"	Tb927.4.1330	cytoplasm	GO:0000003 reproduction; GO:0000018 regulation of DNA recombination; GO:0000019 regulation of mitotic recombination; GO:0000070 mitotic sister chromatid segregation; GO:0000183 chromatin silencing at rDNA; GO:0000278 mitotic cell cycle; GO:0000280 nuclear division; GO:0000819 sister chromatid segregation; GO:0002164 larval development; GO:0002165 instar larval or pupal development; GO:0002168 ins…	GO:0000228 nuclear chromosome; GO:0000785 chromatin; GO:0000790 nuclear chromatin; GO:0000791 euchromatin; GO:0000922 spindle pole; GO:0000932 P-body; GO:0001650 fibrillar center; GO:0001651 dense fibrillar component; GO:0005622 intracellular; GO:0005623 cell; GO:0005634 nucleus; GO:0005654 nucleoplasm; GO:0005657 replication fork; GO:0005694 chromosome; GO:0005700 polytene chromosome; GO:0005703…	GO:0000166 nucleotide binding; GO:0000976 transcription regulatory region sequence-specific DNA binding; GO:0000977 RNA polymerase II regulatory region sequence-specific DNA binding; GO:0000978 RNA polymerase II core promoter proximal region sequence-specific DNA binding; GO:0000987 core promoter proximal region sequence-specific DNA binding; GO:0001012 RNA polymerase II regulatory region DNA bin…	K03163	TOP1; DNA topoisomerase I [EC:5.6.2.1]		PF01028	Eukaryotic DNA topoisomerase I, catalytic core	L	KOG0981	DNA topoisomerase I
