# Supplementary material for: Protein Lactylation Critically Regulates Energy Metabolism in the Protozoan Parasite Trypanosoma brucei
Source: Front Cell Dev Biol. 2021 Oct 14;9:719720. doi: 10.3389/fcell.2021.719720 (PMC8551762; doi:10.3389/fcell.2021.719720)
Supplement: Supplementary file 1 [file Data_Sheet_1.ZIP › Supplementary tables/Supplementary Table 5.xlsx]

## Sheet: RBP
P86939	158	K	Elongation factor 1-alpha 2	Tb10.70.5670
P86939	383	K	Elongation factor 1-alpha 2	Tb10.70.5670
P86939	154	K	Elongation factor 1-alpha 2	Tb10.70.5670
P86939	51	K	Elongation factor 1-alpha 2	Tb10.70.5670
P86939	396	K	Elongation factor 1-alpha 2	Tb10.70.5670
Q381K1	439	K	Kinteoplast poly(A) polymerase complex 1 subunit	Tb11.01.7510
Q383V6	146	K	60S ribosomal protein L34, putative	Tb11.01.1480
Q384T4	67	K	RNA binding protein, putative	Tb11.02.5210
Q385D7	389	K	C3H1-type domain-containing protein	Tb11.02.4190
Q385S2	9	K	Transcription elongation factor, putative	Tb11.02.2600
Q385X1	67	K	ALBA-Domain Protein	Tb11.02.2040
Q386F2	165	K	40S ribosomal protein S4	Tb11.02.1085
Q386F2	208	K	40S ribosomal protein S4	Tb11.02.1085
Q386F2	72	K	40S ribosomal protein S4	Tb11.02.1085
Q388I8	8	K	Pyruvate kinase	Tb10.61.2680
Q38A80	249	K	Flagellum targeting protein kharon1	Tb10.6k15.1500
Q38A80	156	K	Flagellum targeting protein kharon1	Tb10.6k15.1500
Q38A80	188	K	Flagellum targeting protein kharon1	Tb10.6k15.1500
Q38A80	194	K	Flagellum targeting protein kharon1	Tb10.6k15.1500
Q38AY0	568	K	ATP-dependent DEAD/H RNA helicase, putative	Tb10.70.0570
Q38B20	60	K	Translation elongation factor 1-beta, putative	Tb10.70.1100
Q38B69	95	K	40S ribosomal protein S18, putative	Tb10.70.1730
Q38BE4	636	K	Elongation factor 2	Tb10.70.2650
Q38BE4	558	K	Elongation factor 2	Tb10.70.2650
Q38BE4	498	K	Elongation factor 2	Tb10.70.2650
Q38BK6	50	K	40S ribosomal protein S3a	Tb10.70.3360
Q38BV4	331	K	Splicing factor PTSR1 interacting protein	Tb10.70.4700
Q38C34	282	K	Elongation factor 1-alpha	Tb10.70.5680
Q38C34	53	K	Elongation factor 1-alpha	Tb10.70.5680
Q38C34	295	K	Elongation factor 1-alpha	Tb10.70.5680
Q38C34	86	K	Elongation factor 1-alpha	Tb10.70.5680
Q38C34	57	K	Elongation factor 1-alpha	Tb10.70.5680
Q38C34	160	K	Elongation factor 1-alpha	Tb10.70.5680
Q38CD0	172	K	60S ribosomal protein L9, putative	Tb10.70.7010
Q38CY8	123	K	60S ribosomal protein L5, putative	Tb09.244.2730
Q38CY8	199	K	60S ribosomal protein L5, putative	Tb09.244.2730
Q38FW8	6	K	60S ribosomal protein L35, putative	Tb09.160.0700
Q4GZ82	645	K	rRNA biogenesis protein, putative	TB927.1.1370
Q57U30	81	K	40S ribosomal protein S33, putative	Tb927.7.230
Q57V37	41	K	60S ribosomal protein L7, putative	Tb927.7.1730
Q57VZ0	381	K	RNA-binding protein, putative	Tb927.8.4450
Q57W18	57	K	RNA-binding protein, putative	Tb927.8.4170
Q57XM6	178	K	Peptidyl-prolyl cis-trans isomerase, putative	Tb927.7.2480
Q57XN4	226	K	Tyrosyl-tRNA synthetase, putative	Tb927.7.2400
Q57XN4	223	K	Tyrosyl-tRNA synthetase, putative	Tb927.7.2400
Q57XQ0	441	K	Hypothetical_protein	Tb927.7.2240
Q57XQ0	515	K	Hypothetical_protein	Tb927.7.2240
Q57XQ0	500	K	Hypothetical_protein	Tb927.7.2240
Q57XQ7	27	K	Hypothetical_protein_-_conserved	Tb927.7.2170
Q57XQ7	30	K	Hypothetical_protein_-_conserved	Tb927.7.2170
Q57YF7	223	K	Nucleolar RNA-binding protein, putative	Tb927.8.730
Q57YF7	213	K	Nucleolar RNA-binding protein, putative	Tb927.8.730
Q57YK4	86	K	60S ribosomal protein L12, putative	Tb927.8.6030
Q580I2	34	K	Pre-rrna-processing protein tsr1 homolog	Tb927.8.1410
Q580I2	22	K	Pre-rrna-processing protein tsr1 homolog	Tb927.8.1410
Q581Y2	268	K	Cyclophilin type peptidyl-prolyl cis-trans isomerase, putative	Tb927.8.2000
Q581Y2	256	K	Cyclophilin type peptidyl-prolyl cis-trans isomerase, putative	Tb927.8.2000
Q582B4	88	K	RNA cytidine acetyltransferase	Tb927.5.2530
Q582B4	1010	K	RNA cytidine acetyltransferase	Tb927.5.2530
Q582N2	356	K	60S ribosomal protein L4	Tb927.3.5050
Q585J1	202	K	Translation elongation factor 1-beta, putative	Tb927.4.3590
Q585J5	174	K	60S ribosomal protein L13a, putative	Tb927.4.3550
Q585Y5	54	K	RNA-binding protein RBP14, putative	Tb927.6.3870
Q586X9	145	K	Transcription elongation factor S-II, putative	Tb927.2.3580
Q586X9	113	K	Transcription elongation factor S-II, putative	Tb927.2.3580
Q587F7	722	K	Kinetoplast polyadenylation/uridylation factor 1	Tb927.2.3180

## Sheet: Gene regulators
Type	Protein accession	Position	Amino acid	Protein description	Gene name
exosome	Q583T6	350	K	Ribosomal RNA processing protein 45	Tb927.6.670
Nucleolus, rRNA, ribosomes, tRNA	Q388C5	61	K	HTH cro/C1-type domain-containing protein	Tb10.61.1840
Nucleolus, rRNA, ribosomes, tRNA	Q57W18	57	K	RNA-binding protein, putative	Tb927.8.4170
Nucleolus, rRNA, ribosomes, tRNA	Q57W95	653	K	U3 small nucleolar ribonucleoprotein protein MPP10, putative	Tb927.3.3590
Ribosome	D7SG81	9	K	60S ribosomal protein L44	Tb11.02.0740
Ribosome	P50885	10	K	60S ribosomal protein L18	RPL18-A
Ribosome	Q383V6	146	K	60S ribosomal protein L34, putative	Tb11.01.1480
Ribosome	Q385D3	188	K	60S ribosomal protein L24, putative	Tb11.02.4220
Ribosome	Q386F2	165	K	40S ribosomal protein S4	Tb11.02.1085
Ribosome	Q386F2	208	K	40S ribosomal protein S4	Tb11.02.1085
Ribosome	Q386F2	72	K	40S ribosomal protein S4	Tb11.02.1085
Ribosome	Q38AC1	37	K	40S ribosomal protein S12	Tb10.6k15.2050
Ribosome	Q38B69	95	K	40S ribosomal protein S18, putative	Tb10.70.1730
Ribosome	Q38BK6	50	K	40S ribosomal protein S3a	Tb10.70.3360
Ribosome	Q38BK7	55	K	40S ribosomal protein S3a	Tb10.70.3370
Ribosome	Q38CD0	172	K	60S ribosomal protein L9, putative	Tb10.70.7010
Ribosome	Q38CY8	123	K	60S ribosomal protein L5, putative	Tb09.244.2730
Ribosome	Q38CY8	199	K	60S ribosomal protein L5, putative	Tb09.244.2730
Ribosome	Q38EC5	121	K	60S ribosomal protein L10, putative	Tb09.211.0110
Ribosome	Q38FW8	6	K	60S ribosomal protein L35, putative	Tb09.160.0700
Ribosome	Q57U30	81	K	40S ribosomal protein S33, putative	Tb927.7.230
Ribosome	Q57V37	41	K	60S ribosomal protein L7, putative	Tb927.7.1730
Ribosome	Q57VV0	5	K	40S ribosomal protein S16, putative	Tb927.7.1040
Ribosome	Q57W56	3	K	60S ribosomal protein L2, putative	Tb11.01.7960
Ribosome	Q57XX0	18	K	40S ribosomal protein S25, putative	Tb10.70.4800
Ribosome	Q57XX0	64	K	40S ribosomal protein S25, putative	Tb10.70.4800
Ribosome	Q57XX0	24	K	40S ribosomal protein S25, putative	Tb10.70.4800
Ribosome	Q57XX0	16	K	40S ribosomal protein S25, putative	Tb10.70.4800
Ribosome	Q57YK4	86	K	60S ribosomal protein L12, putative	Tb927.8.6030
Ribosome	Q57YL9	34	K	60S ribosomal protein L26, putative	Tb927.8.6180
Ribosome	Q57ZH2	4	K	60S ribosomal protein L23a	Tb927.7.5170
Ribosome	Q582N2	356	K	60S ribosomal protein L4	Tb927.3.5050
Ribosome	Q583T1	100	K	40S ribosomal protein L14, putative	Tb927.6.720
Ribosome	Q583T6	350	K	Ribosomal RNA processing protein 45	Tb927.6.670
Ribosome	Q584U6	47	K	40S ribosomal protein S30	Tb927.6.2100
Ribosome	Q584V1	201	K	Ribosome biogenesis regulatory protein (RRS1), putative	Tb927.6.2050
Ribosome	Q585J5	174	K	60S ribosomal protein L13a, putative	Tb927.4.3550
RNA export	Q57WZ3	39	K	GTP-binding nuclear protein	Tb927.3.1120
RNA export	Q583S0	10	K	Importin subunit alpha	Tb927.6.2640
RNA export	Q583S0	13	K	Importin subunit alpha	Tb927.6.2640
Splicing	Q381L7	11	K	U5 snRNP-associated 102 kDa protein, putative	Tb11.01.7330
Splicing	Q38BV4	331	K	Splicing factor PTSR1 interacting protein	Tb10.70.4700
Tanslaton	Q57VK2	660	K	Eukaryotic translation initiation factor 3 subunit a	Tb927.7.6090
Tanslaton	Q585J1	202	K	Translation elongation factor 1-beta, putative	Tb927.4.3590
Tanslaton	Q585Y5	54	K	RNA-binding protein RBP14, putative	Tb927.6.3870
