# Supplementary material for: Protein Lactylation Critically Regulates Energy Metabolism in the Protozoan Parasite Trypanosoma brucei
Source: Front Cell Dev Biol. 2021 Oct 14;9:719720. doi: 10.3389/fcell.2021.719720 (PMC8551762; doi:10.3389/fcell.2021.719720)
Supplement: Supplementary file 1 [file Data_Sheet_1.ZIP › Supplementary tables/Supplementary Table 4.xlsx]

## Sheet: Sheet1
Protein information					Exp.1							Exp.2							Exp.3
Protein accession	Position	Amino acid	Protein description	Gene name	Localization probability	PEP	Score	Modified sequence	Charge	Mass error [ppm]	MS/MS Count	Localization probability	PEP	Score	Modified sequence	Charge	Mass error [ppm]	MS/MS Count	Localization probability	PEP	Score	Modified sequence	Charge	Mass error [ppm]	MS/MS Count
Q384T0	8	K	Histone H2Bv	Tb11.02.5250	1	0.000556037	90.05	GGK(1)RPLPLGGK	2	-0.12817	1								1	0.00232975	67.207	GGK(1)RPLPLGGK	2	0.34585	3
Q384T0	28	K	Histone H2Bv	Tb11.02.5250	1	0.00174061	71.513	RPPGQTTK(1)SSSSR	3	0.31587	1	1	0.00129695	65.043	RPPGQTTK(1)SSSSR	3	0.62546	1
Q384T0	20	K	Histone H2Bv	Tb11.02.5250	1	0.000872766	152.7	GK(1)RPPGQTTK	2	0.35344	3	1	1.71e-12	161.67	GK(1)RPPGQTTK	2	-0.27007	3
Q389T1	97	K	Histone H2B	Tb10.406.0330	1	6.29e-05	79.514	LVLPADLAK(1)HAMAEGTK	2	-0.8982	1	1	1.15e-05	100.58	LVLPADLAK(1)HAMAEGTK	3	-0.54896	1	1	8.12e-07	97.904	LVLPADLAK(1)HAMAEGTK	3	0.14381	1
Q389T1	5	K	Histone H2B	Tb10.406.0330	1	0.019107	80.688	ATPK(1)STPAK	2	-0.16506	1
Q4GYX7	24	K	Histone H3	TB927.1.2430	1	0.00129396	85.672	ASK(1)GSDAASGVK	2	0.22683	1	1	0.0207633	95.417	ASK(1)GSDAASGVK	2	0.7265	1	1	0.00921309	83.204	ASK(1)GSDAASGVK	2	0.54004	1
Q4GYX7	33	K	Histone H3	TB927.1.2430	1	1.18e-08	131.06	GSDAASGVK(1)TAQR	2	-0.17088	2	1	1.26e-09	129.37	GSDAASGVK(1)TAQR	2	0.82621	2	1	3.17e-07	122.46	GSDAASGVK(1)TAQR	2	-0.019925	1
Q4GYX7	62	K	Histone H3	TB927.1.2430	1	0.00107089	89.301	STDLLLQK(1)APFQR	2	-0.25911	1	1	0.00452365	74.698	STDLLLQK(1)APFQR	2	0.4614	1
Q57YA3	5	K	Histone H2A	Tb927.7.2820	1	0.00998454	62.464	ATPK(1)QAVK	2	0.27603	1								1	0.019592	41.429	ATPK(1)QAVK	2	0.2081	1
Q57YA3	21	K	Histone H2A	Tb927.7.2820	1	0.00312457	103.43	SVK(1)AGLIFPVGR	2	-0.16576	1	1	0.0158015	74.611	SVK(1)AGLIFPVGR	2	-0.23336	1	1	0.00448036	77.062	SVK(1)AGLIFPVGR	2	1.0438	1
Q57YA3	116	K	Histone H2A	Tb927.7.2820	1	0.00368829	70.089	GGVMPSLNK(1)ALAK	2	-0.078772	5	1	0.000260348	89.301	GGVMPSLNK(1)ALAK	2	1.0031	5	1	0.000643182	92.247	GGVMPSLNK(1)ALAK	2	0.63769	5
Q57Z31	78	K	Histone H4	Tb927.5.4170	1	5.91e-10	154.1	K(1)TVTAVDVVNALR	2	0.69211	1
Q582M3	32	K	Histone H2A.Z	Tb927.7.6360	1	9.66e-29	81.28	SLTGDDAVPQAPLVGGVAMSPEQASALTGGK(1)LGGK	3	0.50733	2	1	9.05e-45	92.349	SLTGDDAVPQAPLVGGVAMSPEQASALTGGK(1)LGGK	3	0.79958	2	1	1.07e-30	91.779	SLTGDDAVPQAPLVGGVAMSPEQASALTGGK(1)LGGK	3	0.087321	3
Q582M3	165	K	Histone H2A.Z	Tb927.7.6360	1	0.00193194	79.886	GGVVPFVHK(1)SLEK	2	0.5688	1	1	0.00267579	79.886	GGVVPFVHK(1)SLEK	2	0.097984	1
Q582M3	44	K	Histone H2A.Z	Tb927.7.6360	1	0.00364593	91.867	AVGPAHGK(1)GK	2	0.94182	1	1	0.0189844	82.287	AVGPAHGK(1)GK	2	-1.0024	1	1	0.0193128	82.287	AVGPAHGK(1)GK	2	-0.45518	1
Q582M3	36	K	Histone H2A.Z	Tb927.7.6360	1	0.00147734	84.507	LGGK(1)AVGPAHGK	2	0.099049	4	1	0.00813408	81.92	LGGK(1)AVGPAHGK	3	0.50649	4	1	1.14e-05	110.08	LGGK(1)AVGPAHGK	2	0.41736	5
