# Supplementary material for: Protein Lactylation Critically Regulates Energy Metabolism in the Protozoan Parasite Trypanosoma brucei
Source: Front Cell Dev Biol. 2021 Oct 14;9:719720. doi: 10.3389/fcell.2021.719720 (PMC8551762; doi:10.3389/fcell.2021.719720)
Supplement: Supplementary file 3 [file Data_Sheet_3.ZIP]

Archive with 93 entries (84 files):
- Original Data 1/
- Original Data 1/05 Q-PCR/
- Original Data 1/.DS_Store
- __MACOSX/Original Data 1/._.DS_Store
- Original Data 1/04 Western Blotting/
- Original Data 1/03 Lactate Level Assay/
- Original Data 1/02 Glycolysis Rate Assay/
- Original Data 1/01 Cell viability/
- Original Data 1/05 Q-PCR/.DS_Store
- __MACOSX/Original Data 1/05 Q-PCR/._.DS_Store
- Original Data 1/05 Q-PCR/gene regulators.pzfx
- __MACOSX/Original Data 1/05 Q-PCR/._gene regulators.pzfx
- Original Data 1/05 Q-PCR/Q-PCR.xlsx
- __MACOSX/Original Data 1/05 Q-PCR/._Q-PCR.xlsx
- Original Data 1/04 Western Blotting/.DS_Store
- __MACOSX/Original Data 1/04 Western Blotting/._.DS_Store
- Original Data 1/04 Western Blotting/01 Total T. brucei lysates/
- Original Data 1/04 Western Blotting/03 Histone H3/
- Original Data 1/04 Western Blotting/02 GAPDH/
- Original Data 1/03 Lactate Level Assay/Lactate_Level.xlsx
- __MACOSX/Original Data 1/03 Lactate Level Assay/._Lactate_Level.xlsx
- Original Data 1/02 Glycolysis Rate Assay/Glucose.pzfx
- __MACOSX/Original Data 1/02 Glycolysis Rate Assay/._Glucose.pzfx
- Original Data 1/02 Glycolysis Rate Assay/Oxamate.pzfx
- __MACOSX/Original Data 1/02 Glycolysis Rate Assay/._Oxamate.pzfx
- Original Data 1/02 Glycolysis Rate Assay/2-DG.pzfx
- __MACOSX/Original Data 1/02 Glycolysis Rate Assay/._2-DG.pzfx
- Original Data 1/01 Cell viability/.DS_Store
- __MACOSX/Original Data 1/01 Cell viability/._.DS_Store
- Original Data 1/01 Cell viability/Inhibition Rate.xlsx
- __MACOSX/Original Data 1/01 Cell viability/._Inhibition Rate.xlsx
- Original Data 1/01 Cell viability/IC50.pzfx
- __MACOSX/Original Data 1/01 Cell viability/._IC50.pzfx
- Original Data 1/01 Cell viability/Viability_2-DG_Rep_2.xlsx
- __MACOSX/Original Data 1/01 Cell viability/._Viability_2-DG_Rep_2.xlsx
- Original Data 1/01 Cell viability/Viabilaty_Oxamate_Rep_2.xlsx
- __MACOSX/Original Data 1/01 Cell viability/._Viabilaty_Oxamate_Rep_2.xlsx
- Original Data 1/01 Cell viability/~$Viabilaty_Oxamate_Rep_1.xlsx
- __MACOSX/Original Data 1/01 Cell viability/._~$Viabilaty_Oxamate_Rep_1.xlsx
- Original Data 1/01 Cell viability/Viabilaty_Oxamate_Rep_3.xlsx
- __MACOSX/Original Data 1/01 Cell viability/._Viabilaty_Oxamate_Rep_3.xlsx
- Original Data 1/01 Cell viability/Viability_2-DG_Rep_3.xlsx
- __MACOSX/Original Data 1/01 Cell viability/._Viability_2-DG_Rep_3.xlsx
- Original Data 1/01 Cell viability/~$Inhibition Rate.xlsx
- __MACOSX/Original Data 1/01 Cell viability/._~$Inhibition Rate.xlsx
- Original Data 1/01 Cell viability/Viabilaty_Oxamate_Rep_1.xlsx
- __MACOSX/Original Data 1/01 Cell viability/._Viabilaty_Oxamate_Rep_1.xlsx
- Original Data 1/01 Cell viability/Viability_2-DG_Rep_1.xlsx
- __MACOSX/Original Data 1/01 Cell viability/._Viability_2-DG_Rep_1.xlsx
- Original Data 1/04 Western Blotting/01 Total T. brucei lysates/.DS_Store
- __MACOSX/Original Data 1/04 Western Blotting/01 Total T. brucei lysates/._.DS_Store
- Original Data 1/04 Western Blotting/01 Total T. brucei lysates/anti-Kla [Glucose (0,1,5,25) 2-DG (0,1,5,10) Oxamate (0,5,10,20)].tif
- __MACOSX/Original Data 1/04 Western Blotting/01 Total T. brucei lysates/._anti-Kla [Glucose (0,1,5,25) 2-DG (0,1,5,10) Oxamate (0,5,10,20)].tif
- Original Data 1/04 Western Blotting/01 Total T. brucei lysates/SDS-Page [Glucose (0,1,5,25)+2-DG (0,1,5,10)+Oxamate (0,5,10,20)].tif
- __MACOSX/Original Data 1/04 Western Blotting/01 Total T. brucei lysates/._SDS-Page [Glucose (0,1,5,25)+2-DG (0,1,5,10)+Oxamate (0,5,10,20)].tif
- Original Data 1/04 Western Blotting/01 Total T. brucei lysates/anti-Kac [Glucose(0,1,5,25), the last 8 lanes have been removed].tif
- __MACOSX/Original Data 1/04 Western Blotting/01 Total T. brucei lysates/._anti-Kac [Glucose(0,1,5,25), the last 8 lanes have been removed].tif
- Original Data 1/04 Western Blotting/01 Total T. brucei lysates/anti-Kac [The last 8 lanes are∩╝Ü2-DG(0,1,5,10)+Oxamate(0,5,10,20)].tif
- __MACOSX/Original Data 1/04 Western Blotting/01 Total T. brucei lysates/._anti-Kac [The last 8 lanes are∩╝Ü2-DG(0,1,5,10)+Oxamate(0,5,10,20)].tif
- Original Data 1/04 Western Blotting/03 Histone H3/anti-H3 [2-DG(10,5,1,0)+Oxamate(0,5,10,20)].tif
- __MACOSX/Original Data 1/04 Western Blotting/03 Histone H3/._anti-H3 [2-DG(10,5,1,0)+Oxamate(0,5,10,20)].tif
- Original Data 1/04 Western Blotting/03 Histone H3/anti-Kac [Glucose(0,1,5,25)].tif
- __MACOSX/Original Data 1/04 Western Blotting/03 Histone H3/._anti-Kac [Glucose(0,1,5,25)].tif
- Original Data 1/04 Western Blotting/03 Histone H3/.DS_Store
- __MACOSX/Original Data 1/04 Western Blotting/03 Histone H3/._.DS_Store
- Original Data 1/04 Western Blotting/03 Histone H3/anti-Kac [2-DG(10,5,1,0)+Oxamate(0,5,10,20)].tif
- __MACOSX/Original Data 1/04 Western Blotting/03 Histone H3/._anti-Kac [2-DG(10,5,1,0)+Oxamate(0,5,10,20)].tif
- Original Data 1/04 Western Blotting/03 Histone H3/anti-Kla [Glucose(0,1,5,25)].tif
- __MACOSX/Original Data 1/04 Western Blotting/03 Histone H3/._anti-Kla [Glucose(0,1,5,25)].tif
- Original Data 1/04 Western Blotting/03 Histone H3/anti-H3 [Glucose(0,1,5,25)].tif
- __MACOSX/Original Data 1/04 Western Blotting/03 Histone H3/._anti-H3 [Glucose(0,1,5,25)].tif
- Original Data 1/04 Western Blotting/03 Histone H3/anti-Kla [2-DG(10,5,1,0)+Oxamate(0,5,10,20)].tif
- __MACOSX/Original Data 1/04 Western Blotting/03 Histone H3/._anti-Kla [2-DG(10,5,1,0)+Oxamate(0,5,10,20)].tif
- Original Data 1/04 Western Blotting/02 GAPDH/anti-Kla [Oxamate(0,5,10,20),the right 4 lanes].tif
- __MACOSX/Original Data 1/04 Western Blotting/02 GAPDH/._anti-Kla [Oxamate(0,5,10,20),the right 4 lanes].tif
- Original Data 1/04 Western Blotting/02 GAPDH/anti-Kla [Glucose(0,1,5,25),the right 4 lanes].tif
- __MACOSX/Original Data 1/04 Western Blotting/02 GAPDH/._anti-Kla [Glucose(0,1,5,25),the right 4 lanes].tif
- Original Data 1/04 Western Blotting/02 GAPDH/.DS_Store
- __MACOSX/Original Data 1/04 Western Blotting/02 GAPDH/._.DS_Store
- Original Data 1/04 Western Blotting/02 GAPDH/anti-GAPDH [Glucose(0,1,5,25), the right 4 lanes].tif
- __MACOSX/Original Data 1/04 Western Blotting/02 GAPDH/._anti-GAPDH [Glucose(0,1,5,25), the right 4 lanes].tif
- Original Data 1/04 Western Blotting/02 GAPDH/anti-Kac [Oxamate(0,5,10,20)].tif
- __MACOSX/Original Data 1/04 Western Blotting/02 GAPDH/._anti-Kac [Oxamate(0,5,10,20)].tif
- Original Data 1/04 Western Blotting/02 GAPDH/anti-GAPDH [Oxamate(0,5,10,20),the right 4 lanes].tif
- __MACOSX/Original Data 1/04 Western Blotting/02 GAPDH/._anti-GAPDH [Oxamate(0,5,10,20),the right 4 lanes].tif
- Original Data 1/04 Western Blotting/02 GAPDH/anti-Kac [Glucose(0,1,5,25), the left 4 lanes].tif
- __MACOSX/Original Data 1/04 Western Blotting/02 GAPDH/._anti-Kac [Glucose(0,1,5,25), the left 4 lanes].tif
- Original Data 1/04 Western Blotting/02 GAPDH/anti-Kac [2-DG(0,1,5,25].tif
- __MACOSX/Original Data 1/04 Western Blotting/02 GAPDH/._anti-Kac [2-DG(0,1,5,25].tif
- Original Data 1/04 Western Blotting/02 GAPDH/anti-GAPDH [2-DG (0,1,5,10),the right 4 lanes].tif
- __MACOSX/Original Data 1/04 Western Blotting/02 GAPDH/._anti-GAPDH [2-DG (0,1,5,10),the right 4 lanes].tif
- Original Data 1/04 Western Blotting/02 GAPDH/anti-Kla [2-DG (0,1,5,10),the right 4 lanes].tif
- __MACOSX/Original Data 1/04 Western Blotting/02 GAPDH/._anti-Kla [2-DG (0,1,5,10),the right 4 lanes].tif
