# Supplementary material for: Protein Lactylation Critically Regulates Energy Metabolism in the Protozoan Parasite Trypanosoma brucei
Source: Front Cell Dev Biol. 2021 Oct 14;9:719720. doi: 10.3389/fcell.2021.719720 (PMC8551762; doi:10.3389/fcell.2021.719720)
Supplement: Supplementary file 3 [file Data_Sheet_3.ZIP › Original Data 1/05 Q-PCR/Q-PCR.xlsx]

## Sheet: Sheet1
	0 mM			Glucose 1 mM			Glucose 5 mM			Glucose 25 mM			2-DG 1 mM			2-DG 5 mM			2-DG 10 mM			Oxamate 5 mM			Oxamate 10 mM			Oxamate 20 mM
Q381K1	0.852922	1.21205	0.967321	1.32141	1.32195	1.32365	1.36883	1.83184	0.950611	1.29462	1.28147	1.39531	1.07712	0.847553	0.725532	1.63975	1.15388	1.15337	0.904929	0.663765	0.961528	1.00482	0.787953	0.870035	1.82665	2.03624	2.20436	1.85323	2.73739	1.67202
Q383V6	1.00047	0.991885	1.00771	0.926011	1.21299	1.08822	1.1359	1.07669	1.40298	0.507472	0.549318	0.565326	0.749251	0.66459	0.893204	1.63777	1.42265	1.60487	0.809162	0.888107	1.01208	1.01187	1.25102	1.19811	1.06334	0.911297	1.14077	1.90903	1.72255	1.84973
Q385D7	1.01547	0.94152	1.04594	0.970457	0.836859	0.758847	1.13025	1.22592	1.07674	1.00647	0.860905	0.961284	0.659773	0.88711	0.518623	1.20177	1.20953	1.21107	0.954898	1.03648	0.827135	1.02573	0.98922	1.18102	1.303	1.31515	1.33398	2.07048	1.90606	2.33352
Q385X1	1.13288	1.01185	0.872363	1.08977	1.1551	1.08675	1.43943	1.1765	1.73872	0.838563	0.943432	1.01115	1.56969	1.53419	1.39618	2.5255	2.44624	2.37606	1.42672	1.3686	1.40124	2.12289	1.95482	1.66098	1.59367	1.575	1.94174	2.77632	2.98592	3.76637
Q386F2	1.07773	1.39959	0.662963	1.60773	1.50631	1.71122	1.75382	1.51834	1.46513	0.809998	1.01677	0.730011	0.86843	1.46559	1.07139	2.07854	2.19705	2.24633	1.09407	1.19474	1.19392	1.38802	1.25879	1.31315	1.44228	1.31983	1.3457	2.40356	2.00719	2.38035
Q388I8	0.930235	0.945839	1.13655	1.6791	1.28226	1.12716	1.73287	1.55096	1.54509	1.05384	1.30736	1.91144	1.24587	1.245	1.1174	1.35213	1.2035	1.39787	0.98035	0.800165	1.0676	1.02648	1.01234	0.893599	1.45601	1.24835	1.14078	1.58429	1.54739	1.20484
Q38A80	1.10726	0.959264	0.941478	1.63356	1.60439	1.76543	2.64542	2.80597	2.78181	1.96836	1.82007	1.48967	2.04696	1.61382	1.54915	2.47696	2.32232	3.12221	1.7144	1.30469	1.70256	1.95889	2.10239	1.77773	1.67522	1.62941	1.55439	2.39359	2.42532	2.65401
Q38AY0	0.954652	1.06437	0.98415	0.962436	0.785365	0.739635	0.809411	0.930245	1.06759	1.101	1.45966	0.938834	0.618224	0.627493	0.735399	0.739772	0.583032	0.6876	0.535517	0.499694	0.481501	0.53464	0.500877	0.612391	1.27921	1.14005	1.28105	1.07775	1.12279	0.95164
Q38B20	1.04875	1.01584	0.938655	1.71201	2.12239	1.93682	2.4797	2.41356	2.77924	1.33668	1.44159	1.3867	1.48674	1.32606	1.32698	3.01098	2.56016	2.86242	2.0468	2.35442	2.4544	1.87215	1.85279	1.80088	1.85449	1.85577	1.93995	3.55991	3.2826	3.09479
Q38B69	0.985094	1.09379	0.928088	1.56956	1.84338	1.49108	1.82618	2.07747	1.87042	1.04053	0.977605	0.930014	1.0525	0.931621	0.942663	2.49131	2.21591	2.30043	1.38803	1.52313	1.59664	1.41457	1.7806	1.61257	1.44162	1.38289	1.47702	1.70469	2.55887	1.93523
Q38BE4	0.963345	1.00313	1.03481	1.22202	1.54302	1.23319	1.34843	1.30975	1.66775	0.888645	1.09473	1.01627	0.657136	0.696048	0.839225	1.6965	1.79963	2.07509	1.17006	1.3175	1.47485	0.901434	1.13356	1.14901	1.47762	1.52814	1.44491	1.86205	2.35244	2.91501
Q38BK6	1.02392	1.24113	0.786896	1.34529	1.16703	1.17063	1.40721	1.30697	1.30732	0.765098	0.798567	0.769409	0.555707	0.642819	0.838085	1.6781	1.61463	2.00987	1.12186	1.17043	1.30867	1.26922	1.17193	1.14332	1.31436	1.29259	1.27279	1.83523	1.63437	1.74458
Q38BV4	0.965763	1.02195	1.01321	1.16862	1.04237	0.818228	1.27856	1.16768	1.24264	0.874613	0.756391	1.01566	0.75408	0.812391	0.717229	1.05113	0.708827	1.80602	1.23279	1.23084	1.23114	0.851564	0.893148	0.976364	1.93474	2.06397	1.59941	3.26826	2.56404	2.41041
Q38C34	0.969514	0.998153	1.03335	1.38834	1.20193	1.39509	2.11379	2.12997	2.14854	1.04415	1.37776	2.39052	1.21236	1.20482	1.19899	2.18087	2.35855	2.73758	2.11702	2.13915	2.09949	1.52242	1.6764	1.56414	1.88124	1.74677	1.69312	2.29025	2.34975	2.35464
Q38CD0	1.10165	0.897303	1.01162	1.54295	1.25674	1.53868	1.67037	1.68665	1.96114	0.847131	0.857767	0.896675	0.929256	0.89202	0.885244	1.48065	1.80155	1.10898	1.56848	1.44931	1.3778	1.3877	1.41	1.4149	1.19667	1.2075	1.16637	2.06457	1.97909	2.65892
Q38CY8	0.844401	1.13839	1.0403	1.18429	1.06808	1.24749	1.14591	1.05519	1.06439	0.67642	0.665721	0.653378	0.56077	0.547329	0.450776	0.746166	0.845319	0.937291	0.735962	0.996335	1.02293	0.774337	0.675034	0.822469	1.29357	1.28107	1.23658	1.26591	1.2194	1.06819
Q38FW8	0.949758	1.09793	0.958986	1.39217	1.28924	1.04704	1.59783	1.21265	1.39914	0.724073	0.596263	0.678394	0.814736	1.00537	0.881451	1.16687	1.32828	1.34954	1.38757	1.36975	1.31158	1.05187	1.14078	1.0608	1.26131	1.14335	1.19924	1.43124	1.81171	1.72845
Q4GZ82	1.16419	1.09406	0.785117	0.726811	0.713892	0.848515	1.05223	1.27556	1.04492	1.03042	0.836481	0.869307	0.442924	0.497249	0.437233	0.493009	0.411289	0.444458	0.78696	0.694845	0.771516	0.396937	0.417605	0.455263	2.06204	1.64801	1.9221	1.29132	1.38458	1.42039
Q57U30	0.934376	0.978673	1.09355	1.3091	1.73128	1.26847	1.30021	1.40024	1.55093	0.830276	0.965349	0.7257	0.828167	1.09731	0.998107	1.94907	3.12652	2.4215	1.92512	1.65784	2.01346	1.19887	1.47297	1.34562	1.31566	1.59696	1.62176	2.38027	2.1808	2.17861
Q57V37	1.04912	0.961858	0.990976	0.714742	0.795769	1.06323	1.18649	1.26362	1.26974	0.655371	0.774343	0.912793	0.720839	0.661659	0.618288	1.19036	1.33023	1.36028	1.18681	1.16489	1.43408	1.15012	1.09256	1.05784	1.46418	1.67547	1.71176	1.62762	1.89363	2.09679
Q57VZ0	1.25006	0.965936	0.828171	0.997247	1.21253	1.37175	1.87709	2.04131	1.94669	1.3195	1.43494	1.39473	0.818175	1.04281	0.936585	1.5928	1.8668	2.10901	1.67215	2.26216	2.07441	1.15032	1.06661	1.0168	2.12926	2.51464	2.63783	2.70602	2.90427	2.82094
Q57XM6	1.18256	0.936478	0.902981	0.920333	0.928049	0.871665	1.60828	1.669	1.80594	1.60363	1.31237	1.03689	1.04207	1.39446	0.791342	1.2422	1.77165	1.21861	1.74715	2.02798	1.21398	0.847735	0.962665	0.758114	2.05806	2.24526	2.54811	2.12384	2.37791	2.1458
Q57XN4	0.96929	1.08975	0.946714	1.12508	0.911947	1.0607	1.27588	1.68587	1.44096	1.03741	1.85702	1.46205	1.45749	1.358	1.22559	1.584	1.89549	1.47281	1.32473	1.35163	1.28851	0.729527	0.891949	0.862761	2.04819	2.23977	2.14853	1.96315	1.94689	2.46771
Q57XQ0	1.02101	0.989657	0.989657	1.20332	1.22266	1.26402	1.72011	1.6341	1.40642	0.91827	0.898749	0.851448	0.992735	0.949001	1.12076	1.71186	1.91132	2.04141	2.49269	2.50481	2.53802	0.901896	1.06513	1.02885	1.56087	1.62265	1.51504	2.72673	2.38696	3.22025
Q57XQ7	0.945002	1.14	0.928244	1.01789	0.931686	0.638468	1.63555	1.19524	1.4543	1.03482	1.15735	1.0078	1.0077	0.913493	0.840057	1.30085	1.30094	1.29971	1.29309	1.26812	1.21298	1.07448	1.08977	1.10039	2.03618	2.13359	1.96248	2.15055	2.46152	2.44876
Q57YF7	0.931768	0.998054	1.07532	0.996254	0.4608	0.428398	1.19885	1.21477	1.26739	0.882388	0.771136	1.33054	0.888796	0.971759	1.04985	1.68137	2.18335	2.32483	1.8442	2.18994	2.03183	0.837394	0.90783	0.930628	1.08046	1.19792	1.16019	1.98372	1.95081	1.81494
Q57YK4	0.921038	1.05214	1.03192	1.19777	1.72352	1.35882	1.61982	1.47716	1.72113	0.908352	0.863533	0.788577	0.974554	0.94922	0.710455	2.49822	2.45701	1.85433	1.99866	1.56161	1.18841	1.46852	1.32076	1.61369	1.29297	1.30648	1.2646	2.17423	1.9433	1.82577
Q582B4	0.976037	1.08116	0.947638	0.859033	0.718285	1.0398	1.20084	0.992368	0.906599	1.02578	0.893033	1.00234	0.518698	0.501861	0.500795	1.39216	1.11828	0.923721	1.10413	0.794994	0.966476	0.632392	0.879486	0.896278	1.24485	1.28515	1.33411	1.70563	2.12995	1.93549
Q582N2	1.03029	1.11409	0.8712	0.679108	0.693074	0.733321	1.36928	1.44833	1.29807	0.787056	0.958433	0.95579	0.551482	0.661448	0.721604	1.59756	1.5698	1.58807	1.08525	1.26933	1.63483	1.31992	1.45275	1.17765	1.77341	1.52022	1.40538	2.26771	2.23206	2.2001
Q585J1	0.988905	1.09584	0.922781	1.5795	1.54369	1.38197	2.19794	1.852	2.43546	0.983238	1.00253	0.842449	1.11978	1.47409	1.55286	3.1474	3.32257	3.35826	2.48802	2.11388	1.69207	2.16975	1.91689	1.83537	1.54626	1.53149	1.25182	3.40102	2.87467	3.00746
Q585J5	0.988975	1.00414	1.00698	0.845106	0.939571	1.01829	0.985321	1.40295	1.23276	0.716946	0.862167	0.832318	0.577744	0.57095	0.542225	1.04298	1.39294	0.857858	0.772024	0.792411	0.874369	0.78686	0.840895	0.778739	1.0672	1.07572	1.11926	1.44824	1.39324	1.62505
Q586X9	0.992505	0.995476	1.01213	1.44956	1.47124	1.7482	2.45015	2.4082	2.38289	2.1749	2.05402	2.03202	1.38956	1.32771	1.28963	3.01116	5.03525	4.34437	1.40015	1.98745	3.02628	2.6146	3.02443	3.0247	3.37176	2.62363	2.51481	4.1568	3.68931	5.44884
Q587F7	0.861666	1.08703	1.06763	0.963762	1.06995	0.661292	1.21495	1.02702	1.0863	0.809022	0.702981	0.835943	0.597297	0.561802	0.556595	0.882624	0.679172	0.903474	0.934969	0.931252	0.932511	0.530546	0.611332	0.514389	1.91938	1.70117	1.7791	3.48856	2.34532	1.4844
Q583T6	0.988775	1.29586	0.780452	1.21701	1.23575	1.24791	0.940529	0.903038	0.855532	0.798241	0.574153	1.1263	0.459088	0.375956	0.407073	0.648512	0.675454	0.687881	0.579217	0.985832	0.789842	0.730879	0.4715	0.234025	1.83014	1.63267	1.80081	1.62675	1.77778	1.60398
Q388C5	0.867655	1.17637	0.979738	1.70079	1.65796	1.18336	1.40464	1.44409	2.02828	0.844418	0.989964	1.04571	1.05782	1.50015	1.91668	4.45952	3.79017	3.62968	1.66532	1.67055	1.68377	1.80361	2.22643	2.45012	2.49725	3.12238	3.54018	4.22637	4.57202	4.20355
Q57W95	1.0212	0.962428	1.01747	1.96918	1.9475	1.8327	2.06074	2.54206	3.21238	1.81587	1.46417	1.33547	1.70918	1.77963	1.88363	4.43969	4.55282	4.33786	2.38223	2.68291	2.85866	2.75606	3.05456	2.83804	5.42227	5.83979	6.22863	7.79043	8.34766	8.85679
D7SG81	0.901077	1.13019	0.981943	1.67412	1.77494	1.66857	1.45131	1.40977	1.37472	1.06215	1.16787	0.799455	1.10515	1.06341	1.0411	3.37667	3.12864	3.07018	1.26168	1.82175	1.11945	2.13549	2.15414	2.11241	1.8426	2.18033	2.15208	3.13602	3.61763	3.63122
D7SG81	1.0753	0.99705	0.932725	2.11899	1.75213	1.47124	2.05551	1.48059	1.68489	0.934219	0.640676	0.755131	1.23532	1.19003	1.38219	2.98906	4.51362	3.12422	2.15671	2.04128	2.51443	2.46333	1.84616	2.75993	1.89406	2.35163	1.51986	4.01003	3.56941	3.86454
P50885	0.992751	0.890136	1.13163	1.80893	1.27854	1.58294	1.21845	1.83052	1.30469	0.839088	0.859531	0.73748	0.965435	1.04724	1.53369	2.50452	2.57877	2.60636	1.81003	0.855239	1.22686	1.93079	1.63156	1.56896	1.80451	2.04225	1.83483	2.87334	2.63973	2.55624
Q38AC1	1.06394	0.955446	0.983729	1.8717	1.03199	1.60921	1.24815	0.910034	1.19967	0.965945	0.60633	0.892755	0.738192	0.770313	1.02345	2.18758	2.18727	2.45728	0.791472	1.07119	1.02546	1.49722	1.318	1.5672	1.01773	1.1091	1.18637	2.18863	1.9926	2.3644
Q38EC5	0.967616	1.00259	1.0308	1.48046	1.35499	1.46331	1.43991	1.41248	1.3616	0.719251	0.758237	0.781354	0.924056	0.897976	1.12698	2.40526	1.62986	1.29451	1.30799	1.37953	1.34339	1.5377	1.62863	1.64799	1.25957	1.33172	1.52806	1.96773	2.26192	2.40377
Q57VV0	0.985538	1.07525	0.943665	1.41354	1.56448	1.64583	1.24045	1.25873	1.31495	0.871374	0.885367	0.903735	1.11286	0.918793	0.787512	2.59947	2.69913	2.11221	1.34151	1.39823	1.42068	1.66097	1.70445	1.38561	1.52822	1.61759	1.56512	2.37796	2.36942	2.32307
Q57W56	1.1364	0.84212	1.04495	1.74032	1.60888	1.39341	1.51631	1.94105	1.64531	0.761324	0.844118	0.9094	1.07061	0.755018	0.811198	2.62494	2.10301	1.32569	1.38435	1.12786	1.26891	1.49168	1.41963	1.43178	2.02498	1.85158	2.12525	2.42281	2.7907	2.04793
Q57XX0	1.0363	1.08026	0.893274	1.30666	1.29366	1.48097	1.34531	1.24795	1.07991	0.642721	0.819067	0.687311	0.798135	0.864712	1.01374	2.49239	2.40572	1.95663	1.25646	1.19038	1.22594	1.21713	1.46649	1.37155	2.69839	1.37043	1.3497	2.36708	2.2063	2.18104
Q57XX0	0.918256	1.10513	0.98542	1.30322	1.20061	1.45881	1.1573	1.10157	1.20805	0.756652	0.626582	0.759082	1.23421	0.846536	1.07832	2.31973	1.33079	1.92574	1.07265	1.46752	0.863738	1.27985	1.34917	1.45187	1.61911	1.28237	1.37456	2.03687	2.16128	2.04982
Q57YL9	0.867739	1.16017	0.993322	0.905857	1.38449	1.58706	1.10407	1.56572	1.64417	1.017	0.669578	0.717636	0.996412	1.1662	1.1351	2.56668	2.62788	1.95871	1.57793	1.36324	1.50842	1.67756	1.65676	1.55981	1.36102	1.50388	1.47395	3.22547	2.45633	2.56064
Q57ZH2	1.14701	0.925091	0.942427	1.39975	1.43563	1.52601	1.79165	1.86522	1.80549	0.730217	0.931864	0.746329	1.33394	0.990237	0.912446	2.09006	2.27076	2.41865	1.24159	1.40712	1.47589	1.69976	1.68809	1.81217	1.73312	1.82479	1.52277	2.91872	2.8592	2.57372
Q583T1	0.945012	1.011	1.04667	1.30921	1.73954	1.85626	1.88406	1.78449	1.30282	1.27669	1.33792	1.12863	0.923097	1.38796	1.25662	3.24737	3.21695	3.15552	2.02246	1.79973	1.86028	2.4522	2.18266	1.54433	2.62589	2.58178	2.37813	3.65498	3.20797	4.16307
Q584U6	0.981241	1.04455	0.975648	1.49481	1.24366	1.4489	1.351	1.1997	1.31627	0.586538	1.03379	0.732649	1.15636	0.935636	1.16612	2.22618	2.52323	2.19097	1.21975	1.05636	1.11091	1.64629	1.7157	1.37573	1.10619	1.19865	1.06585	2.41438	1.92317	1.80593
Q584V1	1.02338	1.00175	0.975445	2.81422	2.1812	2.19681	3.57	3.1637	2.99689	1.53226	1.33658	0.994928	1.60502	1.70359	1.91084	5.08172	5.21715	5.64221	2.80985	2.94159	3.15841	2.99433	2.26627	3.18053	3.41664	3.37261	3.51718	6.01972	5.24911	5.75649
Q57WZ3	1.02439	0.86413	1.12969	3.05736	2.27123	2.72852	3.91399	4.30227	3.73828	1.55319	1.85996	1.67645	2.0801	1.92727	2.09586	7.83829	8.08056	6.01153	4.85506	4.9456	4.42613	4.66525	3.99843	4.64905	4.18497	3.57966	3.82956	5.44024	5.26871	6.41479
Q583S0	0.978489	0.845167	1.20921	2.1664	2.66118	2.13363	2.94323	2.60304	2.8593	1.80348	2.11981	2.2765	1.14834	1.34636	1.4353	5.62588	4.73904	6.22201	3.36038	3.66046	3.36761	3.09231	3.41984	2.20791	3.92169	4.21614	4.55318	7.90869	5.68245	6.00181
Q381L7	0.996308	0.941391	1.06619	1.635	2.04975	1.58394	2.33365	2.2764	2.72772	1.31919	1.31471	1.31421	0.731851	0.693133	0.529884	1.61365	2.55705	1.91355	2.17199	1.73014	1.9799	1.26812	1.17067	1.22511	3.72349	3.31292	4.04269	4.04276	4.19714	3.06674
