# Supplementary material for: Protein Lactylation Critically Regulates Energy Metabolism in the Protozoan Parasite Trypanosoma brucei
Source: Front Cell Dev Biol. 2021 Oct 14;9:719720. doi: 10.3389/fcell.2021.719720 (PMC8551762; doi:10.3389/fcell.2021.719720)
Supplement: Supplementary file 3 [file Data_Sheet_3.ZIP › Original Data 1/03 Lactate Level Assay/Lactate_Level.xlsx]

## Sheet: Plate results
PLATE RESULTS
PROTOCOL NAME	Lactate
MEASUREMENT START DATE	Fri Jul 24 2020 17:00:01 GMT+0800 (中国标准时间)
OPERATION	FI-EndPoint
TEMPERATURE (Celsius)	24.8
	1	2	3	4	5	6	7	8	9	10	11	12
A	1246770	1240400	1237125	1236477	1251070	1220776	1239041	1250786	1251621	1238459	1223166	1222690
B	1256794	1273560	86101766	268987541	267525745	238278438	243048255	246917216	282880874	1278825	1261726	1239573
C	1255441	1269070	106878391	236859778	366243690	536702289	262586995	258756845	291999107	1252502	1217527	1223951
D	1254326	1246211	133452975	188400557	282044269	210421692	363617820	196684259	256321252	1232032	1230800	1234445
E	1258933	1267460	134838077	272921410	264999794	293571765	322339064	316976397	317101520	1236155	1222640	1225650
F	1261624	1253471	170123947	230555146	264570707	315503302	1240936	1243861	1233499	1250833	1240982	1242618
G	1275056	1276488	181831679	245949229	228828237	243881466	1244195	1253064	1248151	1279463	1252075	1225360
H	1245509	1259417	1244529	1250044	1267219	1232739	1235335	1243066	1268430	1253945	1249111	1232152
		standard curve
		0	86101766	0	0
		20	106878391	20776625	20776625
		40	133452975	47351209	47351209
		60	134838077	48736311	48736311
		80	170123947	84022181	84022181
		100	181831679	95729913	95729913
							y = 932887.74 x + 3349983.40
	Rep_1				Rep_2				Rep_3
Blank	322339064	236237298	249.641	4.99283	316976397	230874631	243.893	4.87786	317101520	230999754	244.027	4.88054
G1	268987541	182885775	192.452	3.84903	267525745	181423979	190.885	3.81769	268278438	182176672	191.692	3.83383
G5	236859778	150758012	158.013	3.16025	246243690	160141924	168.072	3.36143	236702289	150600523	157.844	3.15688
G25	188400557	102298791	106.067	2.12134	202044269	115942503	120.692	2.41385	210421692	124319926	129.673	2.59345
D1	272921410	186819644	196.669	3.93337	264999794	178898028	188.177	3.76354	293571765	207469999	218.804	4.37609
D5	230555146	144453380	151.254	3.02509	264570707	178468941	187.717	3.75434	265503302	179401536	188.717	3.77434
D10	225949229	139847463	146.317	2.92634	228828237	142726471	149.403	2.98807	233881466	147779700	154.82	3.0964
O5	283048255	196946489	207.524	4.15048	246917216	160815450	168.794	3.37587	282880874	196779108	207.344	4.14689
O10	262586995	176485229	185.591	3.71181	258756845	172655079	181.485	3.6297	261999107	175897341	184.96	3.69921
O20	203617820	117516054	122.379	2.44758	196684259	110582493	114.947	2.29894	256321252	170219486	178.874	3.57748
	Rep_1	Rep_2	Rep_3	average
Blank	4.99283	4.87786	4.88054	4.91707
G1	3.84903	3.81769	3.83383	3.83352
G5	3.16025	3.36143	3.15688	3.22619
G25	2.12134	2.41385	2.59345	2.37621
D1	3.93337	3.76354	4.37609	4.02433
D5	3.02509	3.75434	3.77434	3.51792
D10	2.92634	2.98807	3.0964	3.0036
O5	4.15048	3.37587	4.14689	3.89108
O10	3.71181	3.6297	3.69921	3.68024
O20	2.44758	2.29894	3.57748	2.77467

## Sheet: Parameters
PARAMETERS
MEASUREMENT START DATE	Fri Jul 24 2020 17:00:01 GMT+0800 (中国标准时间)
MEASUREMENT COMMENT
User interface program version	2.0.2.
Instrument serial number	2018214
PROTOCOL NAME	Lactate
PROTOCOL CREATION DATE	Fri Jul 10 2020 23:24:39 GMT+0800 (中国标准时间)
PROTOCOL CREATOR NAME	znw
PLATE TYPE	General 96
PLATE FORMAT	96 wells (8X12)
OPERATION	FI-EndPoint
MEASUREMENT TYPE	Single label
EXCITATION FILTER	530/30nm
EMISSION FILTER	580/20nm
DICHROIC MIRROR	General (50/50)
MEASUREMENT DIRECTION	Bottom measurement
MEASUREMENT TIME (ms)	500
Z-FOCUS (mm)	1.5
EXCITATION SPOT SIZE (mm)	0.5
EMISSION SPOT SIZE (mm)	1
FLASH ENERGY (mJ)	10
PMT HV (V)	800
MEASUREMENT ORDER	Bi-directional
USER NAME	znw
