# Supplementary material for: Protein Lactylation Critically Regulates Energy Metabolism in the Protozoan Parasite Trypanosoma brucei
Source: Front Cell Dev Biol. 2021 Oct 14;9:719720. doi: 10.3389/fcell.2021.719720 (PMC8551762; doi:10.3389/fcell.2021.719720)
Supplement: Supplementary file 3 [file Data_Sheet_3.ZIP › Original Data 1/01 Cell viability/Inhibition Rate.xlsx]

## Sheet: 2-DG
	Background	0	1.25	2.5	5	7.5	10	15	20
Rep_1	89694363	225571723	221763762	214215080	161278001		116711303	98624504
		264337618	173451001			138017527	118538150	97328005	97012920
	89721660		210755177	199702942	157197313	133214674	113273536		96826133
	90316438	246767289		170809634	155271750	130982993		96875334	92539984
	8.99108e+07	2.45559e+08	201989980	1.94909e+08	157915688	1.34072e+08	1.16174e+08	97609281	95459679
	1.55648e+08		27.9919	32.5411	56.3086	71.6277	83.1263	95.0539	96.435
Rep_2	77743482		141865391	155839546	131780879		88483987	86949316	83769652
	76352460	158504995	156534592	157318954	148308490	109310945	89748495		86672388
	77966020	176524249	166010112	136426347	115733475	113751020		87229352	85841954
		190026674				102817984	92492015	87423130
	7.7354e+07	1.75019e+08	154803365	1.49862e+08	131940948	1.08627e+08	90241499	8.72006e+07	85427998
	9.76647e+07		20.6987	25.7586	44.1078	67.9795	86.8043	89.9179	91.7329
Rep_3	76631322		172801840		139870697		82437515	79613384	79174259
	75650553	229599934	181486683	160807647	139702186	101865898		83020313
	77257456	186962935		174897857		108802874	85548967		80558496
		205465266	176790755	162223741	140612543	124355074	85693271	82328609	76930791
	7.65131e+07	2.07343e+08	177026426	165976415	1.40062e+08	1.11675e+08	8.45599e+07	81654102	7.88878e+07
	1.3083e+08		23.1723	31.6185	51.4264	73.1242	93.8494	96.0705	98.1849
	Inhibition Rate
	1.25	2.5	5	7.5	10	15	20
Rep_1	27.9919	32.5411	56.3086	71.6277	83.1263	95.0539	96.435
Rep_2	20.6987	25.7586	44.1078	67.9795	86.8043	89.9179	91.7329
Rep_3	23.1723	31.6185	51.4264	73.1242	93.8494	96.0705	98.1849

## Sheet: Oxamate
	Background	0	0.9375	1.875	3.75	7.5	15	30	60
Rep_1	113822762	208869085		189054765	174261239	162322229			123737904
	113644364	194115846	189828806	187998538		165068509	154766597	138544488
	114473227		193072112		181206793		153846735	139515609	120862451
		190722546	188153682	187571610	179453257	163464287	159762555	138786738	120093877
	1.1398e+08	1.97902e+08	1.90352e+08	1.88208e+08	1.78307e+08	1.63618e+08	1.56125e+08	138948945	121564744
	8.39224e+07		8.99755	11.5514	23.3494	40.8522	49.7808	70.2477	90.9623
Rep_2	113602949		194490580	177124698	170127745	155872312	151316712
		186852822				160917841		137360370	123977610
	113813375	190992064	161714367	172658422	173712427	157350430	150049963	136645759	121083288
	113880726	185570443	180337740	172450095	167809228		148820201	126859871	122957600
	1.13766e+08	1.87805e+08	1.78848e+08	1.74078e+08	170549800	158046861	150062292	133622000	1.22673e+08
	7.40394e+07		12.0983	18.5406	23.3056	40.1924	50.9766	73.1814	87.9697
Rep_3	110053223	189560977	176742806	177423742		158087846		127272116	121412201
	110586146		193082460	171534596	167765897		147296904
		190020939			162642732	159975704	142884001	135921572	120053207
	112674918	188735576	172053650	185305452	165436390	157693325	137956630	127477717	120810080
	1.11105e+08	189439164	1.80626e+08	178087930	165281673	158585625	1.42713e+08	1.30224e+08	120758496
	7.83344e+07		11.2503	14.4907	30.8389	39.387	59.6502	75.593	87.6763
	Inhibition Rate
	0.9375	1.875	3.75	7.5	15	30	60
Rep_1	8.99755	11.5514	23.3494	40.8522	49.7808	70.2477	90.9623
Rep_2	12.0983	18.5406	23.3056	40.1924	50.9766	73.1814	87.9697
Rep_3	11.2503	14.4907	30.8389	39.387	59.6502	75.593	87.6763
