# Supplementary material for: Protein Lactylation Critically Regulates Energy Metabolism in the Protozoan Parasite Trypanosoma brucei
Source: Front Cell Dev Biol. 2021 Oct 14;9:719720. doi: 10.3389/fcell.2021.719720 (PMC8551762; doi:10.3389/fcell.2021.719720)
Supplement: Supplementary file 3 [file Data_Sheet_3.ZIP › Original Data 1/01 Cell viability/Viability_2-DG_Rep_2.xlsx]

## Sheet: Plate results
PLATE RESULTS
PROTOCOL NAME	ZLL-parasite
MEASUREMENT START DATE	Tue May 19 2020 12:42:01 GMT+0800 (中国标准时间)
OPERATION	FI-EndPoint
TEMPERATURE (Celsius)	26.3
	1	2	3	4	5	6	7	8	9	10	11	12
A	1614943	1620914	1614666	1614581	1598653	1617396	1624062	1580035	1591206	1585041	1552045	1525698
B	911087	864095	940566	879074	850284	837604	871764	865836	934421	831586	802613	1517540
C	841339	155854718	141865391	155839546	131780879	117362631	88483987	86949316	83769652	77743482	795172	1493260
D	937397	158504995	156534592	157318954	148308490	109310945	89748495	84960370	86672388	76352460	794147	1513330
E	873557	176524249	166010112	136426347	115733475	113751020	93081920	87229352	85841954	77966020	805973	1505766
F	974541	190026674	186978287	185823662	169592140	102817984	92492015	87423130	87184530	70205654	843697	1524888
G	1051870	798349	887375	826069	857650	903165	899372	925924	962430	957656	894714	1536690
H	1666348	1688492	1661867	1686977	1616058	1631466	1627161	1591746	1627570	1595784	1580141	1579350

## Sheet: Parameters
PARAMETERS
MEASUREMENT START DATE	Tue May 19 2020 12:42:01 GMT+0800 (中国标准时间)
MEASUREMENT COMMENT
User interface program version	2.0.2.
Instrument serial number	2018214
PROTOCOL NAME	ZLL-parasite
PROTOCOL CREATION DATE	Mon Dec 02 2019 12:17:01 GMT+0800 (中国标准时间)
PROTOCOL CREATOR NAME
PLATE TYPE	General 96
PLATE FORMAT	96 wells (8X12)
OPERATION	FI-EndPoint
MEASUREMENT TYPE	Single label
EXCITATION FILTER	530/30nm
EMISSION FILTER	580/20nm
DICHROIC MIRROR	General (50/50)
MEASUREMENT DIRECTION	Top measurement
MEASUREMENT TIME (ms)	500
Z-FOCUS (mm)	8.5
EXCITATION SPOT SIZE (mm)	0.5
EMISSION SPOT SIZE (mm)	1
FLASH ENERGY (mJ)	10
PMT HV (V)	800
MEASUREMENT ORDER	Bi-directional
USER NAME	郭玉茹
