# Supplementary material for: Protein Lactylation Critically Regulates Energy Metabolism in the Protozoan Parasite Trypanosoma brucei
Source: Front Cell Dev Biol. 2021 Oct 14;9:719720. doi: 10.3389/fcell.2021.719720 (PMC8551762; doi:10.3389/fcell.2021.719720)
Supplement: Supplementary file 3 [file Data_Sheet_3.ZIP › Original Data 1/01 Cell viability/Viabilaty_Oxamate_Rep_2.xlsx]

## Sheet: Plate results
PLATE RESULTS
PROTOCOL NAME	ZLL-parasite
MEASUREMENT START DATE	Tue May 26 2020 14:20:52 GMT+0800 (中国标准时间)
OPERATION	FI-EndPoint
TEMPERATURE (Celsius)	25.5
	1	2	3	4	5	6	7	8	9	10	11	12
A	1515753	1520560	1544181	1532726	1519146	1500496	1501488	1496205	1520948	1517175	1499869	1456586
B	976982	822051	869894	832258	753645	766968	811992	846128	834164	810978	797151	1470070
C	815744	180968379	194490580	177124698	170127745	155872312	151316712	138106882	125703100	113602949	746202	1446019
D	828553	186852822	176707480	162437152	163438631	160917841	152076065	137360370	123977610	114268271	764933	1454263
E	795877	190992064	161714367	172658422	173712427	157350430	150049963	136645759	121083288	113813375	721003	1430869
F	875527	185570443	180337740	172450095	167809228	151601947	148820201	126859871	122957600	113880726	815618	1432085
G	835044	768632	825472	908387	764895	753726	854332	836497	863217	922432	885914	1470956
H	1556760	1534128	1532563	1534900	1534878	1522846	1516682	1545851	1538603	1535779	1489871	1500843

## Sheet: Parameters
PARAMETERS
MEASUREMENT START DATE	Tue May 26 2020 14:20:52 GMT+0800 (中国标准时间)
MEASUREMENT COMMENT
User interface program version	2.0.2.
Instrument serial number	2018214
PROTOCOL NAME	ZLL-parasite
PROTOCOL CREATION DATE	Mon Dec 02 2019 12:17:01 GMT+0800 (中国标准时间)
PROTOCOL CREATOR NAME
PLATE TYPE	General 96
PLATE FORMAT	96 wells (8X12)
OPERATION	FI-EndPoint
MEASUREMENT TYPE	Single label
EXCITATION FILTER	530/30nm
EMISSION FILTER	580/20nm
DICHROIC MIRROR	General (50/50)
MEASUREMENT DIRECTION	Top measurement
MEASUREMENT TIME (ms)	500
Z-FOCUS (mm)	8.5
EXCITATION SPOT SIZE (mm)	0.5
EMISSION SPOT SIZE (mm)	1
FLASH ENERGY (mJ)	10
PMT HV (V)	800
MEASUREMENT ORDER	Bi-directional
USER NAME	郭玉茹
