# Supplementary material for: Protein Lactylation Critically Regulates Energy Metabolism in the Protozoan Parasite Trypanosoma brucei
Source: Front Cell Dev Biol. 2021 Oct 14;9:719720. doi: 10.3389/fcell.2021.719720 (PMC8551762; doi:10.3389/fcell.2021.719720)
Supplement: Supplementary file 3 [file Data_Sheet_3.ZIP › Original Data 1/01 Cell viability/Viabilaty_Oxamate_Rep_3.xlsx]

## Sheet: Plate results
PLATE RESULTS
PROTOCOL NAME	ZLL-parasite
MEASUREMENT START DATE	Tue May 26 2020 14:51:21 GMT+0800 (中国标准时间)
OPERATION	FI-EndPoint
TEMPERATURE (Celsius)	26.8
	1	2	3	4	5	6	7	8	9	10	11	12
A	1500644	1515565	1510671	1500243	1512654	1474759	1470470	1493113	1503589	1472714	1455377	1430042
B	824209	790250	840487	741440	819742	752857	807718	804592	937695	899471	758825	1435655
C	799338	189560977	176742806	177423742	156028567	158087846	137611460	127272116	121412201	110053223	779383	1416197
D	841151	198384503	193082460	171534596	167765897	161762195	147296904	125480241	114018321	110586146	724382	1425976
E	808185	190020939	194031087	186972507	162642732	159975704	142884001	135921572	120053207	113672450	731179	1425285
F	957598	188735576	172053650	185305452	165436390	157693325	137956630	127477717	120810080	112674918	841155	1443028
G	854171	743783	806730	740717	765918	753530	844420	837991	853417	919300	854950	1447638
H	1550901	1534786	1553341	1525547	1538262	1506230	1516906	1550827	1507852	1500844	1485078	1484243

## Sheet: Parameters
PARAMETERS
MEASUREMENT START DATE	Tue May 26 2020 14:51:21 GMT+0800 (中国标准时间)
MEASUREMENT COMMENT
User interface program version	2.0.2.
Instrument serial number	2018214
PROTOCOL NAME	ZLL-parasite
PROTOCOL CREATION DATE	Mon Dec 02 2019 12:17:01 GMT+0800 (中国标准时间)
PROTOCOL CREATOR NAME
PLATE TYPE	General 96
PLATE FORMAT	96 wells (8X12)
OPERATION	FI-EndPoint
MEASUREMENT TYPE	Single label
EXCITATION FILTER	530/30nm
EMISSION FILTER	580/20nm
DICHROIC MIRROR	General (50/50)
MEASUREMENT DIRECTION	Top measurement
MEASUREMENT TIME (ms)	500
Z-FOCUS (mm)	8.5
EXCITATION SPOT SIZE (mm)	0.5
EMISSION SPOT SIZE (mm)	1
FLASH ENERGY (mJ)	10
PMT HV (V)	800
MEASUREMENT ORDER	Bi-directional
USER NAME	郭玉茹
