# Supplementary material for: Protein Lactylation Critically Regulates Energy Metabolism in the Protozoan Parasite Trypanosoma brucei
Source: Front Cell Dev Biol. 2021 Oct 14;9:719720. doi: 10.3389/fcell.2021.719720 (PMC8551762; doi:10.3389/fcell.2021.719720)
Supplement: Supplementary file 3 [file Data_Sheet_3.ZIP › Original Data 1/01 Cell viability/Viability_2-DG_Rep_3.xlsx]

## Sheet: Plate results
PLATE RESULTS
PROTOCOL NAME	ZLL-parasite
MEASUREMENT START DATE	Tue May 19 2020 13:10:30 GMT+0800 (中国标准时间)
OPERATION	FI-EndPoint
TEMPERATURE (Celsius)	27.2
	1	2	3	4	5	6	7	8	9	10	11	12
A	1602882	1610850	1616518	1617103	1583401	1606000	1605553	1587166	1602232	1604494	1596013	1564839
B	1064111	974304	1022908	909198	995678	988733	1044572	1202335	1049270	1011632	980214	1572092
C	1075468	241426389	172801840	129022761	139870697	96201802	82437515	79613384	79174259	76631322	887537	1549360
D	1111761	229599934	181486683	160807647	139702186	101865898	78290610	83020313	76409208	75650553	1042772	1541372
E	1035220	186962935	158764309	174897857	132745682	108802874	85548967	79087116	80558496	77257456	909972	1537349
F	1086150	205465266	176790755	162223741	140612543	124355074	85693271	82328609	76930791	72839188	1080925	1532150
G	1049877	850913	934791	804216	868778	991718	1013805	1062485	1109600	1096453	1046437	1543272
H	1603078	1622971	1604396	1622020	1565043	1594953	1585414	1568834	1593792	1590844	1559762	1555907

## Sheet: Parameters
PARAMETERS
MEASUREMENT START DATE	Tue May 19 2020 13:10:30 GMT+0800 (中国标准时间)
MEASUREMENT COMMENT
User interface program version	2.0.2.
Instrument serial number	2018214
PROTOCOL NAME	ZLL-parasite
PROTOCOL CREATION DATE	Mon Dec 02 2019 12:17:01 GMT+0800 (中国标准时间)
PROTOCOL CREATOR NAME
PLATE TYPE	General 96
PLATE FORMAT	96 wells (8X12)
OPERATION	FI-EndPoint
MEASUREMENT TYPE	Single label
EXCITATION FILTER	530/30nm
EMISSION FILTER	580/20nm
DICHROIC MIRROR	General (50/50)
MEASUREMENT DIRECTION	Top measurement
MEASUREMENT TIME (ms)	500
Z-FOCUS (mm)	8.5
EXCITATION SPOT SIZE (mm)	0.5
EMISSION SPOT SIZE (mm)	1
FLASH ENERGY (mJ)	10
PMT HV (V)	800
MEASUREMENT ORDER	Bi-directional
USER NAME	郭玉茹
