# Supplementary material for: Protein Lactylation Critically Regulates Energy Metabolism in the Protozoan Parasite Trypanosoma brucei
Source: Front Cell Dev Biol. 2021 Oct 14;9:719720. doi: 10.3389/fcell.2021.719720 (PMC8551762; doi:10.3389/fcell.2021.719720)
Supplement: Supplementary file 3 [file Data_Sheet_3.ZIP › Original Data 1/01 Cell viability/Viabilaty_Oxamate_Rep_1.xlsx]

## Sheet: Plate results
PLATE RESULTS
PROTOCOL NAME	ZLL-parasite
MEASUREMENT START DATE	Tue May 26 2020 13:51:40 GMT+0800 (中国标准时间)
OPERATION	FI-EndPoint
TEMPERATURE (Celsius)	22.7
	1	2	3	4	5	6	7	8	9	10	11	12
A	1550297	1547745	1551365	1556189	1544335	1522819	1510464	1520669	1547447	1529020	1502759	1461622
B	833765	809325	958137	799028	810803	763930	812865	828804	1109539	814461	781154	1467955
C	799502	208869085	196496659	189054765	174261239	162322229	159823673	141028224	123737904	113822762	747803	1467624
D	857427	194115846	189828806	187998538	193647144	165068509	154766597	138544488	130895301	113644364	696461	1473451
E	782853	209425410	193072112	193663982	181206793	167144042	153846735	139515609	120862451	114473227	745094	1462023
F	932616	190722546	188153682	187571610	179453257	163464287	159762555	138786738	120093877	116982659	853528	1451754
G	943043	728473	803915	748956	769288	770709	840807	846530	866956	918952	918776	1477734
H	1603050	1536052	1544913	1528639	1587928	1531264	1517249	1540530	1545583	1515820	1515438	1493189

## Sheet: Parameters
PARAMETERS
MEASUREMENT START DATE	Tue May 26 2020 13:51:40 GMT+0800 (中国标准时间)
MEASUREMENT COMMENT
User interface program version	2.0.2.
Instrument serial number	2018214
PROTOCOL NAME	ZLL-parasite
PROTOCOL CREATION DATE	Mon Dec 02 2019 12:17:01 GMT+0800 (中国标准时间)
PROTOCOL CREATOR NAME
PLATE TYPE	General 96
PLATE FORMAT	96 wells (8X12)
OPERATION	FI-EndPoint
MEASUREMENT TYPE	Single label
EXCITATION FILTER	530/30nm
EMISSION FILTER	580/20nm
DICHROIC MIRROR	General (50/50)
MEASUREMENT DIRECTION	Top measurement
MEASUREMENT TIME (ms)	500
Z-FOCUS (mm)	8.5
EXCITATION SPOT SIZE (mm)	0.5
EMISSION SPOT SIZE (mm)	1
FLASH ENERGY (mJ)	10
PMT HV (V)	800
MEASUREMENT ORDER	Bi-directional
USER NAME	郭玉茹
