# Supplementary material for: Protein Lactylation Critically Regulates Energy Metabolism in the Protozoan Parasite Trypanosoma brucei
Source: Front Cell Dev Biol. 2021 Oct 14;9:719720. doi: 10.3389/fcell.2021.719720 (PMC8551762; doi:10.3389/fcell.2021.719720)
Supplement: Supplementary file 3 [file Data_Sheet_3.ZIP › Original Data 1/01 Cell viability/Viability_2-DG_Rep_1.xlsx]

## Sheet: Plate results
PLATE RESULTS
PROTOCOL NAME	ZLL-parasite
MEASUREMENT START DATE	Tue May 19 2020 12:05:34 GMT+0800 (中国标准时间)
OPERATION	FI-EndPoint
TEMPERATURE (Celsius)	22.8
	1	2	3	4	5	6	7	8	9	10	11	12
A	1787797	1823201	1806952	1805363	1784819	1813097	1825174	1785586	1788273	1795581	1785423	1729155
B	1224121	1081831	1113373	1024468	1107540	1103070	1162745	1329230	1146145	1117353	1040879	1743111
C	1240248	225571723	221763762	214215080	161278001	165133022	116711303	98624504	99605121	89694363	979327	1712421
D	1270378	264337618	173451001	220851936	151882023	138017527	118538150	97328005	97012920	88985346	1120858	1723654
E	1171078	194803847	210755177	199702942	157197313	133214674	113273536	92917236	96826133	89721660	942500	1698715
F	1255606	246767289	173007017	170809634	155271750	130982993	107909633	96875334	92539984	90316438	1111070	1696104
G	1224478	1017589	1051595	992246	1040382	1120109	1344434	1141854	1357183	1278814	1142680	1701121
H	1782845	1800415	1768235	1783057	1724667	1781973	1769768	1750236	1752692	1754704	1781535	1738209

## Sheet: Parameters
PARAMETERS
MEASUREMENT START DATE	Tue May 19 2020 12:05:34 GMT+0800 (中国标准时间)
MEASUREMENT COMMENT
User interface program version	2.0.2.
Instrument serial number	2018214
PROTOCOL NAME	ZLL-parasite
PROTOCOL CREATION DATE	Mon Dec 02 2019 12:17:01 GMT+0800 (中国标准时间)
PROTOCOL CREATOR NAME
PLATE TYPE	General 96
PLATE FORMAT	96 wells (8X12)
OPERATION	FI-EndPoint
MEASUREMENT TYPE	Single label
EXCITATION FILTER	530/30nm
EMISSION FILTER	580/20nm
DICHROIC MIRROR	General (50/50)
MEASUREMENT DIRECTION	Top measurement
MEASUREMENT TIME (ms)	500
Z-FOCUS (mm)	8.5
EXCITATION SPOT SIZE (mm)	0.5
EMISSION SPOT SIZE (mm)	1
FLASH ENERGY (mJ)	10
PMT HV (V)	800
MEASUREMENT ORDER	Bi-directional
USER NAME	郭玉茹
