# Supplementary material for: Protein Lactylation Critically Regulates Energy Metabolism in the Protozoan Parasite Trypanosoma brucei
Source: Front Cell Dev Biol. 2021 Oct 14;9:719720. doi: 10.3389/fcell.2021.719720 (PMC8551762; doi:10.3389/fcell.2021.719720)
Supplement: Supplementary file 4 [file Data_Sheet_4.ZIP]

Archive with 248 entries (226 files):
- Original Data 2-Flow Cytometry/
- Original Data 2-Flow Cytometry/.DS_Store
- __MACOSX/Original Data 2-Flow Cytometry/._.DS_Store
- Original Data 2-Flow Cytometry/Cell cycle.pdf
- __MACOSX/Original Data 2-Flow Cytometry/._Cell cycle.pdf
- Original Data 2-Flow Cytometry/Cell cycle.wsp
- __MACOSX/Original Data 2-Flow Cytometry/._Cell cycle.wsp
- Original Data 2-Flow Cytometry/20210401-Apoptosis/
- Original Data 2-Flow Cytometry/20210326-Cell cycle/
- Original Data 2-Flow Cytometry/20210330-ROS/
- __MACOSX/Original Data 2-Flow Cytometry/._20210330-ROS
- Original Data 2-Flow Cytometry/ROS.wsp
- __MACOSX/Original Data 2-Flow Cytometry/._ROS.wsp
- Original Data 2-Flow Cytometry/Apoptosis.pzfx
- __MACOSX/Original Data 2-Flow Cytometry/._Apoptosis.pzfx
- Original Data 2-Flow Cytometry/20210401-Apoptosis/.DS_Store
- __MACOSX/Original Data 2-Flow Cytometry/20210401-Apoptosis/._.DS_Store
- Original Data 2-Flow Cytometry/20210401-Apoptosis/Batch_Analysis_01042021173702.pdf
- __MACOSX/Original Data 2-Flow Cytometry/20210401-Apoptosis/._Batch_Analysis_01042021173702.pdf
- Original Data 2-Flow Cytometry/20210401-Apoptosis/2.0/
- Original Data 2-Flow Cytometry/20210401-Apoptosis/3.0/
- Original Data 2-Flow Cytometry/20210326-Cell cycle/.DS_Store
- __MACOSX/Original Data 2-Flow Cytometry/20210326-Cell cycle/._.DS_Store
- Original Data 2-Flow Cytometry/20210326-Cell cycle/Batch_Analysis_26032021125211.pdf
- __MACOSX/Original Data 2-Flow Cytometry/20210326-Cell cycle/._Batch_Analysis_26032021125211.pdf
- Original Data 2-Flow Cytometry/20210326-Cell cycle/2.0/
- Original Data 2-Flow Cytometry/20210326-Cell cycle/3.0/
- Original Data 2-Flow Cytometry/20210330-ROS/.DS_Store
- __MACOSX/Original Data 2-Flow Cytometry/20210330-ROS/._.DS_Store
- Original Data 2-Flow Cytometry/20210330-ROS/2.0/
- __MACOSX/Original Data 2-Flow Cytometry/20210330-ROS/._2.0
- Original Data 2-Flow Cytometry/20210330-ROS/3.0-1/
- __MACOSX/Original Data 2-Flow Cytometry/20210330-ROS/._3.0-1
- Original Data 2-Flow Cytometry/20210330-ROS/Batch_Analysis_02042021154545.pdf
- __MACOSX/Original Data 2-Flow Cytometry/20210330-ROS/._Batch_Analysis_02042021154545.pdf
- Original Data 2-Flow Cytometry/20210401-Apoptosis/2.0/ZHANG NAI WEN/
- Original Data 2-Flow Cytometry/20210401-Apoptosis/3.0/.DS_Store
- __MACOSX/Original Data 2-Flow Cytometry/20210401-Apoptosis/3.0/._.DS_Store
- Original Data 2-Flow Cytometry/20210401-Apoptosis/3.0/ZHANG NAI WEN/
- Original Data 2-Flow Cytometry/20210326-Cell cycle/2.0/.DS_Store
- __MACOSX/Original Data 2-Flow Cytometry/20210326-Cell cycle/2.0/._.DS_Store
- Original Data 2-Flow Cytometry/20210326-Cell cycle/2.0/ZHANG NAI WEN/
- Original Data 2-Flow Cytometry/20210326-Cell cycle/3.0/.DS_Store
- __MACOSX/Original Data 2-Flow Cytometry/20210326-Cell cycle/3.0/._.DS_Store
- Original Data 2-Flow Cytometry/20210326-Cell cycle/3.0/ZHANG NAI WEN/
- Original Data 2-Flow Cytometry/20210330-ROS/2.0/ZHANG NAI WEN/
- __MACOSX/Original Data 2-Flow Cytometry/20210330-ROS/2.0/._ZHANG NAI WEN
- Original Data 2-Flow Cytometry/20210330-ROS/3.0-1/.DS_Store
- __MACOSX/Original Data 2-Flow Cytometry/20210330-ROS/3.0-1/._.DS_Store
- Original Data 2-Flow Cytometry/20210330-ROS/3.0-1/ZHANG NAI WEN/
- __MACOSX/Original Data 2-Flow Cytometry/20210330-ROS/3.0-1/._ZHANG NAI WEN
- Original Data 2-Flow Cytometry/20210401-Apoptosis/2.0/ZHANG NAI WEN/Experiment_049/
- Original Data 2-Flow Cytometry/20210401-Apoptosis/3.0/ZHANG NAI WEN/.DS_Store
- __MACOSX/Original Data 2-Flow Cytometry/20210401-Apoptosis/3.0/ZHANG NAI WEN/._.DS_Store
- Original Data 2-Flow Cytometry/20210401-Apoptosis/3.0/ZHANG NAI WEN/Experiment_049/
- Original Data 2-Flow Cytometry/20210326-Cell cycle/2.0/ZHANG NAI WEN/.DS_Store
- __MACOSX/Original Data 2-Flow Cytometry/20210326-Cell cycle/2.0/ZHANG NAI WEN/._.DS_Store
- Original Data 2-Flow Cytometry/20210326-Cell cycle/2.0/ZHANG NAI WEN/zhouqi-znw/
- Original Data 2-Flow Cytometry/20210326-Cell cycle/3.0/ZHANG NAI WEN/.DS_Store
- __MACOSX/Original Data 2-Flow Cytometry/20210326-Cell cycle/3.0/ZHANG NAI WEN/._.DS_Store
- Original Data 2-Flow Cytometry/20210326-Cell cycle/3.0/ZHANG NAI WEN/zhouqi-znw/
- Original Data 2-Flow Cytometry/20210330-ROS/2.0/ZHANG NAI WEN/Experiment-ROS/
- __MACOSX/Original Data 2-Flow Cytometry/20210330-ROS/2.0/ZHANG NAI WEN/._Experiment-ROS
- Original Data 2-Flow Cytometry/20210330-ROS/3.0-1/ZHANG NAI WEN/.DS_Store
- __MACOSX/Original Data 2-Flow Cytometry/20210330-ROS/3.0-1/ZHANG NAI WEN/._.DS_Store
- Original Data 2-Flow Cytometry/20210330-ROS/3.0-1/ZHANG NAI WEN/Experiment-ROS/
- __MACOSX/Original Data 2-Flow Cytometry/20210330-ROS/3.0-1/ZHANG NAI WEN/._Experiment-ROS
- Original Data 2-Flow Cytometry/20210401-Apoptosis/2.0/ZHANG NAI WEN/Experiment_049/20210401_10_007.fcs
- Original Data 2-Flow Cytometry/20210401-Apoptosis/2.0/ZHANG NAI WEN/Experiment_049/20210401_B1_001_003.fcs
- Original Data 2-Flow Cytometry/20210401-Apoptosis/2.0/ZHANG NAI WEN/Experiment_049/20210401_B_001.fcs
- Original Data 2-Flow Cytometry/20210401-Apoptosis/2.0/ZHANG NAI WEN/Experiment_049/20210401_B1_002.fcs
- Original Data 2-Flow Cytometry/20210401-Apoptosis/2.0/ZHANG NAI WEN/Experiment_049/20210401_10_003_010.fcs
- Original Data 2-Flow Cytometry/20210401-Apoptosis/2.0/ZHANG NAI WEN/Experiment_049/20210401_20_002_013.fcs
- Original Data 2-Flow Cytometry/20210401-Apoptosis/2.0/ZHANG NAI WEN/Experiment_049/20210401_20_011.fcs
- Original Data 2-Flow Cytometry/20210401-Apoptosis/2.0/ZHANG NAI WEN/Experiment_049/20210401_5_004.fcs
- Original Data 2-Flow Cytometry/20210401-Apoptosis/2.0/ZHANG NAI WEN/Experiment_049/20210401_10_002_009.fcs
- Original Data 2-Flow Cytometry/20210401-Apoptosis/2.0/ZHANG NAI WEN/Experiment_049/20210401_5_001_005.fcs
- Original Data 2-Flow Cytometry/20210401-Apoptosis/2.0/ZHANG NAI WEN/Experiment_049/20210401_20_001_012.fcs
- Original Data 2-Flow Cytometry/20210401-Apoptosis/2.0/ZHANG NAI WEN/Experiment_049/20210401_5_002_006.fcs
- Original Data 2-Flow Cytometry/20210401-Apoptosis/2.0/ZHANG NAI WEN/Experiment_049/20210401_10_001_008.fcs
- Original Data 2-Flow Cytometry/20210401-Apoptosis/3.0/ZHANG NAI WEN/Experiment_049/20210401_10_007.fcs
- __MACOSX/Original Data 2-Flow Cytometry/20210401-Apoptosis/3.0/ZHANG NAI WEN/Experiment_049/._20210401_10_007.fcs
- Original Data 2-Flow Cytometry/20210401-Apoptosis/3.0/ZHANG NAI WEN/Experiment_049/20210401_B1_001_003.fcs
- __MACOSX/Original Data 2-Flow Cytometry/20210401-Apoptosis/3.0/ZHANG NAI WEN/Experiment_049/._20210401_B1_001_003.fcs
- Original Data 2-Flow Cytometry/20210401-Apoptosis/3.0/ZHANG NAI WEN/Experiment_049/20210401_B_001.fcs
- __MACOSX/Original Data 2-Flow Cytometry/20210401-Apoptosis/3.0/ZHANG NAI WEN/Experiment_049/._20210401_B_001.fcs
- Original Data 2-Flow Cytometry/20210401-Apoptosis/3.0/ZHANG NAI WEN/Experiment_049/20210401_B1_002.fcs
- __MACOSX/Original Data 2-Flow Cytometry/20210401-Apoptosis/3.0/ZHANG NAI WEN/Experiment_049/._20210401_B1_002.fcs
- Original Data 2-Flow Cytometry/20210401-Apoptosis/3.0/ZHANG NAI WEN/Experiment_049/20210401_10_003_010.fcs
- __MACOSX/Original Data 2-Flow Cytometry/20210401-Apoptosis/3.0/ZHANG NAI WEN/Experiment_049/._20210401_10_003_010.fcs
- Original Data 2-Flow Cytometry/20210401-Apoptosis/3.0/ZHANG NAI WEN/Experiment_049/20210401_20_002_013.fcs
- __MACOSX/Original Data 2-Flow Cytometry/20210401-Apoptosis/3.0/ZHANG NAI WEN/Experiment_049/._20210401_20_002_013.fcs
- Original Data 2-Flow Cytometry/20210401-Apoptosis/3.0/ZHANG NAI WEN/Experiment_049/20210401_20_011.fcs
- __MACOSX/Original Data 2-Flow Cytometry/20210401-Apoptosis/3.0/ZHANG NAI WEN/Experiment_049/._20210401_20_011.fcs
- Original Data 2-Flow Cytometry/20210401-Apoptosis/3.0/ZHANG NAI WEN/Experiment_049/20210401_5_004.fcs
- __MACOSX/Original Data 2-Flow Cytometry/20210401-Apoptosis/3.0/ZHANG NAI WEN/Experiment_049/._20210401_5_004.fcs
- Original Data 2-Flow Cytometry/20210401-Apoptosis/3.0/ZHANG NAI WEN/Experiment_049/20210401_10_002_009.fcs
- __MACOSX/Original Data 2-Flow Cytometry/20210401-Apoptosis/3.0/ZHANG NAI WEN/Experiment_049/._20210401_10_002_009.fcs
- Original Data 2-Flow Cytometry/20210401-Apoptosis/3.0/ZHANG NAI WEN/Experiment_049/20210401_5_001_005.fcs
- __MACOSX/Original Data 2-Flow Cytometry/20210401-Apoptosis/3.0/ZHANG NAI WEN/Experiment_049/._20210401_5_001_005.fcs
- Original Data 2-Flow Cytometry/20210401-Apoptosis/3.0/ZHANG NAI WEN/Experiment_049/20210401_20_001_012.fcs
- __MACOSX/Original Data 2-Flow Cytometry/20210401-Apoptosis/3.0/ZHANG NAI WEN/Experiment_049/._20210401_20_001_012.fcs
- Original Data 2-Flow Cytometry/20210401-Apoptosis/3.0/ZHANG NAI WEN/Experiment_049/20210401_5_002_006.fcs
- __MACOSX/Original Data 2-Flow Cytometry/20210401-Apoptosis/3.0/ZHANG NAI WEN/Experiment_049/._20210401_5_002_006.fcs
- Original Data 2-Flow Cytometry/20210401-Apoptosis/3.0/ZHANG NAI WEN/Experiment_049/20210401_10_001_008.fcs
- __MACOSX/Original Data 2-Flow Cytometry/20210401-Apoptosis/3.0/ZHANG NAI WEN/Experiment_049/._20210401_10_001_008.fcs
- Original Data 2-Flow Cytometry/20210326-Cell cycle/2.0/ZHANG NAI WEN/zhouqi-znw/20210326_B1_001_003.fcs
- __MACOSX/Original Data 2-Flow Cytometry/20210326-Cell cycle/2.0/ZHANG NAI WEN/zhouqi-znw/._20210326_B1_001_003.fcs
- Original Data 2-Flow Cytometry/20210326-Cell cycle/2.0/ZHANG NAI WEN/zhouqi-znw/20210326_BB_001_018.fcs
- __MACOSX/Original Data 2-Flow Cytometry/20210326-Cell cycle/2.0/ZHANG NAI WEN/zhouqi-znw/._20210326_BB_001_018.fcs
- Original Data 2-Flow Cytometry/20210326-Cell cycle/2.0/ZHANG NAI WEN/zhouqi-znw/20210326_20_013.fcs
- __MACOSX/Original Data 2-Flow Cytometry/20210326-Cell cycle/2.0/ZHANG NAI WEN/zhouqi-znw/._20210326_20_013.fcs
- Original Data 2-Flow Cytometry/20210326-Cell cycle/2.0/ZHANG NAI WEN/zhouqi-znw/20210326_10_001_010.fcs
- __MACOSX/Original Data 2-Flow Cytometry/20210326-Cell cycle/2.0/ZHANG NAI WEN/zhouqi-znw/._20210326_10_001_010.fcs
- Original Data 2-Flow Cytometry/20210326-Cell cycle/2.0/ZHANG NAI WEN/zhouqi-znw/20210326_10_003_012.fcs
- __MACOSX/Original Data 2-Flow Cytometry/20210326-Cell cycle/2.0/ZHANG NAI WEN/zhouqi-znw/._20210326_10_003_012.fcs
- Original Data 2-Flow Cytometry/20210326-Cell cycle/2.0/ZHANG NAI WEN/zhouqi-znw/20210326_5_005.fcs
- __MACOSX/Original Data 2-Flow Cytometry/20210326-Cell cycle/2.0/ZHANG NAI WEN/zhouqi-znw/._20210326_5_005.fcs
- Original Data 2-Flow Cytometry/20210326-Cell cycle/2.0/ZHANG NAI WEN/zhouqi-znw/20210326_5_003_008.fcs
- __MACOSX/Original Data 2-Flow Cytometry/20210326-Cell cycle/2.0/ZHANG NAI WEN/zhouqi-znw/._20210326_5_003_008.fcs
- Original Data 2-Flow Cytometry/20210326-Cell cycle/2.0/ZHANG NAI WEN/zhouqi-znw/20210326_10_002_011.fcs
- __MACOSX/Original Data 2-Flow Cytometry/20210326-Cell cycle/2.0/ZHANG NAI WEN/zhouqi-znw/._20210326_10_002_011.fcs
- Original Data 2-Flow Cytometry/20210326-Cell cycle/2.0/ZHANG NAI WEN/zhouqi-znw/20210326_B1_002_004.fcs
- __MACOSX/Original Data 2-Flow Cytometry/20210326-Cell cycle/2.0/ZHANG NAI WEN/zhouqi-znw/._20210326_B1_002_004.fcs
- Original Data 2-Flow Cytometry/20210326-Cell cycle/2.0/ZHANG NAI WEN/zhouqi-znw/20210326_10_009.fcs
- __MACOSX/Original Data 2-Flow Cytometry/20210326-Cell cycle/2.0/ZHANG NAI WEN/zhouqi-znw/._20210326_10_009.fcs
- Original Data 2-Flow Cytometry/20210326-Cell cycle/2.0/ZHANG NAI WEN/zhouqi-znw/20210326_BB_002_019.fcs
- __MACOSX/Original Data 2-Flow Cytometry/20210326-Cell cycle/2.0/ZHANG NAI WEN/zhouqi-znw/._20210326_BB_002_019.fcs
- Original Data 2-Flow Cytometry/20210326-Cell cycle/2.0/ZHANG NAI WEN/zhouqi-znw/20210326_5_002_007.fcs
- __MACOSX/Original Data 2-Flow Cytometry/20210326-Cell cycle/2.0/ZHANG NAI WEN/zhouqi-znw/._20210326_5_002_007.fcs
- Original Data 2-Flow Cytometry/20210326-Cell cycle/2.0/ZHANG NAI WEN/zhouqi-znw/20210326_20_002_015.fcs
- __MACOSX/Original Data 2-Flow Cytometry/20210326-Cell cycle/2.0/ZHANG NAI WEN/zhouqi-znw/._20210326_20_002_015.fcs
- Original Data 2-Flow Cytometry/20210326-Cell cycle/2.0/ZHANG NAI WEN/zhouqi-znw/20210326_BB_017.fcs
- __MACOSX/Original Data 2-Flow Cytometry/20210326-Cell cycle/2.0/ZHANG NAI WEN/zhouqi-znw/._20210326_BB_017.fcs
- Original Data 2-Flow Cytometry/20210326-Cell cycle/2.0/ZHANG NAI WEN/zhouqi-znw/20210326_20_003_016.fcs
- __MACOSX/Original Data 2-Flow Cytometry/20210326-Cell cycle/2.0/ZHANG NAI WEN/zhouqi-znw/._20210326_20_003_016.fcs
- Original Data 2-Flow Cytometry/20210326-Cell cycle/2.0/ZHANG NAI WEN/zhouqi-znw/20210326_20_001_014.fcs
- __MACOSX/Original Data 2-Flow Cytometry/20210326-Cell cycle/2.0/ZHANG NAI WEN/zhouqi-znw/._20210326_20_001_014.fcs
- Original Data 2-Flow Cytometry/20210326-Cell cycle/2.0/ZHANG NAI WEN/zhouqi-znw/20210326_5_001_006.fcs
- __MACOSX/Original Data 2-Flow Cytometry/20210326-Cell cycle/2.0/ZHANG NAI WEN/zhouqi-znw/._20210326_5_001_006.fcs
- Original Data 2-Flow Cytometry/20210326-Cell cycle/2.0/ZHANG NAI WEN/zhouqi-znw/20210326_B_001.fcs
- __MACOSX/Original Data 2-Flow Cytometry/20210326-Cell cycle/2.0/ZHANG NAI WEN/zhouqi-znw/._20210326_B_001.fcs
- Original Data 2-Flow Cytometry/20210326-Cell cycle/2.0/ZHANG NAI WEN/zhouqi-znw/20210326_B1_002.fcs
- __MACOSX/Original Data 2-Flow Cytometry/20210326-Cell cycle/2.0/ZHANG NAI WEN/zhouqi-znw/._20210326_B1_002.fcs
- Original Data 2-Flow Cytometry/20210326-Cell cycle/3.0/ZHANG NAI WEN/zhouqi-znw/20210326_B1_001_003.fcs
- __MACOSX/Original Data 2-Flow Cytometry/20210326-Cell cycle/3.0/ZHANG NAI WEN/zhouqi-znw/._20210326_B1_001_003.fcs
- Original Data 2-Flow Cytometry/20210326-Cell cycle/3.0/ZHANG NAI WEN/zhouqi-znw/.DS_Store
- __MACOSX/Original Data 2-Flow Cytometry/20210326-Cell cycle/3.0/ZHANG NAI WEN/zhouqi-znw/._.DS_Store
- Original Data 2-Flow Cytometry/20210326-Cell cycle/3.0/ZHANG NAI WEN/zhouqi-znw/20210326_BB_001_018.fcs
- __MACOSX/Original Data 2-Flow Cytometry/20210326-Cell cycle/3.0/ZHANG NAI WEN/zhouqi-znw/._20210326_BB_001_018.fcs
- Original Data 2-Flow Cytometry/20210326-Cell cycle/3.0/ZHANG NAI WEN/zhouqi-znw/0 mM.fcs
- __MACOSX/Original Data 2-Flow Cytometry/20210326-Cell cycle/3.0/ZHANG NAI WEN/zhouqi-znw/._0 mM.fcs
- Original Data 2-Flow Cytometry/20210326-Cell cycle/3.0/ZHANG NAI WEN/zhouqi-znw/20210326_20_013.fcs
- __MACOSX/Original Data 2-Flow Cytometry/20210326-Cell cycle/3.0/ZHANG NAI WEN/zhouqi-znw/._20210326_20_013.fcs
- Original Data 2-Flow Cytometry/20210326-Cell cycle/3.0/ZHANG NAI WEN/zhouqi-znw/20210326_10_001_010.fcs
- __MACOSX/Original Data 2-Flow Cytometry/20210326-Cell cycle/3.0/ZHANG NAI WEN/zhouqi-znw/._20210326_10_001_010.fcs
- Original Data 2-Flow Cytometry/20210326-Cell cycle/3.0/ZHANG NAI WEN/zhouqi-znw/20210326_10_003_012.fcs
- __MACOSX/Original Data 2-Flow Cytometry/20210326-Cell cycle/3.0/ZHANG NAI WEN/zhouqi-znw/._20210326_10_003_012.fcs
- Original Data 2-Flow Cytometry/20210326-Cell cycle/3.0/ZHANG NAI WEN/zhouqi-znw/20210326_5_005.fcs
- __MACOSX/Original Data 2-Flow Cytometry/20210326-Cell cycle/3.0/ZHANG NAI WEN/zhouqi-znw/._20210326_5_005.fcs
- Original Data 2-Flow Cytometry/20210326-Cell cycle/3.0/ZHANG NAI WEN/zhouqi-znw/20210326_5_003_008.fcs
- __MACOSX/Original Data 2-Flow Cytometry/20210326-Cell cycle/3.0/ZHANG NAI WEN/zhouqi-znw/._20210326_5_003_008.fcs
- Original Data 2-Flow Cytometry/20210326-Cell cycle/3.0/ZHANG NAI WEN/zhouqi-znw/20210326_10_002_011.fcs
- __MACOSX/Original Data 2-Flow Cytometry/20210326-Cell cycle/3.0/ZHANG NAI WEN/zhouqi-znw/._20210326_10_002_011.fcs
- Original Data 2-Flow Cytometry/20210326-Cell cycle/3.0/ZHANG NAI WEN/zhouqi-znw/20210326_10_009.fcs
- __MACOSX/Original Data 2-Flow Cytometry/20210326-Cell cycle/3.0/ZHANG NAI WEN/zhouqi-znw/._20210326_10_009.fcs
- Original Data 2-Flow Cytometry/20210326-Cell cycle/3.0/ZHANG NAI WEN/zhouqi-znw/20210326_BB_002_019.fcs
- __MACOSX/Original Data 2-Flow Cytometry/20210326-Cell cycle/3.0/ZHANG NAI WEN/zhouqi-znw/._20210326_BB_002_019.fcs
- Original Data 2-Flow Cytometry/20210326-Cell cycle/3.0/ZHANG NAI WEN/zhouqi-znw/20210326_5_002_007.fcs
- __MACOSX/Original Data 2-Flow Cytometry/20210326-Cell cycle/3.0/ZHANG NAI WEN/zhouqi-znw/._20210326_5_002_007.fcs
- Original Data 2-Flow Cytometry/20210326-Cell cycle/3.0/ZHANG NAI WEN/zhouqi-znw/20210326_20_002_015.fcs
- __MACOSX/Original Data 2-Flow Cytometry/20210326-Cell cycle/3.0/ZHANG NAI WEN/zhouqi-znw/._20210326_20_002_015.fcs
- Original Data 2-Flow Cytometry/20210326-Cell cycle/3.0/ZHANG NAI WEN/zhouqi-znw/20210326_BB_017.fcs
- __MACOSX/Original Data 2-Flow Cytometry/20210326-Cell cycle/3.0/ZHANG NAI WEN/zhouqi-znw/._20210326_BB_017.fcs
- Original Data 2-Flow Cytometry/20210326-Cell cycle/3.0/ZHANG NAI WEN/zhouqi-znw/20210326_20_003_016.fcs
- __MACOSX/Original Data 2-Flow Cytometry/20210326-Cell cycle/3.0/ZHANG NAI WEN/zhouqi-znw/._20210326_20_003_016.fcs
- Original Data 2-Flow Cytometry/20210326-Cell cycle/3.0/ZHANG NAI WEN/zhouqi-znw/20210326_20_001_014.fcs
- __MACOSX/Original Data 2-Flow Cytometry/20210326-Cell cycle/3.0/ZHANG NAI WEN/zhouqi-znw/._20210326_20_001_014.fcs
- Original Data 2-Flow Cytometry/20210326-Cell cycle/3.0/ZHANG NAI WEN/zhouqi-znw/20210326_5_001_006.fcs
- __MACOSX/Original Data 2-Flow Cytometry/20210326-Cell cycle/3.0/ZHANG NAI WEN/zhouqi-znw/._20210326_5_001_006.fcs
- Original Data 2-Flow Cytometry/20210326-Cell cycle/3.0/ZHANG NAI WEN/zhouqi-znw/20210326_B_001.fcs
- __MACOSX/Original Data 2-Flow Cytometry/20210326-Cell cycle/3.0/ZHANG NAI WEN/zhouqi-znw/._20210326_B_001.fcs
- Original Data 2-Flow Cytometry/20210326-Cell cycle/3.0/ZHANG NAI WEN/zhouqi-znw/20210326_B1_002.fcs
- __MACOSX/Original Data 2-Flow Cytometry/20210326-Cell cycle/3.0/ZHANG NAI WEN/zhouqi-znw/._20210326_B1_002.fcs
- Original Data 2-Flow Cytometry/20210330-ROS/2.0/ZHANG NAI WEN/Experiment-ROS/20210330_B_002_015.fcs
- __MACOSX/Original Data 2-Flow Cytometry/20210330-ROS/2.0/ZHANG NAI WEN/Experiment-ROS/._20210330_B_002_015.fcs
- Original Data 2-Flow Cytometry/20210330-ROS/2.0/ZHANG NAI WEN/Experiment-ROS/20210330_5_001_010.fcs
- __MACOSX/Original Data 2-Flow Cytometry/20210330-ROS/2.0/ZHANG NAI WEN/Experiment-ROS/._20210330_5_001_010.fcs
- Original Data 2-Flow Cytometry/20210330-ROS/2.0/ZHANG NAI WEN/Experiment-ROS/20210330_10_002_007.fcs
- __MACOSX/Original Data 2-Flow Cytometry/20210330-ROS/2.0/ZHANG NAI WEN/Experiment-ROS/._20210330_10_002_007.fcs
- Original Data 2-Flow Cytometry/20210330-ROS/2.0/ZHANG NAI WEN/Experiment-ROS/20210330_5_009.fcs
- __MACOSX/Original Data 2-Flow Cytometry/20210330-ROS/2.0/ZHANG NAI WEN/Experiment-ROS/._20210330_5_009.fcs
- Original Data 2-Flow Cytometry/20210330-ROS/2.0/ZHANG NAI WEN/Experiment-ROS/20210330_B_003_016.fcs
- __MACOSX/Original Data 2-Flow Cytometry/20210330-ROS/2.0/ZHANG NAI WEN/Experiment-ROS/._20210330_B_003_016.fcs
- Original Data 2-Flow Cytometry/20210330-ROS/2.0/ZHANG NAI WEN/Experiment-ROS/20210330_B_001_014.fcs
- __MACOSX/Original Data 2-Flow Cytometry/20210330-ROS/2.0/ZHANG NAI WEN/Experiment-ROS/._20210330_B_001_014.fcs
- Original Data 2-Flow Cytometry/20210330-ROS/2.0/ZHANG NAI WEN/Experiment-ROS/20210330_B_013.fcs
- __MACOSX/Original Data 2-Flow Cytometry/20210330-ROS/2.0/ZHANG NAI WEN/Experiment-ROS/._20210330_B_013.fcs
- Original Data 2-Flow Cytometry/20210330-ROS/2.0/ZHANG NAI WEN/Experiment-ROS/20210330_5_003_012.fcs
- __MACOSX/Original Data 2-Flow Cytometry/20210330-ROS/2.0/ZHANG NAI WEN/Experiment-ROS/._20210330_5_003_012.fcs
- Original Data 2-Flow Cytometry/20210330-ROS/2.0/ZHANG NAI WEN/Experiment-ROS/20210330_10_001_006.fcs
- __MACOSX/Original Data 2-Flow Cytometry/20210330-ROS/2.0/ZHANG NAI WEN/Experiment-ROS/._20210330_10_001_006.fcs
- Original Data 2-Flow Cytometry/20210330-ROS/2.0/ZHANG NAI WEN/Experiment-ROS/20210330_20_001.fcs
- __MACOSX/Original Data 2-Flow Cytometry/20210330-ROS/2.0/ZHANG NAI WEN/Experiment-ROS/._20210330_20_001.fcs
- Original Data 2-Flow Cytometry/20210330-ROS/2.0/ZHANG NAI WEN/Experiment-ROS/20210330_5_002_011.fcs
- __MACOSX/Original Data 2-Flow Cytometry/20210330-ROS/2.0/ZHANG NAI WEN/Experiment-ROS/._20210330_5_002_011.fcs
- Original Data 2-Flow Cytometry/20210330-ROS/2.0/ZHANG NAI WEN/Experiment-ROS/20210330_20_001_002.fcs
- __MACOSX/Original Data 2-Flow Cytometry/20210330-ROS/2.0/ZHANG NAI WEN/Experiment-ROS/._20210330_20_001_002.fcs
- Original Data 2-Flow Cytometry/20210330-ROS/2.0/ZHANG NAI WEN/Experiment-ROS/20210330_20_002_003.fcs
- __MACOSX/Original Data 2-Flow Cytometry/20210330-ROS/2.0/ZHANG NAI WEN/Experiment-ROS/._20210330_20_002_003.fcs
- Original Data 2-Flow Cytometry/20210330-ROS/2.0/ZHANG NAI WEN/Experiment-ROS/20210330_20_003_004.fcs
- __MACOSX/Original Data 2-Flow Cytometry/20210330-ROS/2.0/ZHANG NAI WEN/Experiment-ROS/._20210330_20_003_004.fcs
- Original Data 2-Flow Cytometry/20210330-ROS/2.0/ZHANG NAI WEN/Experiment-ROS/20210330_10_003_008.fcs
- __MACOSX/Original Data 2-Flow Cytometry/20210330-ROS/2.0/ZHANG NAI WEN/Experiment-ROS/._20210330_10_003_008.fcs
- Original Data 2-Flow Cytometry/20210330-ROS/2.0/ZHANG NAI WEN/Experiment-ROS/20210330_10_005.fcs
- __MACOSX/Original Data 2-Flow Cytometry/20210330-ROS/2.0/ZHANG NAI WEN/Experiment-ROS/._20210330_10_005.fcs
- Original Data 2-Flow Cytometry/20210330-ROS/3.0-1/ZHANG NAI WEN/Experiment-ROS/20210330_B_002_015.fcs
- __MACOSX/Original Data 2-Flow Cytometry/20210330-ROS/3.0-1/ZHANG NAI WEN/Experiment-ROS/._20210330_B_002_015.fcs
- Original Data 2-Flow Cytometry/20210330-ROS/3.0-1/ZHANG NAI WEN/Experiment-ROS/20210330_5_001_010.fcs
- __MACOSX/Original Data 2-Flow Cytometry/20210330-ROS/3.0-1/ZHANG NAI WEN/Experiment-ROS/._20210330_5_001_010.fcs
- Original Data 2-Flow Cytometry/20210330-ROS/3.0-1/ZHANG NAI WEN/Experiment-ROS/20210330_10_002_007.fcs
- __MACOSX/Original Data 2-Flow Cytometry/20210330-ROS/3.0-1/ZHANG NAI WEN/Experiment-ROS/._20210330_10_002_007.fcs
- Original Data 2-Flow Cytometry/20210330-ROS/3.0-1/ZHANG NAI WEN/Experiment-ROS/20210330_5_009.fcs
- __MACOSX/Original Data 2-Flow Cytometry/20210330-ROS/3.0-1/ZHANG NAI WEN/Experiment-ROS/._20210330_5_009.fcs
- Original Data 2-Flow Cytometry/20210330-ROS/3.0-1/ZHANG NAI WEN/Experiment-ROS/20210330_B_003_016.fcs
- __MACOSX/Original Data 2-Flow Cytometry/20210330-ROS/3.0-1/ZHANG NAI WEN/Experiment-ROS/._20210330_B_003_016.fcs
- Original Data 2-Flow Cytometry/20210330-ROS/3.0-1/ZHANG NAI WEN/Experiment-ROS/20210330_B_001_014.fcs
- __MACOSX/Original Data 2-Flow Cytometry/20210330-ROS/3.0-1/ZHANG NAI WEN/Experiment-ROS/._20210330_B_001_014.fcs
- Original Data 2-Flow Cytometry/20210330-ROS/3.0-1/ZHANG NAI WEN/Experiment-ROS/20210330_B_013.fcs
- __MACOSX/Original Data 2-Flow Cytometry/20210330-ROS/3.0-1/ZHANG NAI WEN/Experiment-ROS/._20210330_B_013.fcs
- Original Data 2-Flow Cytometry/20210330-ROS/3.0-1/ZHANG NAI WEN/Experiment-ROS/20210330_5_003_012.fcs
- __MACOSX/Original Data 2-Flow Cytometry/20210330-ROS/3.0-1/ZHANG NAI WEN/Experiment-ROS/._20210330_5_003_012.fcs
- Original Data 2-Flow Cytometry/20210330-ROS/3.0-1/ZHANG NAI WEN/Experiment-ROS/20210330_10_001_006.fcs
- __MACOSX/Original Data 2-Flow Cytometry/20210330-ROS/3.0-1/ZHANG NAI WEN/Experiment-ROS/._20210330_10_001_006.fcs
- Original Data 2-Flow Cytometry/20210330-ROS/3.0-1/ZHANG NAI WEN/Experiment-ROS/20210330_20_001.fcs
- __MACOSX/Original Data 2-Flow Cytometry/20210330-ROS/3.0-1/ZHANG NAI WEN/Experiment-ROS/._20210330_20_001.fcs
- Original Data 2-Flow Cytometry/20210330-ROS/3.0-1/ZHANG NAI WEN/Experiment-ROS/20210330_5_002_011.fcs
- __MACOSX/Original Data 2-Flow Cytometry/20210330-ROS/3.0-1/ZHANG NAI WEN/Experiment-ROS/._20210330_5_002_011.fcs
- Original Data 2-Flow Cytometry/20210330-ROS/3.0-1/ZHANG NAI WEN/Experiment-ROS/20210330_20_001_002.fcs
- __MACOSX/Original Data 2-Flow Cytometry/20210330-ROS/3.0-1/ZHANG NAI WEN/Experiment-ROS/._20210330_20_001_002.fcs
- Original Data 2-Flow Cytometry/20210330-ROS/3.0-1/ZHANG NAI WEN/Experiment-ROS/20210330_20_002_003.fcs
- __MACOSX/Original Data 2-Flow Cytometry/20210330-ROS/3.0-1/ZHANG NAI WEN/Experiment-ROS/._20210330_20_002_003.fcs
- Original Data 2-Flow Cytometry/20210330-ROS/3.0-1/ZHANG NAI WEN/Experiment-ROS/20210330_20_003_004.fcs
- __MACOSX/Original Data 2-Flow Cytometry/20210330-ROS/3.0-1/ZHANG NAI WEN/Experiment-ROS/._20210330_20_003_004.fcs
- Original Data 2-Flow Cytometry/20210330-ROS/3.0-1/ZHANG NAI WEN/Experiment-ROS/20210330_10_003_008.fcs
- __MACOSX/Original Data 2-Flow Cytometry/20210330-ROS/3.0-1/ZHANG NAI WEN/Experiment-ROS/._20210330_10_003_008.fcs
- Original Data 2-Flow Cytometry/20210330-ROS/3.0-1/ZHANG NAI WEN/Experiment-ROS/20210330_10_005.fcs
- __MACOSX/Original Data 2-Flow Cytometry/20210330-ROS/3.0-1/ZHANG NAI WEN/Experiment-ROS/._20210330_10_005.fcs
