# Supplementary material for: Protein Lactylation Critically Regulates Energy Metabolism in the Protozoan Parasite Trypanosoma brucei
Source: Front Cell Dev Biol. 2021 Oct 14;9:719720. doi: 10.3389/fcell.2021.719720 (PMC8551762; doi:10.3389/fcell.2021.719720)
Supplement: Supplementary file 4 [file Data_Sheet_4.ZIP › Original Data 2-Flow Cytometry/Cell cycle.wsp]

<?xml version="1.0" encoding="UTF-8"?>
 <Workspace version="20.0"  modDate="Tue Apr 13 17:25:15 CST 2021"  clientTimestamp="1618305915938"  flowJoVersion="10.4"  drawRowBorders="1"  drawColumnBorders="1"  hideCompNodes="1"  curGroup="所有样品"  groupPaneHeight="80"  xmlns:xsi="http://www.w3.org/2001/XMLSchema-instance"  xmlns:gating="http://www.isac-net.org/std/Gating-ML/v2.0/gating"  xmlns:transforms="http://www.isac-net.org/std/Gating-ML/v2.0/transformations"  xmlns:data-type="http://www.isac-net.org/std/Gating-ML/v2.0/datatypes"  xsi:schemaLocation="http://www.isac-net.org/std/Gating-ML/v2.0/gating http://www.isac-net.org/std/Gating-ML/v2.0/gating/Gating-ML.v2.0.xsd http://www.isac-net.org/std/Gating-ML/v2.0/transformations http://www.isac-net.org/std/Gating-ML/v2.0/gating/Transformations.v2.0.xsd http://www.isac-net.org/std/Gating-ML/v2.0/datatypes http://www.isac-net.org/std/Gating-ML/v2.0/gating/DataTypes.v2.0.xsd "  nonAutoSaveFileName="file:/Users/naiwenzhang/Desktop/细胞周期拟合.wsp" >
   <WindowPosition x="0"  y="102"  width="600"  height="720"  displayed="1"  panelState="" />
   <TextTraits font="SansSerif"  size="11"  name=""  style="plain"  color="#000000"  background="#00ffffff"  just="left" />
   <Columns>
     <TColumn width="305"  sortPriority="1"  wsSortAscending="1" >
       <Property key="fj.appnode.prop.name" />
     </TColumn>
     <TColumn width="146" >
       <Property key="fj.appnode.prop.statistic" />
     </TColumn>
     <TColumn width="145" >
       <Property key="fj.appnode.prop.ncells" />
     </TColumn>
   </Columns>
   <Matrices/>
   <Cytometers>
     <Cytometer name="DIVA"  cyt="FACSAriaIII"  useFCS3="1"  extraNegs="0"  widthBasis="-100"  linMin="0"  logMin="3"  linMax="262144"  logMax="262144"  linearRescale="1"  logRescale="1"  linFromKW="1"  logFromKW="1"  useGain="0"  useTransform="1"  transformType="BIEX"  manufacturer=""  serialnumber=""  homepage="workspaces-and-samples/flowjo-and-your-cytometer/ws-cytometer-bd/"  icon="bd.PNG" >
       <LinParams>
         <Param>time</Param>
       </LinParams>
       <LogParams/>
       <FilterParams/>
       <TransformStore/>
     </Cytometer>
   </Cytometers>
   <Groups>
     <GroupNode name="所有样品"  annotation=""  owningGroup="所有样品"  expanded="1"  sortPriority="10"  count="-1" >
       <Graph smoothing="0"  backColor="#ffffff"  foreColor="#000000"  type="Pseudocolor"  fast="1" >
         <Axis dimension="x"  name=""  label=""  auto="auto" />
         <Axis dimension="y"  name=""  label=""  auto="auto" />
         <GraphSettings level="5%"  smoothingHighResolution="1"  contourHighResolution="1"  histogramSmoothingCount="0"  graphResolution="256"  showOutliers="0"  drawLargeDots="0"  dotsToDraw="8000"  tint="le.chartfill.tinted.40"  lineWeight="le.lineweight.normal"  lineStyle="le.linestyle.solid" />
         <GraphEnvironment showGrid="0"  showAxes="tnlTNL"  showGates="1"  showFreqOnPlots="1"  showGateNameOnPlots="1"  showMedians="0"  showUncomped="0"  addEventParam="0"  lastYAxisName="" >
           <TextTraits font="SansSerif"  size="11"  name="Labels"  style="plain"  color="#000000"  background="#00ffffff"  just="left" />
           <TextTraits font="SansSerif"  size="11"  name="LayoutGates"  style="plain"  color="#000000"  background="#00ffffff"  just="left" />
           <TextTraits font="SansSerif"  size="9"  name="Numbers"  style="plain"  color="#000000"  background="#00ffffff"  just="left" />
           <TextTraits font="SansSerif"  size="9"  name="Legend"  style="plain"  color="#000000"  background="#00ffffff"  just="left" />
         </GraphEnvironment>
       </Graph>
       <Subpopulations>
         <Population name="淋巴细胞"  annotation=""  owningGroup="所有样品"  expanded="1"  sortPriority="10"  count="4729" >
           <Graph smoothing="0"  backColor="#ffffff"  foreColor="#000000"  heatMapStatParameter="PI-A"  type="Pseudocolor"  fast="1" >
             <Axis dimension="x"  name="PI-A"  label=""  auto="auto" />
             <Axis dimension="y"  name="PI-H"  label=""  auto="auto" />
             <GraphSettings level="5%"  smoothingHighResolution="1"  contourHighResolution="1"  histogramSmoothingCount="0"  graphResolution="256"  showOutliers="0"  drawLargeDots="0"  dotsToDraw="8000"  tint="le.chartfill.tinted.40"  lineWeight="le.lineweight.normal"  lineStyle="le.linestyle.solid" />
             <GraphEnvironment showGrid="0"  showAxes="tnlTNL"  showGates="1"  showFreqOnPlots="1"  showGateNameOnPlots="1"  showMedians="0"  showUncomped="0"  addEventParam="0"  lastYAxisName="" >
               <TextTraits font="SansSerif"  size="11"  name="Labels"  style="plain"  color="#000000"  background="#00ffffff"  just="left" />
               <TextTraits font="SansSerif"  size="11"  name="LayoutGates"  style="plain"  color="#000000"  background="#00ffffff"  just="left" />
               <TextTraits font="SansSerif"  size="9"  name="Numbers"  style="plain"  color="#000000"  background="#00ffffff"  just="left" />
               <TextTraits font="SansSerif"  size="9"  name="Legend"  style="plain"  color="#000000"  background="#00ffffff"  just="left" />
               <WindowPosition x="146"  y="142"  width="533"  height="679"  displayed="0"  panelState="---" />
             </GraphEnvironment>
           </Graph>
           <Gate gating:id="ID795631607" >
             <gating:PolygonGate eventsInside="1"  annoOffsetX="-139"  annoOffsetY="-82"  tint="#000000"  isTinted="0"  lineWeight="Normal"  userDefined="1"  quadId="-1"  gateResolution="256" >
               <gating:dimension>
                 <data-type:fcs-dimension data-type:name="FSC-A" />
               </gating:dimension>
               <gating:dimension>
                 <data-type:fcs-dimension data-type:name="SSC-A" />
               </gating:dimension>
               <gating:vertex>
                 <gating:coordinate data-type:value="2687.0429149505" />
                 <gating:coordinate data-type:value="1918.4982875259" />
               </gating:vertex>
               <gating:vertex>
                 <gating:coordinate data-type:value="2353.6454391952" />
                 <gating:coordinate data-type:value="1219.9710022701" />
               </gating:vertex>
               <gating:vertex>
                 <gating:coordinate data-type:value="3525.341915041" />
                 <gating:coordinate data-type:value="1190.7753413638" />
               </gating:vertex>
               <gating:vertex>
                 <gating:coordinate data-type:value="7475.1263652676" />
                 <gating:coordinate data-type:value="2627.0995766145" />
               </gating:vertex>
               <gating:vertex>
                 <gating:coordinate data-type:value="99256.0731220125" />
                 <gating:coordinate data-type:value="34346.6462265584" />
               </gating:vertex>
               <gating:vertex>
                 <gating:coordinate data-type:value="8567.7286504073" />
                 <gating:coordinate data-type:value="5694.7765254198" />
               </gating:vertex>
               <gating:vertex>
                 <gating:coordinate data-type:value="5317.9212531414" />
                 <gating:coordinate data-type:value="3287.5888271402" />
               </gating:vertex>
             </gating:PolygonGate>
           </Gate>
           <Subpopulations>
             <Population name="单细胞"  annotation=""  owningGroup="所有样品"  expanded="1"  sortPriority="10"  count="2521" >
               <Graph smoothing="1"  backColor="#ffffff"  foreColor="#000000"  heatMapStatParameter="PI-A"  type="Histogram"  fast="1" >
                 <Axis dimension="x"  name="PI-A"  label=""  auto="auto" />
                 <Axis dimension="y"  name=""  label=""  auto="auto" />
                 <GraphSettings level="5%"  smoothingHighResolution="1"  contourHighResolution="1"  histogramSmoothingCount="0"  graphResolution="256"  showOutliers="0"  drawLargeDots="0"  dotsToDraw="8000"  tint="le.chartfill.tinted.40"  lineWeight="le.lineweight.normal"  lineStyle="le.linestyle.solid" />
                 <GraphEnvironment showGrid="0"  showAxes="tnlTNL"  showGates="1"  showFreqOnPlots="1"  showGateNameOnPlots="1"  showMedians="0"  showUncomped="0"  addEventParam="0"  lastYAxisName="" >
                   <TextTraits font="SansSerif"  size="11"  name="Labels"  style="plain"  color="#000000"  background="#00ffffff"  just="left" />
                   <TextTraits font="SansSerif"  size="11"  name="LayoutGates"  style="plain"  color="#000000"  background="#00ffffff"  just="left" />
                   <TextTraits font="SansSerif"  size="9"  name="Numbers"  style="plain"  color="#000000"  background="#00ffffff"  just="left" />
                   <TextTraits font="SansSerif"  size="9"  name="Legend"  style="plain"  color="#000000"  background="#00ffffff"  just="left" />
                   <WindowPosition x="653"  y="142"  width="390"  height="622"  displayed="1"  panelState="---" />
                 </GraphEnvironment>
               </Graph>
               <Gate gating:id="ID1011027609"  gating:parent_id="ID795631607" >
                 <gating:PolygonGate eventsInside="1"  annoOffsetX="-58"  annoOffsetY="-149"  tint="#000000"  isTinted="0"  lineWeight="Normal"  userDefined="1"  quadId="-1"  gateResolution="256" >
                   <gating:dimension>
                     <data-type:fcs-dimension data-type:name="PI-A" />
                   </gating:dimension>
                   <gating:dimension>
                     <data-type:fcs-dimension data-type:name="PI-H" />
                   </gating:dimension>
                   <gating:vertex>
                     <gating:coordinate data-type:value="40939.3652392947" />
                     <gating:coordinate data-type:value="66576.253968254" />
                   </gating:vertex>
                   <gating:vertex>
                     <gating:coordinate data-type:value="23110.9319899244" />
                     <gating:coordinate data-type:value="17476.2666666667" />
                   </gating:vertex>
                   <gating:vertex>
                     <gating:coordinate data-type:value="77916.8564231738" />
                     <gating:coordinate data-type:value="65744.0507936508" />
                   </gating:vertex>
                   <gating:vertex>
                     <gating:coordinate data-type:value="112913.4105793451" />
                     <gating:coordinate data-type:value="83220.3174603175" />
                   </gating:vertex>
                   <gating:vertex>
                     <gating:coordinate data-type:value="119516.5340050378" />
                     <gating:coordinate data-type:value="134816.9142857143" />
                   </gating:vertex>
                   <gating:vertex>
                     <gating:coordinate data-type:value="64710.6095717884" />
                     <gating:coordinate data-type:value="69905.0666666667" />
                   </gating:vertex>
                 </gating:PolygonGate>
               </Gate>
               <Subpopulations>
                 <CellCycle name="Cell Cycle"  annotation=""  owningGroup="所有样品"  expanded="1"  sortPriority="10" >
                   <Graph smoothing="1"  backColor="#ffffff"  foreColor="#000000"  type="Histogram"  fast="1" >
                     <Axis dimension="x"  name="PI-A"  label=""  auto="auto" />
                     <Axis dimension="y"  name=""  label=""  auto="auto" />
                     <GraphSettings level="5%"  smoothingHighResolution="1"  contourHighResolution="1"  histogramSmoothingCount="0"  graphResolution="256"  showOutliers="0"  drawLargeDots="0"  dotsToDraw="8000"  tint="le.chartfill.tinted.40"  lineWeight="le.lineweight.normal"  lineStyle="le.linestyle.solid" />
                     <GraphEnvironment showGrid="0"  showAxes="tnlTNL"  showGates="1"  showFreqOnPlots="1"  showGateNameOnPlots="1"  showMedians="0"  showUncomped="0"  addEventParam="0"  lastYAxisName="" >
                       <TextTraits font="SansSerif"  size="11"  name="Labels"  style="plain"  color="#000000"  background="#00ffffff"  just="left" />
                       <TextTraits font="SansSerif"  size="11"  name="LayoutGates"  style="plain"  color="#000000"  background="#00ffffff"  just="left" />
                       <TextTraits font="SansSerif"  size="9"  name="Numbers"  style="plain"  color="#000000"  background="#00ffffff"  just="left" />
                       <TextTraits font="SansSerif"  size="9"  name="Legend"  style="plain"  color="#000000"  background="#00ffffff"  just="left" />
                       <WindowPosition x="0"  y="0"  width="0"  height="0"  displayed="0"  panelState="" />
                     </GraphEnvironment>
                   </Graph>
                   <profile model="DeanJettFox"  parameter="PI-A"  syncPeak="0"  autoGate="0"  gateG1="1"  gateG2="1"  gateS="1" >
                     <Constraints>
                       <Peak id="1" >
                         <Mean/>
                         <Cv/>
                       </Peak>
                       <Peak id="2" >
                         <Mean/>
                         <Cv/>
                       </Peak>
                     </Constraints>
                     <display>
                       <sum enabled="1" />
                       <components enabled="1"  fill="1" />
                     </display>
                   </profile>
                   <CellCycleResult model="DeanJettFox" >
                     <Phases>
                       <Gaussian id="1"  mean="46265.52734"  amplitude="18.26618195"  stddev="10904.78027"  channelMean="181"  channelStddev="43" />
                       <Gaussian id="2"  mean="86775.53125"  amplitude="9.217797279"  stddev="18857.9668"  channelMean="339"  channelStddev="74" />
                       <SPhase id="DeanJettFox"  a="-9.049986839"  b="0.099949762"  c="-0.000246196" />
                     </Phases>
                     <Statistics>
                       <Statistic name="RMSD"  value="  0.6632" />
                       <Statistic name="PercentG1"  value=" 54.7050" />
                       <Statistic name="PercentS"  value=" -1.3669" />
                       <Statistic name="PercentG2"  value=" 47.7402" />
                       <Statistic name="G1Mean"  value="46265.52734" />
                       <Statistic name="G2Mean"  value="86775.53125" />
                       <Statistic name="G1CV"  value=" 23.5700" />
                       <Statistic name="G2CV"  value=" 21.7319" />
                       <Statistic name="percentSubG1"  value=" -1.0817" />
                       <Statistic name="percentSuperG2"  value="  0.7019" />
                     </Statistics>
                   </CellCycleResult>
                 </CellCycle>
               </Subpopulations>
             </Population>
           </Subpopulations>
         </Population>
       </Subpopulations>
       <Group name="所有样品"  live="1"  role="ws.group.dlog.test"  key=""  synchronized="0"  foreground="#000000"  fontStyle="bold" >
         <Criteria/>
         <SampleRefs>
           <SampleRef sampleID="1" />
           <SampleRef sampleID="2" />
           <SampleRef sampleID="3" />
           <SampleRef sampleID="4" />
         </SampleRefs>
         <Keywords/>
       </Group>
     </GroupNode>
     <GroupNode name="Compensation"  annotation=""  owningGroup="Compensation"  expanded="1"  sortPriority="10"  count="-1" >
       <Graph smoothing="0"  backColor="#ffffff"  foreColor="#000000"  type="Pseudocolor"  fast="1" >
         <Axis dimension="x"  name=""  label=""  auto="auto" />
         <Axis dimension="y"  name=""  label=""  auto="auto" />
         <GraphSettings level="5%"  smoothingHighResolution="1"  contourHighResolution="1"  histogramSmoothingCount="0"  graphResolution="256"  showOutliers="0"  drawLargeDots="0"  dotsToDraw="8000"  tint="le.chartfill.tinted.40"  lineWeight="le.lineweight.normal"  lineStyle="le.linestyle.solid" />
         <GraphEnvironment showGrid="0"  showAxes="tnlTNL"  showGates="1"  showFreqOnPlots="1"  showGateNameOnPlots="1"  showMedians="0"  showUncomped="0"  addEventParam="0"  lastYAxisName="" >
           <TextTraits font="SansSerif"  size="11"  name="Labels"  style="plain"  color="#000000"  background="#00ffffff"  just="left" />
           <TextTraits font="SansSerif"  size="11"  name="LayoutGates"  style="plain"  color="#000000"  background="#00ffffff"  just="left" />
           <TextTraits font="SansSerif"  size="9"  name="Numbers"  style="plain"  color="#000000"  background="#00ffffff"  just="left" />
           <TextTraits font="SansSerif"  size="9"  name="Legend"  style="plain"  color="#000000"  background="#00ffffff"  just="left" />
         </GraphEnvironment>
       </Graph>
       <Group name="Compensation"  live="1"  role="ws.group.dlog.compensation"  key=""  synchronized="0"  foreground="#bc1900"  fontStyle="bold" >
         <Criteria>
           <Criterion connector="和"  keyword="$FIL"  function="包含"  value="unstained" />
           <Criterion connector="和"  keyword="$FIL"  function="包含"  value="comp" />
         </Criteria>
         <Keywords/>
       </Group>
     </GroupNode>
   </Groups>
   <SampleList>
     <Sample>
       <DataSet uri="file:/Users/naiwenzhang/Desktop/流式数据/20210326zhouqi/3.0/ZHANG%20NAI%20WEN/zhouqi-znw/0%20mM.fcs"  sampleID="1" />
       <Transformations>
         <transforms:biex transforms:length="256"  transforms:maxRange="262144.0000291775"  transforms:neg="0"  transforms:width="-100"  transforms:pos="4.418539922" >
           <data-type:parameter data-type:name="FSC-A" />
         </transforms:biex>
         <transforms:biex transforms:length="256"  transforms:maxRange="262144.0000291775"  transforms:neg="0"  transforms:width="-100"  transforms:pos="4.418539922" >
           <data-type:parameter data-type:name="FSC-H" />
         </transforms:biex>
         <transforms:linear transforms:minRange="0"  transforms:maxRange="262144"  gain="1" >
           <data-type:parameter data-type:name="FSC-W" />
         </transforms:linear>
         <transforms:biex transforms:length="256"  transforms:maxRange="262144.0000291775"  transforms:neg="0"  transforms:width="-100"  transforms:pos="4.418539922" >
           <data-type:parameter data-type:name="SSC-A" />
         </transforms:biex>
         <transforms:biex transforms:length="256"  transforms:maxRange="262144.0000291775"  transforms:neg="0"  transforms:width="-100"  transforms:pos="4.418539922" >
           <data-type:parameter data-type:name="SSC-H" />
         </transforms:biex>
         <transforms:linear transforms:minRange="0"  transforms:maxRange="262144"  gain="1" >
           <data-type:parameter data-type:name="SSC-W" />
         </transforms:linear>
         <transforms:linear transforms:minRange="0"  transforms:maxRange="262144"  gain="1" >
           <data-type:parameter data-type:name="PI-A" />
         </transforms:linear>
         <transforms:linear transforms:minRange="3"  transforms:maxRange="262144"  gain="1" >
           <data-type:parameter data-type:name="PI-H" />
         </transforms:linear>
         <transforms:biex transforms:length="256"  transforms:maxRange="262144.0000291775"  transforms:neg="0"  transforms:width="-100"  transforms:pos="4.418539922" >
           <data-type:parameter data-type:name="PI-W" />
         </transforms:biex>
         <transforms:linear transforms:minRange="0.306"  transforms:maxRange="125"  gain="1" >
           <data-type:parameter data-type:name="Time" />
         </transforms:linear>
       </Transformations>
       <Keywords>
         <Keyword name="CST REGULATORY STATUS"  value="RUO Performance Check" />
         <Keyword name="CST PERFORMANCE EXPIRED"  value="2019-06-07T09:19:38-07:00" />
         <Keyword name="CST BEADS EXPIRED"  value="True" />
         <Keyword name="CST BASELINE DATE"  value="2019-06-06T09:11:28-07:00" />
         <Keyword name="CST SETUP DATE"  value="2019-06-06T09:19:38-07:00" />
         <Keyword name="CYTOMETER CONFIG CREATE DATE"  value="2017-04-26T15:37:56-07:00" />
         <Keyword name="CYTOMETER CONFIG NAME"  value="488-445, 633, 405-375 (6-3-3)-85" />
         <Keyword name="CST BEADS LOT ID"  value="70405" />
         <Keyword name="CST SETUP STATUS"  value="SUCCESS WITH WARNING" />
         <Keyword name="P10MS"  value="0" />
         <Keyword name="P10BS"  value="0" />
         <Keyword name="$P10G"  value="0.01" />
         <Keyword name="$P10E"  value="0,0" />
         <Keyword name="$P10B"  value="32" />
         <Keyword name="$P10R"  value="262144" />
         <Keyword name="$P10N"  value="Time" />
         <Keyword name="P9MS"  value="0" />
         <Keyword name="P9BS"  value="-1" />
         <Keyword name="$P9G"  value="1.0" />
         <Keyword name="$P9V"  value="660" />
         <Keyword name="$P9E"  value="0,0" />
         <Keyword name="$P9B"  value="32" />
         <Keyword name="$P9R"  value="262144" />
         <Keyword name="$P9N"  value="PI-W" />
         <Keyword name="P8MS"  value="0" />
         <Keyword name="P8BS"  value="0" />
         <Keyword name="P8DISPLAY"  value="LIN" />
         <Keyword name="$P8G"  value="1.0" />
         <Keyword name="$P8V"  value="660" />
         <Keyword name="$P8E"  value="0,0" />
         <Keyword name="$P8B"  value="32" />
         <Keyword name="$P8R"  value="262144" />
         <Keyword name="$P8N"  value="PI-H" />
         <Keyword name="P7MS"  value="0" />
         <Keyword name="P7BS"  value="5536" />
         <Keyword name="P7DISPLAY"  value="LIN" />
         <Keyword name="$P7G"  value="1.0" />
         <Keyword name="$P7V"  value="660" />
         <Keyword name="$P7E"  value="0,0" />
         <Keyword name="$P7B"  value="32" />
         <Keyword name="$P7R"  value="262144" />
         <Keyword name="$P7N"  value="PI-A" />
         <Keyword name="P6MS"  value="0" />
         <Keyword name="P6BS"  value="-1" />
         <Keyword name="$P6G"  value="1.0" />
         <Keyword name="$P6V"  value="220" />
         <Keyword name="$P6E"  value="0,0" />
         <Keyword name="$P6B"  value="32" />
         <Keyword name="$P6R"  value="262144" />
         <Keyword name="$P6N"  value="SSC-W" />
         <Keyword name="P5MS"  value="0" />
         <Keyword name="P5BS"  value="0" />
         <Keyword name="P5DISPLAY"  value="LOG" />
         <Keyword name="$P5G"  value="1.0" />
         <Keyword name="$P5V"  value="220" />
         <Keyword name="$P5E"  value="0,0" />
         <Keyword name="$P5B"  value="32" />
         <Keyword name="$P5R"  value="262144" />
         <Keyword name="$P5N"  value="SSC-H" />
         <Keyword name="P4MS"  value="0" />
         <Keyword name="P4BS"  value="0" />
         <Keyword name="P4DISPLAY"  value="LOG" />
         <Keyword name="$P4G"  value="1.0" />
         <Keyword name="$P4V"  value="220" />
         <Keyword name="$P4E"  value="0,0" />
         <Keyword name="$P4B"  value="32" />
         <Keyword name="$P4R"  value="262144" />
         <Keyword name="$P4N"  value="SSC-A" />
         <Keyword name="P3MS"  value="0" />
         <Keyword name="P3BS"  value="-1" />
         <Keyword name="$P3G"  value="1.0" />
         <Keyword name="$P3V"  value="80" />
         <Keyword name="$P3E"  value="0,0" />
         <Keyword name="$P3B"  value="32" />
         <Keyword name="$P3R"  value="262144" />
         <Keyword name="$P3N"  value="FSC-W" />
         <Keyword name="P2MS"  value="0" />
         <Keyword name="P2BS"  value="0" />
         <Keyword name="P2DISPLAY"  value="LOG" />
         <Keyword name="$P2G"  value="1.0" />
         <Keyword name="$P2V"  value="80" />
         <Keyword name="$P2E"  value="0,0" />
         <Keyword name="$P2B"  value="32" />
         <Keyword name="$P2R"  value="262144" />
         <Keyword name="$P2N"  value="FSC-H" />
         <Keyword name="P1MS"  value="0" />
         <Keyword name="P1BS"  value="0" />
         <Keyword name="P1DISPLAY"  value="LOG" />
         <Keyword name="$P1G"  value="1.0" />
         <Keyword name="$P1V"  value="80" />
         <Keyword name="$P1E"  value="0,0" />
         <Keyword name="$P1B"  value="32" />
         <Keyword name="$P1R"  value="262144" />
         <Keyword name="$P1N"  value="FSC-A" />
         <Keyword name="THRESHOLD"  value="FSC,500" />
         <Keyword name="$TIMESTEP"  value="0.01" />
         <Keyword name="LASER4ASF"  value="1.00" />
         <Keyword name="LASER4DELAY"  value="0.00" />
         <Keyword name="LASER4NAME"  value="NA" />
         <Keyword name="LASER3ASF"  value="0.80" />
         <Keyword name="LASER3DELAY"  value="34.10" />
         <Keyword name="LASER3NAME"  value="Violet" />
         <Keyword name="LASER2ASF"  value="0.81" />
         <Keyword name="LASER2DELAY"  value="-67.21" />
         <Keyword name="LASER2NAME"  value="Red" />
         <Keyword name="LASER1ASF"  value="0.95" />
         <Keyword name="LASER1DELAY"  value="0.00" />
         <Keyword name="LASER1NAME"  value="Blue" />
         <Keyword name="$INST"  value=" " />
         <Keyword name="AUTOBS"  value="TRUE" />
         <Keyword name="FSC ASF"  value="0.90" />
         <Keyword name="$OP"  value="Administrator" />
         <Keyword name="EXPORT TIME"  value="26-MAR-2021-12:53:45" />
         <Keyword name="EXPORT USER NAME"  value="Administrator" />
         <Keyword name="WINDOW EXTENSION"  value="2.00" />
         <Keyword name="CYTNUM"  value="P648282B3031" />
         <Keyword name="SETTINGS"  value="Cytometer" />
         <Keyword name="$CYT"  value="FACSAriaIII" />
         <Keyword name="$ETIM"  value="11:38:37" />
         <Keyword name="$BTIM"  value="11:36:32" />
         <Keyword name="$DATE"  value="26-MAR-2021" />
         <Keyword name="GUID"  value="c8047345-82ac-4bb0-ac07-8f6f2a0ac7b3" />
         <Keyword name="EXPERIMENT NAME"  value="zhouqi-znw" />
         <Keyword name="$SRC"  value="20210326" />
         <Keyword name="TUBE NAME"  value="B1_002" />
         <Keyword name="CREATOR"  value="BD FACSDiva Software Version 8.0.1" />
         <Keyword name="$NEXTDATA"  value="0" />
         <Keyword name="$DATATYPE"  value="F" />
         <Keyword name="$BYTEORD"  value="4,3,2,1" />
         <Keyword name="$MODE"  value="L" />
         <Keyword name="$PAR"  value="10" />
         <Keyword name="$TOT"  value="12796              " />
         <Keyword name="$SYS"  value="Windows 7 6.1" />
         <Keyword name="$FIL"  value="20210326_B1_002_004.fcs" />
         <Keyword name="$ENDDATA"  value="514120             " />
         <Keyword name="$BEGINDATA"  value="2281" />
         <Keyword name="$ENDSTEXT"  value="0" />
         <Keyword name="$BEGINSTEXT"  value="0" />
         <Keyword name="$ENDANALYSIS"  value="0" />
         <Keyword name="$BEGINANALYSIS"  value="0" />
         <Keyword name="FJ_FCS_VERSION"  value="3" />
         <Keyword name="$P1S"  value="" />
         <Keyword name="$P2S"  value="" />
         <Keyword name="$P3S"  value="" />
         <Keyword name="$P4S"  value="" />
         <Keyword name="$P5S"  value="" />
         <Keyword name="$P6S"  value="" />
         <Keyword name="$P7S"  value="" />
         <Keyword name="$P8S"  value="" />
         <Keyword name="$P9S"  value="" />
         <Keyword name="$P10S"  value="" />
       </Keywords>
       <SampleNode name="20210326_B1_002_004.fcs"  annotation=""  owningGroup=""  expanded="1"  sortPriority="10"  count="12796"  sampleID="1" >
         <Graph smoothing="0"  backColor="#ffffff"  foreColor="#000000"  heatMapStatParameter="PI-A"  type="Pseudocolor"  fast="1" >
           <Axis dimension="x"  name="FSC-A"  label=""  auto="auto" />
           <Axis dimension="y"  name="SSC-A"  label=""  auto="auto" />
           <GraphSettings level="5%"  smoothingHighResolution="1"  contourHighResolution="1"  histogramSmoothingCount="0"  graphResolution="256"  showOutliers="0"  drawLargeDots="0"  dotsToDraw="8000"  tint="le.chartfill.tinted.40"  lineWeight="le.lineweight.normal"  lineStyle="le.linestyle.solid" />
           <GraphEnvironment showGrid="0"  showAxes="tnlTNL"  showGates="1"  showFreqOnPlots="1"  showGateNameOnPlots="1"  showMedians="0"  showUncomped="0"  addEventParam="0"  lastYAxisName="" >
             <TextTraits font="SansSerif"  size="11"  name="Labels"  style="plain"  color="#000000"  background="#00ffffff"  just="left" />
             <TextTraits font="SansSerif"  size="11"  name="LayoutGates"  style="plain"  color="#000000"  background="#00ffffff"  just="left" />
             <TextTraits font="SansSerif"  size="9"  name="Numbers"  style="plain"  color="#000000"  background="#00ffffff"  just="left" />
             <TextTraits font="SansSerif"  size="9"  name="Legend"  style="plain"  color="#000000"  background="#00ffffff"  just="left" />
             <WindowPosition x="97"  y="83"  width="636"  height="738"  displayed="0"  panelState="---" />
           </GraphEnvironment>
         </Graph>
         <Subpopulations>
           <Population name="淋巴细胞"  annotation=""  owningGroup="所有样品"  expanded="1"  sortPriority="10"  count="4729" >
             <Graph smoothing="0"  backColor="#ffffff"  foreColor="#000000"  heatMapStatParameter="PI-A"  type="Pseudocolor"  fast="1" >
               <Axis dimension="x"  name="PI-A"  label=""  auto="auto" />
               <Axis dimension="y"  name="PI-H"  label=""  auto="auto" />
               <GraphSettings level="5%"  smoothingHighResolution="1"  contourHighResolution="1"  histogramSmoothingCount="0"  graphResolution="256"  showOutliers="0"  drawLargeDots="0"  dotsToDraw="8000"  tint="le.chartfill.tinted.40"  lineWeight="le.lineweight.normal"  lineStyle="le.linestyle.solid" />
               <GraphEnvironment showGrid="0"  showAxes="tnlTNL"  showGates="1"  showFreqOnPlots="1"  showGateNameOnPlots="1"  showMedians="0"  showUncomped="0"  addEventParam="0"  lastYAxisName="" >
                 <TextTraits font="SansSerif"  size="11"  name="Labels"  style="plain"  color="#000000"  background="#00ffffff"  just="left" />
                 <TextTraits font="SansSerif"  size="11"  name="LayoutGates"  style="plain"  color="#000000"  background="#00ffffff"  just="left" />
                 <TextTraits font="SansSerif"  size="9"  name="Numbers"  style="plain"  color="#000000"  background="#00ffffff"  just="left" />
                 <TextTraits font="SansSerif"  size="9"  name="Legend"  style="plain"  color="#000000"  background="#00ffffff"  just="left" />
                 <WindowPosition x="146"  y="142"  width="533"  height="679"  displayed="0"  panelState="---" />
               </GraphEnvironment>
             </Graph>
             <Gate gating:id="ID1452141341" >
               <gating:PolygonGate eventsInside="1"  annoOffsetX="-139"  annoOffsetY="-82"  tint="#000000"  isTinted="0"  lineWeight="Normal"  userDefined="1"  quadId="-1"  gateResolution="256" >
                 <gating:dimension>
                   <data-type:fcs-dimension data-type:name="FSC-A" />
                 </gating:dimension>
                 <gating:dimension>
                   <data-type:fcs-dimension data-type:name="SSC-A" />
                 </gating:dimension>
                 <gating:vertex>
                   <gating:coordinate data-type:value="2687.0429149505" />
                   <gating:coordinate data-type:value="1918.4982875259" />
                 </gating:vertex>
                 <gating:vertex>
                   <gating:coordinate data-type:value="2353.6454391952" />
                   <gating:coordinate data-type:value="1219.9710022701" />
                 </gating:vertex>
                 <gating:vertex>
                   <gating:coordinate data-type:value="3525.341915041" />
                   <gating:coordinate data-type:value="1190.7753413638" />
                 </gating:vertex>
                 <gating:vertex>
                   <gating:coordinate data-type:value="7475.1263652676" />
                   <gating:coordinate data-type:value="2627.0995766145" />
                 </gating:vertex>
                 <gating:vertex>
                   <gating:coordinate data-type:value="99256.0731220125" />
                   <gating:coordinate data-type:value="34346.6462265584" />
                 </gating:vertex>
                 <gating:vertex>
                   <gating:coordinate data-type:value="8567.7286504073" />
                   <gating:coordinate data-type:value="5694.7765254198" />
                 </gating:vertex>
                 <gating:vertex>
                   <gating:coordinate data-type:value="5317.9212531414" />
                   <gating:coordinate data-type:value="3287.5888271402" />
                 </gating:vertex>
               </gating:PolygonGate>
             </Gate>
             <Subpopulations>
               <Population name="单细胞"  annotation=""  owningGroup="所有样品"  expanded="1"  sortPriority="10"  count="2521" >
                 <Graph smoothing="1"  backColor="#ffffff"  foreColor="#000000"  heatMapStatParameter="PI-A"  type="Histogram"  fast="1" >
                   <Axis dimension="x"  name="PI-A"  label=""  auto="auto" />
                   <Axis dimension="y"  name=""  label=""  auto="auto" />
                   <GraphSettings level="5%"  smoothingHighResolution="1"  contourHighResolution="1"  histogramSmoothingCount="0"  graphResolution="256"  showOutliers="0"  drawLargeDots="0"  dotsToDraw="8000"  tint="le.chartfill.tinted.40"  lineWeight="le.lineweight.normal"  lineStyle="le.linestyle.solid" />
                   <GraphEnvironment showGrid="0"  showAxes="tnlTNL"  showGates="1"  showFreqOnPlots="1"  showGateNameOnPlots="1"  showMedians="0"  showUncomped="0"  addEventParam="0"  lastYAxisName="" >
                     <TextTraits font="SansSerif"  size="11"  name="Labels"  style="plain"  color="#000000"  background="#00ffffff"  just="left" />
                     <TextTraits font="SansSerif"  size="11"  name="LayoutGates"  style="plain"  color="#000000"  background="#00ffffff"  just="left" />
                     <TextTraits font="SansSerif"  size="9"  name="Numbers"  style="plain"  color="#000000"  background="#00ffffff"  just="left" />
                     <TextTraits font="SansSerif"  size="9"  name="Legend"  style="plain"  color="#000000"  background="#00ffffff"  just="left" />
                     <WindowPosition x="653"  y="142"  width="390"  height="622"  displayed="0"  panelState="---" />
                   </GraphEnvironment>
                 </Graph>
                 <Gate gating:id="ID961822493"  gating:parent_id="ID1452141341" >
                   <gating:PolygonGate eventsInside="1"  annoOffsetX="-58"  annoOffsetY="-149"  tint="#000000"  isTinted="0"  lineWeight="Normal"  userDefined="1"  quadId="-1"  gateResolution="256" >
                     <gating:dimension>
                       <data-type:fcs-dimension data-type:name="PI-A" />
                     </gating:dimension>
                     <gating:dimension>
                       <data-type:fcs-dimension data-type:name="PI-H" />
                     </gating:dimension>
                     <gating:vertex>
                       <gating:coordinate data-type:value="40939.3652392947" />
                       <gating:coordinate data-type:value="66576.253968254" />
                     </gating:vertex>
                     <gating:vertex>
                       <gating:coordinate data-type:value="23110.9319899244" />
                       <gating:coordinate data-type:value="17476.2666666667" />
                     </gating:vertex>
                     <gating:vertex>
                       <gating:coordinate data-type:value="77916.8564231738" />
                       <gating:coordinate data-type:value="65744.0507936508" />
                     </gating:vertex>
                     <gating:vertex>
                       <gating:coordinate data-type:value="112913.4105793451" />
                       <gating:coordinate data-type:value="83220.3174603175" />
                     </gating:vertex>
                     <gating:vertex>
                       <gating:coordinate data-type:value="119516.5340050378" />
                       <gating:coordinate data-type:value="134816.9142857143" />
                     </gating:vertex>
                     <gating:vertex>
                       <gating:coordinate data-type:value="64710.6095717884" />
                       <gating:coordinate data-type:value="69905.0666666667" />
                     </gating:vertex>
                   </gating:PolygonGate>
                 </Gate>
                 <Subpopulations>
                   <CellCycle name="Cell Cycle"  annotation=""  owningGroup="所有样品"  expanded="1"  sortPriority="10" >
                     <Graph smoothing="1"  backColor="#ffffff"  foreColor="#000000"  type="Histogram"  fast="1" >
                       <Axis dimension="x"  name="PI-A"  label=""  auto="auto" />
                       <Axis dimension="y"  name=""  label=""  auto="auto" />
                       <GraphSettings level="5%"  smoothingHighResolution="1"  contourHighResolution="1"  histogramSmoothingCount="0"  graphResolution="256"  showOutliers="0"  drawLargeDots="0"  dotsToDraw="8000"  tint="le.chartfill.tinted.40"  lineWeight="le.lineweight.normal"  lineStyle="le.linestyle.solid" />
                       <GraphEnvironment showGrid="0"  showAxes="tnlTNL"  showGates="1"  showFreqOnPlots="1"  showGateNameOnPlots="1"  showMedians="0"  showUncomped="0"  addEventParam="0"  lastYAxisName="" >
                         <TextTraits font="SansSerif"  size="11"  name="Labels"  style="plain"  color="#000000"  background="#00ffffff"  just="left" />
                         <TextTraits font="SansSerif"  size="11"  name="LayoutGates"  style="plain"  color="#000000"  background="#00ffffff"  just="left" />
                         <TextTraits font="SansSerif"  size="9"  name="Numbers"  style="plain"  color="#000000"  background="#00ffffff"  just="left" />
                         <TextTraits font="SansSerif"  size="9"  name="Legend"  style="plain"  color="#000000"  background="#00ffffff"  just="left" />
                       </GraphEnvironment>
                     </Graph>
                     <profile model="DeanJettFox"  parameter="PI-A"  syncPeak="0"  autoGate="0"  gateG1="1"  gateG2="1"  gateS="1" >
                       <Constraints>
                         <Peak id="1" >
                           <Mean/>
                           <Cv/>
                         </Peak>
                         <Peak id="2" >
                           <Mean/>
                           <Cv/>
                         </Peak>
                       </Constraints>
                       <display>
                         <sum enabled="1" />
                         <components enabled="1"  fill="1" />
                       </display>
                     </profile>
                     <CellCycleResult model="DeanJettFox" >
                       <Phases>
                         <Gaussian id="1"  mean="46265.52734"  amplitude="18.26618195"  stddev="10904.78027"  channelMean="181"  channelStddev="43" />
                         <Gaussian id="2"  mean="86775.53125"  amplitude="9.217797279"  stddev="18857.9668"  channelMean="339"  channelStddev="74" />
                         <SPhase id="DeanJettFox"  a="-9.049986839"  b="0.099949762"  c="-0.000246196" />
                       </Phases>
                       <Statistics>
                         <Statistic name="RMSD"  value="  0.6632" />
                         <Statistic name="PercentG1"  value=" 54.7050" />
                         <Statistic name="PercentS"  value=" -1.3669" />
                         <Statistic name="PercentG2"  value=" 47.7402" />
                         <Statistic name="G1Mean"  value="46265.52734" />
                         <Statistic name="G2Mean"  value="86775.53125" />
                         <Statistic name="G1CV"  value=" 23.5700" />
                         <Statistic name="G2CV"  value=" 21.7319" />
                         <Statistic name="percentSubG1"  value=" -1.0817" />
                         <Statistic name="percentSuperG2"  value="  0.7019" />
                       </Statistics>
                     </CellCycleResult>
                   </CellCycle>
                 </Subpopulations>
               </Population>
             </Subpopulations>
           </Population>
         </Subpopulations>
       </SampleNode>
     </Sample>
     <Sample>
       <DataSet uri="file:/Users/naiwenzhang/Desktop/流式数据/20210326zhouqi/3.0/ZHANG%20NAI%20WEN/zhouqi-znw/20210326_5_001_006.fcs"  sampleID="2" />
       <Transformations>
         <transforms:biex transforms:length="256"  transforms:maxRange="262144.0000291775"  transforms:neg="0"  transforms:width="-100"  transforms:pos="4.418539922" >
           <data-type:parameter data-type:name="FSC-A" />
         </transforms:biex>
         <transforms:biex transforms:length="256"  transforms:maxRange="262144.0000291775"  transforms:neg="0"  transforms:width="-100"  transforms:pos="4.418539922" >
           <data-type:parameter data-type:name="FSC-H" />
         </transforms:biex>
         <transforms:linear transforms:minRange="0"  transforms:maxRange="262144"  gain="1" >
           <data-type:parameter data-type:name="FSC-W" />
         </transforms:linear>
         <transforms:biex transforms:length="256"  transforms:maxRange="262144.0000291775"  transforms:neg="0"  transforms:width="-100"  transforms:pos="4.418539922" >
           <data-type:parameter data-type:name="SSC-A" />
         </transforms:biex>
         <transforms:biex transforms:length="256"  transforms:maxRange="262144.0000291775"  transforms:neg="0"  transforms:width="-100"  transforms:pos="4.418539922" >
           <data-type:parameter data-type:name="SSC-H" />
         </transforms:biex>
         <transforms:linear transforms:minRange="0"  transforms:maxRange="262144"  gain="1" >
           <data-type:parameter data-type:name="SSC-W" />
         </transforms:linear>
         <transforms:linear transforms:minRange="0"  transforms:maxRange="262144"  gain="1" >
           <data-type:parameter data-type:name="PI-A" />
         </transforms:linear>
         <transforms:linear transforms:minRange="3"  transforms:maxRange="262144"  gain="1" >
           <data-type:parameter data-type:name="PI-H" />
         </transforms:linear>
         <transforms:biex transforms:length="256"  transforms:maxRange="262144.0000291775"  transforms:neg="0"  transforms:width="-100"  transforms:pos="4.418539922" >
           <data-type:parameter data-type:name="PI-W" />
         </transforms:biex>
         <transforms:linear transforms:minRange="0.5191414883"  transforms:maxRange="70"  gain="0.0103828298" >
           <data-type:parameter data-type:name="Time" />
         </transforms:linear>
       </Transformations>
       <Keywords>
         <Keyword name="CST REGULATORY STATUS"  value="RUO Performance Check" />
         <Keyword name="CST PERFORMANCE EXPIRED"  value="2019-06-07T09:19:38-07:00" />
         <Keyword name="CST BEADS EXPIRED"  value="True" />
         <Keyword name="CST BASELINE DATE"  value="2019-06-06T09:11:28-07:00" />
         <Keyword name="CST SETUP DATE"  value="2019-06-06T09:19:38-07:00" />
         <Keyword name="CYTOMETER CONFIG CREATE DATE"  value="2017-04-26T15:37:56-07:00" />
         <Keyword name="CYTOMETER CONFIG NAME"  value="488-445, 633, 405-375 (6-3-3)-85" />
         <Keyword name="CST BEADS LOT ID"  value="70405" />
         <Keyword name="CST SETUP STATUS"  value="SUCCESS WITH WARNING" />
         <Keyword name="P10MS"  value="0" />
         <Keyword name="P10BS"  value="0" />
         <Keyword name="$P10G"  value="0.01" />
         <Keyword name="$P10E"  value="0,0" />
         <Keyword name="$P10B"  value="32" />
         <Keyword name="$P10R"  value="262144" />
         <Keyword name="$P10N"  value="Time" />
         <Keyword name="P9MS"  value="0" />
         <Keyword name="P9BS"  value="-1" />
         <Keyword name="$P9G"  value="1.0" />
         <Keyword name="$P9V"  value="660" />
         <Keyword name="$P9E"  value="0,0" />
         <Keyword name="$P9B"  value="32" />
         <Keyword name="$P9R"  value="262144" />
         <Keyword name="$P9N"  value="PI-W" />
         <Keyword name="P8MS"  value="0" />
         <Keyword name="P8BS"  value="0" />
         <Keyword name="P8DISPLAY"  value="LIN" />
         <Keyword name="$P8G"  value="1.0" />
         <Keyword name="$P8V"  value="660" />
         <Keyword name="$P8E"  value="0,0" />
         <Keyword name="$P8B"  value="32" />
         <Keyword name="$P8R"  value="262144" />
         <Keyword name="$P8N"  value="PI-H" />
         <Keyword name="P7MS"  value="0" />
         <Keyword name="P7BS"  value="0" />
         <Keyword name="P7DISPLAY"  value="LIN" />
         <Keyword name="$P7G"  value="1.0" />
         <Keyword name="$P7V"  value="660" />
         <Keyword name="$P7E"  value="0,0" />
         <Keyword name="$P7B"  value="32" />
         <Keyword name="$P7R"  value="262144" />
         <Keyword name="$P7N"  value="PI-A" />
         <Keyword name="P6MS"  value="0" />
         <Keyword name="P6BS"  value="-1" />
         <Keyword name="$P6G"  value="1.0" />
         <Keyword name="$P6V"  value="220" />
         <Keyword name="$P6E"  value="0,0" />
         <Keyword name="$P6B"  value="32" />
         <Keyword name="$P6R"  value="262144" />
         <Keyword name="$P6N"  value="SSC-W" />
         <Keyword name="P5MS"  value="0" />
         <Keyword name="P5BS"  value="0" />
         <Keyword name="P5DISPLAY"  value="LOG" />
         <Keyword name="$P5G"  value="1.0" />
         <Keyword name="$P5V"  value="220" />
         <Keyword name="$P5E"  value="0,0" />
         <Keyword name="$P5B"  value="32" />
         <Keyword name="$P5R"  value="262144" />
         <Keyword name="$P5N"  value="SSC-H" />
         <Keyword name="P4MS"  value="0" />
         <Keyword name="P4BS"  value="0" />
         <Keyword name="P4DISPLAY"  value="LOG" />
         <Keyword name="$P4G"  value="1.0" />
         <Keyword name="$P4V"  value="220" />
         <Keyword name="$P4E"  value="0,0" />
         <Keyword name="$P4B"  value="32" />
         <Keyword name="$P4R"  value="262144" />
         <Keyword name="$P4N"  value="SSC-A" />
         <Keyword name="P3MS"  value="0" />
         <Keyword name="P3BS"  value="-1" />
         <Keyword name="$P3G"  value="1.0" />
         <Keyword name="$P3V"  value="80" />
         <Keyword name="$P3E"  value="0,0" />
         <Keyword name="$P3B"  value="32" />
         <Keyword name="$P3R"  value="262144" />
         <Keyword name="$P3N"  value="FSC-W" />
         <Keyword name="P2MS"  value="0" />
         <Keyword name="P2BS"  value="0" />
         <Keyword name="P2DISPLAY"  value="LOG" />
         <Keyword name="$P2G"  value="1.0" />
         <Keyword name="$P2V"  value="80" />
         <Keyword name="$P2E"  value="0,0" />
         <Keyword name="$P2B"  value="32" />
         <Keyword name="$P2R"  value="262144" />
         <Keyword name="$P2N"  value="FSC-H" />
         <Keyword name="P1MS"  value="0" />
         <Keyword name="P1BS"  value="0" />
         <Keyword name="P1DISPLAY"  value="LOG" />
         <Keyword name="$P1G"  value="1.0" />
         <Keyword name="$P1V"  value="80" />
         <Keyword name="$P1E"  value="0,0" />
         <Keyword name="$P1B"  value="32" />
         <Keyword name="$P1R"  value="262144" />
         <Keyword name="$P1N"  value="FSC-A" />
         <Keyword name="THRESHOLD"  value="FSC,500" />
         <Keyword name="$TIMESTEP"  value="0.01" />
         <Keyword name="LASER4ASF"  value="1.00" />
         <Keyword name="LASER4DELAY"  value="0.00" />
         <Keyword name="LASER4NAME"  value="NA" />
         <Keyword name="LASER3ASF"  value="0.80" />
         <Keyword name="LASER3DELAY"  value="34.10" />
         <Keyword name="LASER3NAME"  value="Violet" />
         <Keyword name="LASER2ASF"  value="0.81" />
         <Keyword name="LASER2DELAY"  value="-67.21" />
         <Keyword name="LASER2NAME"  value="Red" />
         <Keyword name="LASER1ASF"  value="0.95" />
         <Keyword name="LASER1DELAY"  value="0.00" />
         <Keyword name="LASER1NAME"  value="Blue" />
         <Keyword name="$INST"  value=" " />
         <Keyword name="AUTOBS"  value="TRUE" />
         <Keyword name="FSC ASF"  value="0.90" />
         <Keyword name="$OP"  value="Administrator" />
         <Keyword name="EXPORT TIME"  value="26-MAR-2021-12:53:46" />
         <Keyword name="EXPORT USER NAME"  value="Administrator" />
         <Keyword name="WINDOW EXTENSION"  value="2.00" />
         <Keyword name="CYTNUM"  value="P648282B3031" />
         <Keyword name="SETTINGS"  value="Cytometer" />
         <Keyword name="$CYT"  value="FACSAriaIII" />
         <Keyword name="$ETIM"  value="11:42:29" />
         <Keyword name="$BTIM"  value="11:41:19" />
         <Keyword name="$DATE"  value="26-MAR-2021" />
         <Keyword name="GUID"  value="45db4cc4-47b1-4353-938b-81689577236d" />
         <Keyword name="EXPERIMENT NAME"  value="zhouqi-znw" />
         <Keyword name="$SRC"  value="20210326" />
         <Keyword name="TUBE NAME"  value="5_001" />
         <Keyword name="CREATOR"  value="BD FACSDiva Software Version 8.0.1" />
         <Keyword name="$NEXTDATA"  value="0" />
         <Keyword name="$DATATYPE"  value="F" />
         <Keyword name="$BYTEORD"  value="4,3,2,1" />
         <Keyword name="$MODE"  value="L" />
         <Keyword name="$PAR"  value="10" />
         <Keyword name="$TOT"  value="12199              " />
         <Keyword name="$SYS"  value="Windows 7 6.1" />
         <Keyword name="$FIL"  value="20210326_5_001_006.fcs" />
         <Keyword name="$ENDDATA"  value="490235             " />
         <Keyword name="$BEGINDATA"  value="2276" />
         <Keyword name="$ENDSTEXT"  value="0" />
         <Keyword name="$BEGINSTEXT"  value="0" />
         <Keyword name="$ENDANALYSIS"  value="0" />
         <Keyword name="$BEGINANALYSIS"  value="0" />
         <Keyword name="FJ_FCS_VERSION"  value="3" />
         <Keyword name="$P1S"  value="" />
         <Keyword name="$P2S"  value="" />
         <Keyword name="$P3S"  value="" />
         <Keyword name="$P4S"  value="" />
         <Keyword name="$P5S"  value="" />
         <Keyword name="$P6S"  value="" />
         <Keyword name="$P7S"  value="" />
         <Keyword name="$P8S"  value="" />
         <Keyword name="$P9S"  value="" />
         <Keyword name="$P10S"  value="" />
       </Keywords>
       <SampleNode name="20210326_5_001_006.fcs"  annotation=""  owningGroup=""  expanded="1"  sortPriority="10"  count="12199"  sampleID="2" >
         <Graph smoothing="0"  backColor="#ffffff"  foreColor="#000000"  heatMapStatParameter="PI-A"  type="Pseudocolor"  fast="1" >
           <Axis dimension="x"  name="FSC-A"  label=""  auto="auto" />
           <Axis dimension="y"  name="SSC-A"  label=""  auto="auto" />
           <GraphSettings level="5%"  smoothingHighResolution="1"  contourHighResolution="1"  histogramSmoothingCount="0"  graphResolution="256"  showOutliers="0"  drawLargeDots="0"  dotsToDraw="8000"  tint="le.chartfill.tinted.40"  lineWeight="le.lineweight.normal"  lineStyle="le.linestyle.solid" />
           <GraphEnvironment showGrid="0"  showAxes="tnlTNL"  showGates="1"  showFreqOnPlots="1"  showGateNameOnPlots="1"  showMedians="0"  showUncomped="0"  addEventParam="0"  lastYAxisName="" >
             <TextTraits font="SansSerif"  size="11"  name="Labels"  style="plain"  color="#000000"  background="#00ffffff"  just="left" />
             <TextTraits font="SansSerif"  size="11"  name="LayoutGates"  style="plain"  color="#000000"  background="#00ffffff"  just="left" />
             <TextTraits font="SansSerif"  size="9"  name="Numbers"  style="plain"  color="#000000"  background="#00ffffff"  just="left" />
             <TextTraits font="SansSerif"  size="9"  name="Legend"  style="plain"  color="#000000"  background="#00ffffff"  just="left" />
             <WindowPosition x="119"  y="98"  width="594"  height="724"  displayed="0"  panelState="---" />
           </GraphEnvironment>
         </Graph>
         <Subpopulations>
           <Population name="淋巴细胞"  annotation=""  owningGroup="所有样品"  expanded="1"  sortPriority="10"  count="5155" >
             <Graph smoothing="0"  backColor="#ffffff"  foreColor="#000000"  heatMapStatParameter="PI-A"  type="Pseudocolor"  fast="1" >
               <Axis dimension="x"  name="PI-A"  label=""  auto="auto" />
               <Axis dimension="y"  name="PI-H"  label=""  auto="auto" />
               <GraphSettings level="5%"  smoothingHighResolution="1"  contourHighResolution="1"  histogramSmoothingCount="0"  graphResolution="256"  showOutliers="0"  drawLargeDots="0"  dotsToDraw="8000"  tint="le.chartfill.tinted.40"  lineWeight="le.lineweight.normal"  lineStyle="le.linestyle.solid" />
               <GraphEnvironment showGrid="0"  showAxes="tnlTNL"  showGates="1"  showFreqOnPlots="1"  showGateNameOnPlots="1"  showMedians="0"  showUncomped="0"  addEventParam="0"  lastYAxisName="" >
                 <TextTraits font="SansSerif"  size="11"  name="Labels"  style="plain"  color="#000000"  background="#00ffffff"  just="left" />
                 <TextTraits font="SansSerif"  size="11"  name="LayoutGates"  style="plain"  color="#000000"  background="#00ffffff"  just="left" />
                 <TextTraits font="SansSerif"  size="9"  name="Numbers"  style="plain"  color="#000000"  background="#00ffffff"  just="left" />
                 <TextTraits font="SansSerif"  size="9"  name="Legend"  style="plain"  color="#000000"  background="#00ffffff"  just="left" />
                 <WindowPosition x="146"  y="142"  width="533"  height="679"  displayed="0"  panelState="---" />
               </GraphEnvironment>
             </Graph>
             <Gate gating:id="ID1347133244" >
               <gating:PolygonGate eventsInside="1"  annoOffsetX="-139"  annoOffsetY="-82"  tint="#000000"  isTinted="0"  lineWeight="Normal"  userDefined="1"  quadId="-1"  gateResolution="256" >
                 <gating:dimension>
                   <data-type:fcs-dimension data-type:name="FSC-A" />
                 </gating:dimension>
                 <gating:dimension>
                   <data-type:fcs-dimension data-type:name="SSC-A" />
                 </gating:dimension>
                 <gating:vertex>
                   <gating:coordinate data-type:value="2687.0429149505" />
                   <gating:coordinate data-type:value="1918.4982875259" />
                 </gating:vertex>
                 <gating:vertex>
                   <gating:coordinate data-type:value="2353.6454391952" />
                   <gating:coordinate data-type:value="1219.9710022701" />
                 </gating:vertex>
                 <gating:vertex>
                   <gating:coordinate data-type:value="3525.341915041" />
                   <gating:coordinate data-type:value="1190.7753413638" />
                 </gating:vertex>
                 <gating:vertex>
                   <gating:coordinate data-type:value="7475.1263652676" />
                   <gating:coordinate data-type:value="2627.0995766145" />
                 </gating:vertex>
                 <gating:vertex>
                   <gating:coordinate data-type:value="99256.0731220125" />
                   <gating:coordinate data-type:value="34346.6462265584" />
                 </gating:vertex>
                 <gating:vertex>
                   <gating:coordinate data-type:value="8567.7286504073" />
                   <gating:coordinate data-type:value="5694.7765254198" />
                 </gating:vertex>
                 <gating:vertex>
                   <gating:coordinate data-type:value="5317.9212531414" />
                   <gating:coordinate data-type:value="3287.5888271402" />
                 </gating:vertex>
               </gating:PolygonGate>
             </Gate>
             <Subpopulations>
               <Population name="单细胞"  annotation=""  owningGroup="所有样品"  expanded="1"  sortPriority="10"  count="2691" >
                 <Graph smoothing="1"  backColor="#ffffff"  foreColor="#000000"  heatMapStatParameter="PI-A"  type="Histogram"  fast="1" >
                   <Axis dimension="x"  name="PI-A"  label=""  auto="auto" />
                   <Axis dimension="y"  name=""  label=""  auto="auto" />
                   <GraphSettings level="5%"  smoothingHighResolution="1"  contourHighResolution="1"  histogramSmoothingCount="0"  graphResolution="256"  showOutliers="0"  drawLargeDots="0"  dotsToDraw="8000"  tint="le.chartfill.tinted.40"  lineWeight="le.lineweight.normal"  lineStyle="le.linestyle.solid" />
                   <GraphEnvironment showGrid="0"  showAxes="tnlTNL"  showGates="1"  showFreqOnPlots="1"  showGateNameOnPlots="1"  showMedians="0"  showUncomped="0"  addEventParam="0"  lastYAxisName="" >
                     <TextTraits font="SansSerif"  size="11"  name="Labels"  style="plain"  color="#000000"  background="#00ffffff"  just="left" />
                     <TextTraits font="SansSerif"  size="11"  name="LayoutGates"  style="plain"  color="#000000"  background="#00ffffff"  just="left" />
                     <TextTraits font="SansSerif"  size="9"  name="Numbers"  style="plain"  color="#000000"  background="#00ffffff"  just="left" />
                     <TextTraits font="SansSerif"  size="9"  name="Legend"  style="plain"  color="#000000"  background="#00ffffff"  just="left" />
                     <WindowPosition x="653"  y="142"  width="456"  height="422"  displayed="1"  panelState="---" />
                   </GraphEnvironment>
                 </Graph>
                 <Gate gating:id="ID496793624"  gating:parent_id="ID1347133244" >
                   <gating:PolygonGate eventsInside="1"  annoOffsetX="-58"  annoOffsetY="-149"  tint="#000000"  isTinted="0"  lineWeight="Normal"  userDefined="1"  quadId="-1"  gateResolution="256" >
                     <gating:dimension>
                       <data-type:fcs-dimension data-type:name="PI-A" />
                     </gating:dimension>
                     <gating:dimension>
                       <data-type:fcs-dimension data-type:name="PI-H" />
                     </gating:dimension>
                     <gating:vertex>
                       <gating:coordinate data-type:value="40939.3652392947" />
                       <gating:coordinate data-type:value="66576.253968254" />
                     </gating:vertex>
                     <gating:vertex>
                       <gating:coordinate data-type:value="23110.9319899244" />
                       <gating:coordinate data-type:value="17476.2666666667" />
                     </gating:vertex>
                     <gating:vertex>
                       <gating:coordinate data-type:value="77916.8564231738" />
                       <gating:coordinate data-type:value="65744.0507936508" />
                     </gating:vertex>
                     <gating:vertex>
                       <gating:coordinate data-type:value="112913.4105793451" />
                       <gating:coordinate data-type:value="83220.3174603175" />
                     </gating:vertex>
                     <gating:vertex>
                       <gating:coordinate data-type:value="119516.5340050378" />
                       <gating:coordinate data-type:value="134816.9142857143" />
                     </gating:vertex>
                     <gating:vertex>
                       <gating:coordinate data-type:value="64710.6095717884" />
                       <gating:coordinate data-type:value="69905.0666666667" />
                     </gating:vertex>
                   </gating:PolygonGate>
                 </Gate>
                 <Subpopulations>
                   <CellCycle name="Cell Cycle"  annotation=""  owningGroup="所有样品"  expanded="1"  sortPriority="10" >
                     <Graph smoothing="1"  backColor="#ffffff"  foreColor="#000000"  type="Histogram"  fast="1" >
                       <Axis dimension="x"  name="PI-A"  label=""  auto="auto" />
                       <Axis dimension="y"  name=""  label=""  auto="auto" />
                       <GraphSettings level="5%"  smoothingHighResolution="1"  contourHighResolution="1"  histogramSmoothingCount="0"  graphResolution="256"  showOutliers="0"  drawLargeDots="0"  dotsToDraw="8000"  tint="le.chartfill.tinted.40"  lineWeight="le.lineweight.normal"  lineStyle="le.linestyle.solid" />
                       <GraphEnvironment showGrid="0"  showAxes="tnlTNL"  showGates="1"  showFreqOnPlots="1"  showGateNameOnPlots="1"  showMedians="0"  showUncomped="0"  addEventParam="0"  lastYAxisName="" >
                         <TextTraits font="SansSerif"  size="11"  name="Labels"  style="plain"  color="#000000"  background="#00ffffff"  just="left" />
                         <TextTraits font="SansSerif"  size="11"  name="LayoutGates"  style="plain"  color="#000000"  background="#00ffffff"  just="left" />
                         <TextTraits font="SansSerif"  size="9"  name="Numbers"  style="plain"  color="#000000"  background="#00ffffff"  just="left" />
                         <TextTraits font="SansSerif"  size="9"  name="Legend"  style="plain"  color="#000000"  background="#00ffffff"  just="left" />
                       </GraphEnvironment>
                     </Graph>
                     <profile model="DeanJettFox"  parameter="PI-A"  syncPeak="0"  autoGate="0"  gateG1="1"  gateG2="1"  gateS="1" >
                       <Constraints>
                         <Peak id="1" >
                           <Mean/>
                           <Cv/>
                         </Peak>
                         <Peak id="2" >
                           <Mean/>
                           <Cv/>
                         </Peak>
                       </Constraints>
                       <display>
                         <sum enabled="1" />
                         <components enabled="1"  fill="1" />
                       </display>
                     </profile>
                     <CellCycleResult model="DeanJettFox" >
                       <Phases>
                         <Gaussian id="1"  mean="43826.88281"  amplitude="23.41917229"  stddev="8787.594727"  channelMean="171"  channelStddev="34" />
                         <Gaussian id="2"  mean="88044"  amplitude="8.571463585"  stddev="15745.70605"  channelMean="344"  channelStddev="62" />
                         <SPhase id="DeanJettFox"  a="-3.143443108"  b="0.07679259"  c="-0.000213572" />
                       </Phases>
                       <Statistics>
                         <Statistic name="RMSD"  value="  0.7331" />
                         <Statistic name="PercentG1"  value=" 52.9496" />
                         <Statistic name="PercentS"  value=" 12.5127" />
                         <Statistic name="PercentG2"  value=" 34.7247" />
                         <Statistic name="G1Mean"  value="43826.88281" />
                         <Statistic name="G2Mean"  value="88044" />
                         <Statistic name="G1CV"  value=" 20.0507" />
                         <Statistic name="G2CV"  value=" 17.8839" />
                         <Statistic name="percentSubG1"  value=" -2.0907" />
                         <Statistic name="percentSuperG2"  value=" -0.1168" />
                       </Statistics>
                     </CellCycleResult>
                   </CellCycle>
                 </Subpopulations>
               </Population>
             </Subpopulations>
           </Population>
         </Subpopulations>
       </SampleNode>
     </Sample>
     <Sample>
       <DataSet uri="file:/Users/naiwenzhang/Desktop/流式数据/20210326zhouqi/3.0/ZHANG%20NAI%20WEN/zhouqi-znw/20210326_10_003_012.fcs"  sampleID="3" />
       <Transformations>
         <transforms:biex transforms:length="256"  transforms:maxRange="262144.0000291775"  transforms:neg="0"  transforms:width="-100"  transforms:pos="4.418539922" >
           <data-type:parameter data-type:name="FSC-A" />
         </transforms:biex>
         <transforms:biex transforms:length="256"  transforms:maxRange="262144.0000291775"  transforms:neg="0"  transforms:width="-100"  transforms:pos="4.418539922" >
           <data-type:parameter data-type:name="FSC-H" />
         </transforms:biex>
         <transforms:linear transforms:minRange="0"  transforms:maxRange="262144"  gain="1" >
           <data-type:parameter data-type:name="FSC-W" />
         </transforms:linear>
         <transforms:biex transforms:length="256"  transforms:maxRange="262144.0000291775"  transforms:neg="0"  transforms:width="-100"  transforms:pos="4.418539922" >
           <data-type:parameter data-type:name="SSC-A" />
         </transforms:biex>
         <transforms:biex transforms:length="256"  transforms:maxRange="262144.0000291775"  transforms:neg="0"  transforms:width="-100"  transforms:pos="4.418539922" >
           <data-type:parameter data-type:name="SSC-H" />
         </transforms:biex>
         <transforms:linear transforms:minRange="0"  transforms:maxRange="262144"  gain="1" >
           <data-type:parameter data-type:name="SSC-W" />
         </transforms:linear>
         <transforms:linear transforms:minRange="0"  transforms:maxRange="262144"  gain="1" >
           <data-type:parameter data-type:name="PI-A" />
         </transforms:linear>
         <transforms:linear transforms:minRange="3"  transforms:maxRange="262144"  gain="1" >
           <data-type:parameter data-type:name="PI-H" />
         </transforms:linear>
         <transforms:biex transforms:length="256"  transforms:maxRange="262144.0000291775"  transforms:neg="0"  transforms:width="-100"  transforms:pos="4.418539922" >
           <data-type:parameter data-type:name="PI-W" />
         </transforms:biex>
         <transforms:linear transforms:minRange="0.5333678926"  transforms:maxRange="113"  gain="0.010276838" >
           <data-type:parameter data-type:name="Time" />
         </transforms:linear>
       </Transformations>
       <Keywords>
         <Keyword name="CST REGULATORY STATUS"  value="RUO Performance Check" />
         <Keyword name="CST PERFORMANCE EXPIRED"  value="2019-06-07T09:19:38-07:00" />
         <Keyword name="CST BEADS EXPIRED"  value="True" />
         <Keyword name="CST BASELINE DATE"  value="2019-06-06T09:11:28-07:00" />
         <Keyword name="CST SETUP DATE"  value="2019-06-06T09:19:38-07:00" />
         <Keyword name="CYTOMETER CONFIG CREATE DATE"  value="2017-04-26T15:37:56-07:00" />
         <Keyword name="CYTOMETER CONFIG NAME"  value="488-445, 633, 405-375 (6-3-3)-85" />
         <Keyword name="CST BEADS LOT ID"  value="70405" />
         <Keyword name="CST SETUP STATUS"  value="SUCCESS WITH WARNING" />
         <Keyword name="P10MS"  value="0" />
         <Keyword name="P10BS"  value="0" />
         <Keyword name="$P10G"  value="0.01" />
         <Keyword name="$P10E"  value="0,0" />
         <Keyword name="$P10B"  value="32" />
         <Keyword name="$P10R"  value="262144" />
         <Keyword name="$P10N"  value="Time" />
         <Keyword name="P9MS"  value="0" />
         <Keyword name="P9BS"  value="-1" />
         <Keyword name="$P9G"  value="1.0" />
         <Keyword name="$P9V"  value="660" />
         <Keyword name="$P9E"  value="0,0" />
         <Keyword name="$P9B"  value="32" />
         <Keyword name="$P9R"  value="262144" />
         <Keyword name="$P9N"  value="PI-W" />
         <Keyword name="P8MS"  value="0" />
         <Keyword name="P8BS"  value="0" />
         <Keyword name="P8DISPLAY"  value="LIN" />
         <Keyword name="$P8G"  value="1.0" />
         <Keyword name="$P8V"  value="660" />
         <Keyword name="$P8E"  value="0,0" />
         <Keyword name="$P8B"  value="32" />
         <Keyword name="$P8R"  value="262144" />
         <Keyword name="$P8N"  value="PI-H" />
         <Keyword name="P7MS"  value="0" />
         <Keyword name="P7BS"  value="0" />
         <Keyword name="P7DISPLAY"  value="LIN" />
         <Keyword name="$P7G"  value="1.0" />
         <Keyword name="$P7V"  value="660" />
         <Keyword name="$P7E"  value="0,0" />
         <Keyword name="$P7B"  value="32" />
         <Keyword name="$P7R"  value="262144" />
         <Keyword name="$P7N"  value="PI-A" />
         <Keyword name="P6MS"  value="0" />
         <Keyword name="P6BS"  value="-1" />
         <Keyword name="$P6G"  value="1.0" />
         <Keyword name="$P6V"  value="220" />
         <Keyword name="$P6E"  value="0,0" />
         <Keyword name="$P6B"  value="32" />
         <Keyword name="$P6R"  value="262144" />
         <Keyword name="$P6N"  value="SSC-W" />
         <Keyword name="P5MS"  value="0" />
         <Keyword name="P5BS"  value="0" />
         <Keyword name="P5DISPLAY"  value="LOG" />
         <Keyword name="$P5G"  value="1.0" />
         <Keyword name="$P5V"  value="220" />
         <Keyword name="$P5E"  value="0,0" />
         <Keyword name="$P5B"  value="32" />
         <Keyword name="$P5R"  value="262144" />
         <Keyword name="$P5N"  value="SSC-H" />
         <Keyword name="P4MS"  value="0" />
         <Keyword name="P4BS"  value="0" />
         <Keyword name="P4DISPLAY"  value="LOG" />
         <Keyword name="$P4G"  value="1.0" />
         <Keyword name="$P4V"  value="220" />
         <Keyword name="$P4E"  value="0,0" />
         <Keyword name="$P4B"  value="32" />
         <Keyword name="$P4R"  value="262144" />
         <Keyword name="$P4N"  value="SSC-A" />
         <Keyword name="P3MS"  value="0" />
         <Keyword name="P3BS"  value="-1" />
         <Keyword name="$P3G"  value="1.0" />
         <Keyword name="$P3V"  value="80" />
         <Keyword name="$P3E"  value="0,0" />
         <Keyword name="$P3B"  value="32" />
         <Keyword name="$P3R"  value="262144" />
         <Keyword name="$P3N"  value="FSC-W" />
         <Keyword name="P2MS"  value="0" />
         <Keyword name="P2BS"  value="0" />
         <Keyword name="P2DISPLAY"  value="LOG" />
         <Keyword name="$P2G"  value="1.0" />
         <Keyword name="$P2V"  value="80" />
         <Keyword name="$P2E"  value="0,0" />
         <Keyword name="$P2B"  value="32" />
         <Keyword name="$P2R"  value="262144" />
         <Keyword name="$P2N"  value="FSC-H" />
         <Keyword name="P1MS"  value="0" />
         <Keyword name="P1BS"  value="0" />
         <Keyword name="P1DISPLAY"  value="LOG" />
         <Keyword name="$P1G"  value="1.0" />
         <Keyword name="$P1V"  value="80" />
         <Keyword name="$P1E"  value="0,0" />
         <Keyword name="$P1B"  value="32" />
         <Keyword name="$P1R"  value="262144" />
         <Keyword name="$P1N"  value="FSC-A" />
         <Keyword name="THRESHOLD"  value="FSC,500" />
         <Keyword name="$TIMESTEP"  value="0.01" />
         <Keyword name="LASER4ASF"  value="1.00" />
         <Keyword name="LASER4DELAY"  value="0.00" />
         <Keyword name="LASER4NAME"  value="NA" />
         <Keyword name="LASER3ASF"  value="0.80" />
         <Keyword name="LASER3DELAY"  value="34.10" />
         <Keyword name="LASER3NAME"  value="Violet" />
         <Keyword name="LASER2ASF"  value="0.81" />
         <Keyword name="LASER2DELAY"  value="-67.21" />
         <Keyword name="LASER2NAME"  value="Red" />
         <Keyword name="LASER1ASF"  value="0.95" />
         <Keyword name="LASER1DELAY"  value="0.00" />
         <Keyword name="LASER1NAME"  value="Blue" />
         <Keyword name="$INST"  value=" " />
         <Keyword name="AUTOBS"  value="TRUE" />
         <Keyword name="FSC ASF"  value="0.90" />
         <Keyword name="$OP"  value="Administrator" />
         <Keyword name="EXPORT TIME"  value="26-MAR-2021-12:53:48" />
         <Keyword name="EXPORT USER NAME"  value="Administrator" />
         <Keyword name="WINDOW EXTENSION"  value="2.00" />
         <Keyword name="CYTNUM"  value="P648282B3031" />
         <Keyword name="SETTINGS"  value="Cytometer" />
         <Keyword name="$CYT"  value="FACSAriaIII" />
         <Keyword name="$ETIM"  value="11:58:26" />
         <Keyword name="$BTIM"  value="11:56:33" />
         <Keyword name="$DATE"  value="26-MAR-2021" />
         <Keyword name="GUID"  value="6a154489-938c-466d-9720-a37439eb0231" />
         <Keyword name="EXPERIMENT NAME"  value="zhouqi-znw" />
         <Keyword name="$SRC"  value="20210326" />
         <Keyword name="TUBE NAME"  value="10_003" />
         <Keyword name="CREATOR"  value="BD FACSDiva Software Version 8.0.1" />
         <Keyword name="$NEXTDATA"  value="0" />
         <Keyword name="$DATATYPE"  value="F" />
         <Keyword name="$BYTEORD"  value="4,3,2,1" />
         <Keyword name="$MODE"  value="L" />
         <Keyword name="$PAR"  value="10" />
         <Keyword name="$TOT"  value="11982              " />
         <Keyword name="$SYS"  value="Windows 7 6.1" />
         <Keyword name="$FIL"  value="20210326_10_003_012.fcs" />
         <Keyword name="$ENDDATA"  value="481557             " />
         <Keyword name="$BEGINDATA"  value="2278" />
         <Keyword name="$ENDSTEXT"  value="0" />
         <Keyword name="$BEGINSTEXT"  value="0" />
         <Keyword name="$ENDANALYSIS"  value="0" />
         <Keyword name="$BEGINANALYSIS"  value="0" />
         <Keyword name="FJ_FCS_VERSION"  value="3" />
         <Keyword name="$P1S"  value="" />
         <Keyword name="$P2S"  value="" />
         <Keyword name="$P3S"  value="" />
         <Keyword name="$P4S"  value="" />
         <Keyword name="$P5S"  value="" />
         <Keyword name="$P6S"  value="" />
         <Keyword name="$P7S"  value="" />
         <Keyword name="$P8S"  value="" />
         <Keyword name="$P9S"  value="" />
         <Keyword name="$P10S"  value="" />
       </Keywords>
       <SampleNode name="20210326_10_003_012.fcs"  annotation=""  owningGroup=""  expanded="1"  sortPriority="10"  count="11982"  sampleID="3" >
         <Graph smoothing="0"  backColor="#ffffff"  foreColor="#000000"  heatMapStatParameter="PI-A"  type="Pseudocolor"  fast="1" >
           <Axis dimension="x"  name="FSC-A"  label=""  auto="auto" />
           <Axis dimension="y"  name="SSC-A"  label=""  auto="auto" />
           <GraphSettings level="5%"  smoothingHighResolution="1"  contourHighResolution="1"  histogramSmoothingCount="0"  graphResolution="256"  showOutliers="0"  drawLargeDots="0"  dotsToDraw="8000"  tint="le.chartfill.tinted.40"  lineWeight="le.lineweight.normal"  lineStyle="le.linestyle.solid" />
           <GraphEnvironment showGrid="0"  showAxes="tnlTNL"  showGates="1"  showFreqOnPlots="1"  showGateNameOnPlots="1"  showMedians="0"  showUncomped="0"  addEventParam="0"  lastYAxisName="" >
             <TextTraits font="SansSerif"  size="11"  name="Labels"  style="plain"  color="#000000"  background="#00ffffff"  just="left" />
             <TextTraits font="SansSerif"  size="11"  name="LayoutGates"  style="plain"  color="#000000"  background="#00ffffff"  just="left" />
             <TextTraits font="SansSerif"  size="9"  name="Numbers"  style="plain"  color="#000000"  background="#00ffffff"  just="left" />
             <TextTraits font="SansSerif"  size="9"  name="Legend"  style="plain"  color="#000000"  background="#00ffffff"  just="left" />
             <WindowPosition x="51"  y="39"  width="644"  height="782"  displayed="0"  panelState="---" />
           </GraphEnvironment>
         </Graph>
         <Subpopulations>
           <Population name="淋巴细胞"  annotation=""  owningGroup=""  expanded="1"  sortPriority="10"  count="3834" >
             <Graph smoothing="0"  backColor="#ffffff"  foreColor="#000000"  heatMapStatParameter="PI-A"  type="Pseudocolor"  fast="1" >
               <Axis dimension="x"  name="PI-A"  label=""  auto="auto" />
               <Axis dimension="y"  name="PI-H"  label=""  auto="auto" />
               <GraphSettings level="5%"  smoothingHighResolution="1"  contourHighResolution="1"  histogramSmoothingCount="0"  graphResolution="256"  showOutliers="0"  drawLargeDots="0"  dotsToDraw="8000"  tint="le.chartfill.tinted.40"  lineWeight="le.lineweight.normal"  lineStyle="le.linestyle.solid" />
               <GraphEnvironment showGrid="0"  showAxes="tnlTNL"  showGates="1"  showFreqOnPlots="1"  showGateNameOnPlots="1"  showMedians="0"  showUncomped="0"  addEventParam="0"  lastYAxisName="" >
                 <TextTraits font="SansSerif"  size="11"  name="Labels"  style="plain"  color="#000000"  background="#00ffffff"  just="left" />
                 <TextTraits font="SansSerif"  size="11"  name="LayoutGates"  style="plain"  color="#000000"  background="#00ffffff"  just="left" />
                 <TextTraits font="SansSerif"  size="9"  name="Numbers"  style="plain"  color="#000000"  background="#00ffffff"  just="left" />
                 <TextTraits font="SansSerif"  size="9"  name="Legend"  style="plain"  color="#000000"  background="#00ffffff"  just="left" />
                 <WindowPosition x="146"  y="142"  width="533"  height="679"  displayed="0"  panelState="---" />
               </GraphEnvironment>
             </Graph>
             <Gate gating:id="ID796142009" >
               <gating:PolygonGate eventsInside="1"  annoOffsetX="-139"  annoOffsetY="-82"  tint="#000000"  isTinted="0"  lineWeight="Normal"  userDefined="1"  quadId="-1"  gateResolution="256" >
                 <gating:dimension>
                   <data-type:fcs-dimension data-type:name="FSC-A" />
                 </gating:dimension>
                 <gating:dimension>
                   <data-type:fcs-dimension data-type:name="SSC-A" />
                 </gating:dimension>
                 <gating:vertex>
                   <gating:coordinate data-type:value="2584.776262174" />
                   <gating:coordinate data-type:value="1535.1441429171" />
                 </gating:vertex>
                 <gating:vertex>
                   <gating:coordinate data-type:value="2584.776262174" />
                   <gating:coordinate data-type:value="1228.4633463523" />
                 </gating:vertex>
                 <gating:vertex>
                   <gating:coordinate data-type:value="3335.7486741013" />
                   <gating:coordinate data-type:value="956.4516762614" />
                 </gating:vertex>
                 <gating:vertex>
                   <gating:coordinate data-type:value="6911.0546471316" />
                   <gating:coordinate data-type:value="2587.882759382" />
                 </gating:vertex>
                 <gating:vertex>
                   <gating:coordinate data-type:value="99465.9245006152" />
                   <gating:coordinate data-type:value="34254.5449455867" />
                 </gating:vertex>
                 <gating:vertex>
                   <gating:coordinate data-type:value="9542.2244695666" />
                   <gating:coordinate data-type:value="5533.07058635" />
                 </gating:vertex>
                 <gating:vertex>
                   <gating:coordinate data-type:value="4804.171912475" />
                   <gating:coordinate data-type:value="2444.3918077842" />
                 </gating:vertex>
               </gating:PolygonGate>
             </Gate>
             <Subpopulations>
               <Population name="单细胞"  annotation=""  owningGroup="所有样品"  expanded="1"  sortPriority="10"  count="2259" >
                 <Graph smoothing="1"  backColor="#ffffff"  foreColor="#000000"  heatMapStatParameter="PI-A"  type="Histogram"  fast="1" >
                   <Axis dimension="x"  name="PI-A"  label=""  auto="auto" />
                   <Axis dimension="y"  name=""  label=""  auto="auto" />
                   <GraphSettings level="5%"  smoothingHighResolution="1"  contourHighResolution="1"  histogramSmoothingCount="0"  graphResolution="256"  showOutliers="0"  drawLargeDots="0"  dotsToDraw="8000"  tint="le.chartfill.tinted.40"  lineWeight="le.lineweight.normal"  lineStyle="le.linestyle.solid" />
                   <GraphEnvironment showGrid="0"  showAxes="tnlTNL"  showGates="1"  showFreqOnPlots="1"  showGateNameOnPlots="1"  showMedians="0"  showUncomped="0"  addEventParam="0"  lastYAxisName="" >
                     <TextTraits font="SansSerif"  size="11"  name="Labels"  style="plain"  color="#000000"  background="#00ffffff"  just="left" />
                     <TextTraits font="SansSerif"  size="11"  name="LayoutGates"  style="plain"  color="#000000"  background="#00ffffff"  just="left" />
                     <TextTraits font="SansSerif"  size="9"  name="Numbers"  style="plain"  color="#000000"  background="#00ffffff"  just="left" />
                     <TextTraits font="SansSerif"  size="9"  name="Legend"  style="plain"  color="#000000"  background="#00ffffff"  just="left" />
                     <WindowPosition x="653"  y="142"  width="390"  height="622"  displayed="1"  panelState="---" />
                   </GraphEnvironment>
                 </Graph>
                 <Gate gating:id="ID263345330"  gating:parent_id="ID796142009" >
                   <gating:PolygonGate eventsInside="1"  annoOffsetX="-58"  annoOffsetY="-149"  tint="#000000"  isTinted="0"  lineWeight="Normal"  userDefined="1"  quadId="-1"  gateResolution="256" >
                     <gating:dimension>
                       <data-type:fcs-dimension data-type:name="PI-A" />
                     </gating:dimension>
                     <gating:dimension>
                       <data-type:fcs-dimension data-type:name="PI-H" />
                     </gating:dimension>
                     <gating:vertex>
                       <gating:coordinate data-type:value="40939.3652392947" />
                       <gating:coordinate data-type:value="66576.253968254" />
                     </gating:vertex>
                     <gating:vertex>
                       <gating:coordinate data-type:value="23110.9319899244" />
                       <gating:coordinate data-type:value="17476.2666666667" />
                     </gating:vertex>
                     <gating:vertex>
                       <gating:coordinate data-type:value="77916.8564231738" />
                       <gating:coordinate data-type:value="65744.0507936508" />
                     </gating:vertex>
                     <gating:vertex>
                       <gating:coordinate data-type:value="112913.4105793451" />
                       <gating:coordinate data-type:value="83220.3174603175" />
                     </gating:vertex>
                     <gating:vertex>
                       <gating:coordinate data-type:value="119516.5340050378" />
                       <gating:coordinate data-type:value="134816.9142857143" />
                     </gating:vertex>
                     <gating:vertex>
                       <gating:coordinate data-type:value="64710.6095717884" />
                       <gating:coordinate data-type:value="69905.0666666667" />
                     </gating:vertex>
                   </gating:PolygonGate>
                 </Gate>
                 <Subpopulations>
                   <CellCycle name="Cell Cycle"  annotation=""  owningGroup="所有样品"  expanded="1"  sortPriority="10" >
                     <Graph smoothing="1"  backColor="#ffffff"  foreColor="#000000"  type="Histogram"  fast="1" >
                       <Axis dimension="x"  name="PI-A"  label=""  auto="auto" />
                       <Axis dimension="y"  name=""  label=""  auto="auto" />
                       <GraphSettings level="5%"  smoothingHighResolution="1"  contourHighResolution="1"  histogramSmoothingCount="0"  graphResolution="256"  showOutliers="0"  drawLargeDots="0"  dotsToDraw="8000"  tint="le.chartfill.tinted.40"  lineWeight="le.lineweight.normal"  lineStyle="le.linestyle.solid" />
                       <GraphEnvironment showGrid="0"  showAxes="tnlTNL"  showGates="1"  showFreqOnPlots="1"  showGateNameOnPlots="1"  showMedians="0"  showUncomped="0"  addEventParam="0"  lastYAxisName="" >
                         <TextTraits font="SansSerif"  size="11"  name="Labels"  style="plain"  color="#000000"  background="#00ffffff"  just="left" />
                         <TextTraits font="SansSerif"  size="11"  name="LayoutGates"  style="plain"  color="#000000"  background="#00ffffff"  just="left" />
                         <TextTraits font="SansSerif"  size="9"  name="Numbers"  style="plain"  color="#000000"  background="#00ffffff"  just="left" />
                         <TextTraits font="SansSerif"  size="9"  name="Legend"  style="plain"  color="#000000"  background="#00ffffff"  just="left" />
                       </GraphEnvironment>
                     </Graph>
                     <profile model="DeanJettFox"  parameter="PI-A"  syncPeak="0"  autoGate="0"  gateG1="1"  gateG2="1"  gateS="1" >
                       <Constraints>
                         <Peak id="1" >
                           <Mean/>
                           <Cv/>
                         </Peak>
                         <Peak id="2" >
                           <Mean/>
                           <Cv/>
                         </Peak>
                       </Constraints>
                       <display>
                         <sum enabled="1" />
                         <components enabled="1"  fill="1" />
                       </display>
                     </profile>
                     <CellCycleResult model="DeanJettFox" >
                       <Phases>
                         <Gaussian id="1"  mean="48045.0625"  amplitude="23.93424797"  stddev="9693.926758"  channelMean="188"  channelStddev="38" />
                         <Gaussian id="2"  mean="93981.39062"  amplitude="6.217178345"  stddev="18058.25391"  channelMean="367"  channelStddev="71" />
                         <SPhase id="DeanJettFox"  a="-14.16833591"  b="0.129001439"  c="-0.000256238" />
                       </Phases>
                       <Statistics>
                         <Statistic name="RMSD"  value="  0.6764" />
                         <Statistic name="PercentG1"  value=" 62.2878" />
                         <Statistic name="PercentS"  value="  8.4436" />
                         <Statistic name="PercentG2"  value=" 30.1406" />
                         <Statistic name="G1Mean"  value="48045.0625" />
                         <Statistic name="G2Mean"  value="93981.39062" />
                         <Statistic name="G1CV"  value=" 20.1767" />
                         <Statistic name="G2CV"  value=" 19.2147" />
                         <Statistic name="percentSubG1"  value=" -0.8987" />
                         <Statistic name="percentSuperG2"  value=" -1.3472" />
                       </Statistics>
                     </CellCycleResult>
                   </CellCycle>
                 </Subpopulations>
               </Population>
             </Subpopulations>
           </Population>
         </Subpopulations>
       </SampleNode>
     </Sample>
     <Sample>
       <DataSet uri="file:/Users/naiwenzhang/Desktop/流式数据/20210326zhouqi/3.0/ZHANG%20NAI%20WEN/zhouqi-znw/20210326_20_003_016.fcs"  sampleID="4" />
       <Transformations>
         <transforms:biex transforms:length="256"  transforms:maxRange="262144.0000291775"  transforms:neg="0"  transforms:width="-100"  transforms:pos="4.418539922" >
           <data-type:parameter data-type:name="FSC-A" />
         </transforms:biex>
         <transforms:biex transforms:length="256"  transforms:maxRange="262144.0000291775"  transforms:neg="0"  transforms:width="-100"  transforms:pos="4.418539922" >
           <data-type:parameter data-type:name="FSC-H" />
         </transforms:biex>
         <transforms:linear transforms:minRange="0"  transforms:maxRange="262144"  gain="1" >
           <data-type:parameter data-type:name="FSC-W" />
         </transforms:linear>
         <transforms:biex transforms:length="256"  transforms:maxRange="262144.0000291775"  transforms:neg="0"  transforms:width="-100"  transforms:pos="4.418539922" >
           <data-type:parameter data-type:name="SSC-A" />
         </transforms:biex>
         <transforms:biex transforms:length="256"  transforms:maxRange="262144.0000291775"  transforms:neg="0"  transforms:width="-100"  transforms:pos="4.418539922" >
           <data-type:parameter data-type:name="SSC-H" />
         </transforms:biex>
         <transforms:linear transforms:minRange="0"  transforms:maxRange="262144"  gain="1" >
           <data-type:parameter data-type:name="SSC-W" />
         </transforms:linear>
         <transforms:linear transforms:minRange="0"  transforms:maxRange="262144"  gain="1" >
           <data-type:parameter data-type:name="PI-A" />
         </transforms:linear>
         <transforms:linear transforms:minRange="3"  transforms:maxRange="262144"  gain="1" >
           <data-type:parameter data-type:name="PI-H" />
         </transforms:linear>
         <transforms:biex transforms:length="256"  transforms:maxRange="262144.0000291775"  transforms:neg="0"  transforms:width="-100"  transforms:pos="4.418539922" >
           <data-type:parameter data-type:name="PI-W" />
         </transforms:biex>
         <transforms:linear transforms:minRange="0.4084088464"  transforms:maxRange="112"  gain="0.0102102212" >
           <data-type:parameter data-type:name="Time" />
         </transforms:linear>
       </Transformations>
       <Keywords>
         <Keyword name="CST REGULATORY STATUS"  value="RUO Performance Check" />
         <Keyword name="CST PERFORMANCE EXPIRED"  value="2019-06-07T09:19:38-07:00" />
         <Keyword name="CST BEADS EXPIRED"  value="True" />
         <Keyword name="CST BASELINE DATE"  value="2019-06-06T09:11:28-07:00" />
         <Keyword name="CST SETUP DATE"  value="2019-06-06T09:19:38-07:00" />
         <Keyword name="CYTOMETER CONFIG CREATE DATE"  value="2017-04-26T15:37:56-07:00" />
         <Keyword name="CYTOMETER CONFIG NAME"  value="488-445, 633, 405-375 (6-3-3)-85" />
         <Keyword name="CST BEADS LOT ID"  value="70405" />
         <Keyword name="CST SETUP STATUS"  value="SUCCESS WITH WARNING" />
         <Keyword name="P10MS"  value="0" />
         <Keyword name="P10BS"  value="0" />
         <Keyword name="$P10G"  value="0.01" />
         <Keyword name="$P10E"  value="0,0" />
         <Keyword name="$P10B"  value="32" />
         <Keyword name="$P10R"  value="262144" />
         <Keyword name="$P10N"  value="Time" />
         <Keyword name="P9MS"  value="0" />
         <Keyword name="P9BS"  value="-1" />
         <Keyword name="$P9G"  value="1.0" />
         <Keyword name="$P9V"  value="660" />
         <Keyword name="$P9E"  value="0,0" />
         <Keyword name="$P9B"  value="32" />
         <Keyword name="$P9R"  value="262144" />
         <Keyword name="$P9N"  value="PI-W" />
         <Keyword name="P8MS"  value="0" />
         <Keyword name="P8BS"  value="0" />
         <Keyword name="P8DISPLAY"  value="LIN" />
         <Keyword name="$P8G"  value="1.0" />
         <Keyword name="$P8V"  value="660" />
         <Keyword name="$P8E"  value="0,0" />
         <Keyword name="$P8B"  value="32" />
         <Keyword name="$P8R"  value="262144" />
         <Keyword name="$P8N"  value="PI-H" />
         <Keyword name="P7MS"  value="0" />
         <Keyword name="P7BS"  value="6901" />
         <Keyword name="P7DISPLAY"  value="LIN" />
         <Keyword name="$P7G"  value="1.0" />
         <Keyword name="$P7V"  value="660" />
         <Keyword name="$P7E"  value="0,0" />
         <Keyword name="$P7B"  value="32" />
         <Keyword name="$P7R"  value="262144" />
         <Keyword name="$P7N"  value="PI-A" />
         <Keyword name="P6MS"  value="0" />
         <Keyword name="P6BS"  value="-1" />
         <Keyword name="$P6G"  value="1.0" />
         <Keyword name="$P6V"  value="220" />
         <Keyword name="$P6E"  value="0,0" />
         <Keyword name="$P6B"  value="32" />
         <Keyword name="$P6R"  value="262144" />
         <Keyword name="$P6N"  value="SSC-W" />
         <Keyword name="P5MS"  value="0" />
         <Keyword name="P5BS"  value="0" />
         <Keyword name="P5DISPLAY"  value="LOG" />
         <Keyword name="$P5G"  value="1.0" />
         <Keyword name="$P5V"  value="220" />
         <Keyword name="$P5E"  value="0,0" />
         <Keyword name="$P5B"  value="32" />
         <Keyword name="$P5R"  value="262144" />
         <Keyword name="$P5N"  value="SSC-H" />
         <Keyword name="P4MS"  value="0" />
         <Keyword name="P4BS"  value="0" />
         <Keyword name="P4DISPLAY"  value="LOG" />
         <Keyword name="$P4G"  value="1.0" />
         <Keyword name="$P4V"  value="220" />
         <Keyword name="$P4E"  value="0,0" />
         <Keyword name="$P4B"  value="32" />
         <Keyword name="$P4R"  value="262144" />
         <Keyword name="$P4N"  value="SSC-A" />
         <Keyword name="P3MS"  value="0" />
         <Keyword name="P3BS"  value="-1" />
         <Keyword name="$P3G"  value="1.0" />
         <Keyword name="$P3V"  value="80" />
         <Keyword name="$P3E"  value="0,0" />
         <Keyword name="$P3B"  value="32" />
         <Keyword name="$P3R"  value="262144" />
         <Keyword name="$P3N"  value="FSC-W" />
         <Keyword name="P2MS"  value="0" />
         <Keyword name="P2BS"  value="0" />
         <Keyword name="P2DISPLAY"  value="LOG" />
         <Keyword name="$P2G"  value="1.0" />
         <Keyword name="$P2V"  value="80" />
         <Keyword name="$P2E"  value="0,0" />
         <Keyword name="$P2B"  value="32" />
         <Keyword name="$P2R"  value="262144" />
         <Keyword name="$P2N"  value="FSC-H" />
         <Keyword name="P1MS"  value="0" />
         <Keyword name="P1BS"  value="0" />
         <Keyword name="P1DISPLAY"  value="LOG" />
         <Keyword name="$P1G"  value="1.0" />
         <Keyword name="$P1V"  value="80" />
         <Keyword name="$P1E"  value="0,0" />
         <Keyword name="$P1B"  value="32" />
         <Keyword name="$P1R"  value="262144" />
         <Keyword name="$P1N"  value="FSC-A" />
         <Keyword name="THRESHOLD"  value="FSC,500" />
         <Keyword name="$TIMESTEP"  value="0.01" />
         <Keyword name="LASER4ASF"  value="1.00" />
         <Keyword name="LASER4DELAY"  value="0.00" />
         <Keyword name="LASER4NAME"  value="NA" />
         <Keyword name="LASER3ASF"  value="0.80" />
         <Keyword name="LASER3DELAY"  value="34.10" />
         <Keyword name="LASER3NAME"  value="Violet" />
         <Keyword name="LASER2ASF"  value="0.81" />
         <Keyword name="LASER2DELAY"  value="-67.21" />
         <Keyword name="LASER2NAME"  value="Red" />
         <Keyword name="LASER1ASF"  value="0.95" />
         <Keyword name="LASER1DELAY"  value="0.00" />
         <Keyword name="LASER1NAME"  value="Blue" />
         <Keyword name="$INST"  value=" " />
         <Keyword name="AUTOBS"  value="TRUE" />
         <Keyword name="FSC ASF"  value="0.90" />
         <Keyword name="$OP"  value="Administrator" />
         <Keyword name="EXPORT TIME"  value="26-MAR-2021-12:53:49" />
         <Keyword name="EXPORT USER NAME"  value="Administrator" />
         <Keyword name="WINDOW EXTENSION"  value="2.00" />
         <Keyword name="CYTNUM"  value="P648282B3031" />
         <Keyword name="SETTINGS"  value="Cytometer" />
         <Keyword name="$CYT"  value="FACSAriaIII" />
         <Keyword name="$ETIM"  value="12:08:39" />
         <Keyword name="$BTIM"  value="12:06:47" />
         <Keyword name="$DATE"  value="26-MAR-2021" />
         <Keyword name="GUID"  value="b78868dd-894f-4c7c-9497-2657869b23eb" />
         <Keyword name="EXPERIMENT NAME"  value="zhouqi-znw" />
         <Keyword name="$SRC"  value="20210326" />
         <Keyword name="TUBE NAME"  value="20_003" />
         <Keyword name="CREATOR"  value="BD FACSDiva Software Version 8.0.1" />
         <Keyword name="$NEXTDATA"  value="0" />
         <Keyword name="$DATATYPE"  value="F" />
         <Keyword name="$BYTEORD"  value="4,3,2,1" />
         <Keyword name="$MODE"  value="L" />
         <Keyword name="$PAR"  value="10" />
         <Keyword name="$TOT"  value="12759              " />
         <Keyword name="$SYS"  value="Windows 7 6.1" />
         <Keyword name="$FIL"  value="20210326_20_003_016.fcs" />
         <Keyword name="$ENDDATA"  value="512640             " />
         <Keyword name="$BEGINDATA"  value="2281" />
         <Keyword name="$ENDSTEXT"  value="0" />
         <Keyword name="$BEGINSTEXT"  value="0" />
         <Keyword name="$ENDANALYSIS"  value="0" />
         <Keyword name="$BEGINANALYSIS"  value="0" />
         <Keyword name="FJ_FCS_VERSION"  value="3" />
         <Keyword name="$P1S"  value="" />
         <Keyword name="$P2S"  value="" />
         <Keyword name="$P3S"  value="" />
         <Keyword name="$P4S"  value="" />
         <Keyword name="$P5S"  value="" />
         <Keyword name="$P6S"  value="" />
         <Keyword name="$P7S"  value="" />
         <Keyword name="$P8S"  value="" />
         <Keyword name="$P9S"  value="" />
         <Keyword name="$P10S"  value="" />
       </Keywords>
       <SampleNode name="20210326_20_003_016.fcs"  annotation=""  owningGroup=""  expanded="1"  sortPriority="10"  count="12759"  sampleID="4" >
         <Graph smoothing="0"  backColor="#ffffff"  foreColor="#000000"  heatMapStatParameter="PI-A"  type="Pseudocolor"  fast="1" >
           <Axis dimension="x"  name="FSC-A"  label=""  auto="auto" />
           <Axis dimension="y"  name="SSC-A"  label=""  auto="auto" />
           <GraphSettings level="5%"  smoothingHighResolution="1"  contourHighResolution="1"  histogramSmoothingCount="0"  graphResolution="256"  showOutliers="0"  drawLargeDots="0"  dotsToDraw="8000"  tint="le.chartfill.tinted.40"  lineWeight="le.lineweight.normal"  lineStyle="le.linestyle.solid" />
           <GraphEnvironment showGrid="0"  showAxes="tnlTNL"  showGates="1"  showFreqOnPlots="1"  showGateNameOnPlots="1"  showMedians="0"  showUncomped="0"  addEventParam="0"  lastYAxisName="" >
             <TextTraits font="SansSerif"  size="11"  name="Labels"  style="plain"  color="#000000"  background="#00ffffff"  just="left" />
             <TextTraits font="SansSerif"  size="11"  name="LayoutGates"  style="plain"  color="#000000"  background="#00ffffff"  just="left" />
             <TextTraits font="SansSerif"  size="9"  name="Numbers"  style="plain"  color="#000000"  background="#00ffffff"  just="left" />
             <TextTraits font="SansSerif"  size="9"  name="Legend"  style="plain"  color="#000000"  background="#00ffffff"  just="left" />
             <WindowPosition x="49"  y="159"  width="736"  height="689"  displayed="0"  panelState="---" />
           </GraphEnvironment>
         </Graph>
         <Subpopulations>
           <Population name="淋巴细胞"  annotation=""  owningGroup="所有样品"  expanded="1"  sortPriority="10"  count="4775" >
             <Graph smoothing="0"  backColor="#ffffff"  foreColor="#000000"  heatMapStatParameter="PI-A"  type="Pseudocolor"  fast="1" >
               <Axis dimension="x"  name="PI-A"  label=""  auto="auto" />
               <Axis dimension="y"  name="PI-H"  label=""  auto="auto" />
               <GraphSettings level="5%"  smoothingHighResolution="1"  contourHighResolution="1"  histogramSmoothingCount="0"  graphResolution="256"  showOutliers="0"  drawLargeDots="0"  dotsToDraw="8000"  tint="le.chartfill.tinted.40"  lineWeight="le.lineweight.normal"  lineStyle="le.linestyle.solid" />
               <GraphEnvironment showGrid="0"  showAxes="tnlTNL"  showGates="1"  showFreqOnPlots="1"  showGateNameOnPlots="1"  showMedians="0"  showUncomped="0"  addEventParam="0"  lastYAxisName="" >
                 <TextTraits font="SansSerif"  size="11"  name="Labels"  style="plain"  color="#000000"  background="#00ffffff"  just="left" />
                 <TextTraits font="SansSerif"  size="11"  name="LayoutGates"  style="plain"  color="#000000"  background="#00ffffff"  just="left" />
                 <TextTraits font="SansSerif"  size="9"  name="Numbers"  style="plain"  color="#000000"  background="#00ffffff"  just="left" />
                 <TextTraits font="SansSerif"  size="9"  name="Legend"  style="plain"  color="#000000"  background="#00ffffff"  just="left" />
                 <WindowPosition x="146"  y="142"  width="533"  height="679"  displayed="0"  panelState="---" />
               </GraphEnvironment>
             </Graph>
             <Gate gating:id="ID1088939133" >
               <gating:PolygonGate eventsInside="1"  annoOffsetX="-139"  annoOffsetY="-82"  tint="#000000"  isTinted="0"  lineWeight="Normal"  userDefined="1"  quadId="-1"  gateResolution="256" >
                 <gating:dimension>
                   <data-type:fcs-dimension data-type:name="FSC-A" />
                 </gating:dimension>
                 <gating:dimension>
                   <data-type:fcs-dimension data-type:name="SSC-A" />
                 </gating:dimension>
                 <gating:vertex>
                   <gating:coordinate data-type:value="2687.0429149505" />
                   <gating:coordinate data-type:value="1918.4982875259" />
                 </gating:vertex>
                 <gating:vertex>
                   <gating:coordinate data-type:value="2353.6454391952" />
                   <gating:coordinate data-type:value="1219.9710022701" />
                 </gating:vertex>
                 <gating:vertex>
                   <gating:coordinate data-type:value="3525.341915041" />
                   <gating:coordinate data-type:value="1190.7753413638" />
                 </gating:vertex>
                 <gating:vertex>
                   <gating:coordinate data-type:value="7475.1263652676" />
                   <gating:coordinate data-type:value="2627.0995766145" />
                 </gating:vertex>
                 <gating:vertex>
                   <gating:coordinate data-type:value="99256.0731220125" />
                   <gating:coordinate data-type:value="34346.6462265584" />
                 </gating:vertex>
                 <gating:vertex>
                   <gating:coordinate data-type:value="8567.7286504073" />
                   <gating:coordinate data-type:value="5694.7765254198" />
                 </gating:vertex>
                 <gating:vertex>
                   <gating:coordinate data-type:value="5317.9212531414" />
                   <gating:coordinate data-type:value="3287.5888271402" />
                 </gating:vertex>
               </gating:PolygonGate>
             </Gate>
             <Subpopulations>
               <Population name="单细胞"  annotation=""  owningGroup="所有样品"  expanded="1"  sortPriority="10"  count="2655" >
                 <Graph smoothing="1"  backColor="#ffffff"  foreColor="#000000"  heatMapStatParameter="PI-A"  type="Histogram"  fast="1" >
                   <Axis dimension="x"  name="PI-A"  label=""  auto="auto" />
                   <Axis dimension="y"  name=""  label=""  auto="auto" />
                   <GraphSettings level="5%"  smoothingHighResolution="1"  contourHighResolution="1"  histogramSmoothingCount="0"  graphResolution="256"  showOutliers="0"  drawLargeDots="0"  dotsToDraw="8000"  tint="le.chartfill.tinted.40"  lineWeight="le.lineweight.normal"  lineStyle="le.linestyle.solid" />
                   <GraphEnvironment showGrid="0"  showAxes="tnlTNL"  showGates="1"  showFreqOnPlots="1"  showGateNameOnPlots="1"  showMedians="0"  showUncomped="0"  addEventParam="0"  lastYAxisName="" >
                     <TextTraits font="SansSerif"  size="11"  name="Labels"  style="plain"  color="#000000"  background="#00ffffff"  just="left" />
                     <TextTraits font="SansSerif"  size="11"  name="LayoutGates"  style="plain"  color="#000000"  background="#00ffffff"  just="left" />
                     <TextTraits font="SansSerif"  size="9"  name="Numbers"  style="plain"  color="#000000"  background="#00ffffff"  just="left" />
                     <TextTraits font="SansSerif"  size="9"  name="Legend"  style="plain"  color="#000000"  background="#00ffffff"  just="left" />
                     <WindowPosition x="653"  y="142"  width="390"  height="622"  displayed="1"  panelState="---" />
                   </GraphEnvironment>
                 </Graph>
                 <Gate gating:id="ID47547547"  gating:parent_id="ID1088939133" >
                   <gating:PolygonGate eventsInside="1"  annoOffsetX="-58"  annoOffsetY="-149"  tint="#000000"  isTinted="0"  lineWeight="Normal"  userDefined="1"  quadId="-1"  gateResolution="256" >
                     <gating:dimension>
                       <data-type:fcs-dimension data-type:name="PI-A" />
                     </gating:dimension>
                     <gating:dimension>
                       <data-type:fcs-dimension data-type:name="PI-H" />
                     </gating:dimension>
                     <gating:vertex>
                       <gating:coordinate data-type:value="40939.3652392947" />
                       <gating:coordinate data-type:value="66576.253968254" />
                     </gating:vertex>
                     <gating:vertex>
                       <gating:coordinate data-type:value="23110.9319899244" />
                       <gating:coordinate data-type:value="17476.2666666667" />
                     </gating:vertex>
                     <gating:vertex>
                       <gating:coordinate data-type:value="77916.8564231738" />
                       <gating:coordinate data-type:value="65744.0507936508" />
                     </gating:vertex>
                     <gating:vertex>
                       <gating:coordinate data-type:value="112913.4105793451" />
                       <gating:coordinate data-type:value="83220.3174603175" />
                     </gating:vertex>
                     <gating:vertex>
                       <gating:coordinate data-type:value="119516.5340050378" />
                       <gating:coordinate data-type:value="134816.9142857143" />
                     </gating:vertex>
                     <gating:vertex>
                       <gating:coordinate data-type:value="64710.6095717884" />
                       <gating:coordinate data-type:value="69905.0666666667" />
                     </gating:vertex>
                   </gating:PolygonGate>
                 </Gate>
                 <Subpopulations>
                   <CellCycle name="Cell Cycle"  annotation=""  owningGroup="所有样品"  expanded="1"  sortPriority="10" >
                     <Graph smoothing="1"  backColor="#ffffff"  foreColor="#000000"  type="Histogram"  fast="1" >
                       <Axis dimension="x"  name="PI-A"  label=""  auto="auto" />
                       <Axis dimension="y"  name=""  label=""  auto="auto" />
                       <GraphSettings level="5%"  smoothingHighResolution="1"  contourHighResolution="1"  histogramSmoothingCount="0"  graphResolution="256"  showOutliers="0"  drawLargeDots="0"  dotsToDraw="8000"  tint="le.chartfill.tinted.40"  lineWeight="le.lineweight.normal"  lineStyle="le.linestyle.solid" />
                       <GraphEnvironment showGrid="0"  showAxes="tnlTNL"  showGates="1"  showFreqOnPlots="1"  showGateNameOnPlots="1"  showMedians="0"  showUncomped="0"  addEventParam="0"  lastYAxisName="" >
                         <TextTraits font="SansSerif"  size="11"  name="Labels"  style="plain"  color="#000000"  background="#00ffffff"  just="left" />
                         <TextTraits font="SansSerif"  size="11"  name="LayoutGates"  style="plain"  color="#000000"  background="#00ffffff"  just="left" />
                         <TextTraits font="SansSerif"  size="9"  name="Numbers"  style="plain"  color="#000000"  background="#00ffffff"  just="left" />
                         <TextTraits font="SansSerif"  size="9"  name="Legend"  style="plain"  color="#000000"  background="#00ffffff"  just="left" />
                         <WindowPosition x="0"  y="0"  width="0"  height="0"  displayed="0"  panelState="" />
                       </GraphEnvironment>
                     </Graph>
                     <profile model="DeanJettFox"  parameter="PI-A"  syncPeak="0"  autoGate="0"  gateG1="1"  gateG2="1"  gateS="1" >
                       <Constraints>
                         <Peak id="1" >
                           <Mean/>
                           <Cv/>
                         </Peak>
                         <Peak id="2" >
                           <Mean/>
                           <Cv/>
                         </Peak>
                       </Constraints>
                       <display>
                         <sum enabled="1" />
                         <components enabled="1"  fill="1" />
                       </display>
                     </profile>
                     <CellCycleResult model="DeanJettFox" >
                       <Phases>
                         <Gaussian id="1"  mean="42326.35156"  amplitude="27.4819603"  stddev="8260.770508"  channelMean="165"  channelStddev="32" />
                         <Gaussian id="2"  mean="82391.96875"  amplitude="6.196532249"  stddev="20164.44922"  channelMean="322"  channelStddev="79" />
                         <SPhase id="DeanJettFox"  a="9.155615807"  b="-0.027702773"  c="-1.624291325e-5" />
                       </Phases>
                       <Statistics>
                         <Statistic name="RMSD"  value="  0.7215" />
                         <Statistic name="PercentG1"  value=" 59.2023" />
                         <Statistic name="PercentS"  value="  8.3855" />
                         <Statistic name="PercentG2"  value=" 32.5841" />
                         <Statistic name="G1Mean"  value="42326.35156" />
                         <Statistic name="G2Mean"  value="82391.96875" />
                         <Statistic name="G1CV"  value=" 19.5168" />
                         <Statistic name="G2CV"  value=" 24.4738" />
                         <Statistic name="percentSubG1"  value=" -2.0335" />
                         <Statistic name="percentSuperG2"  value=" -0.1152" />
                       </Statistics>
                     </CellCycleResult>
                   </CellCycle>
                 </Subpopulations>
               </Population>
             </Subpopulations>
           </Population>
         </Subpopulations>
       </SampleNode>
     </Sample>
   </SampleList>
   <TableEditor title="表FlowJo: 细胞周期拟合.wsp"  current="表" >
     <Table name="表"  outputFile="file:/Users/naiwenzhang/表"  color="#00ffffff"  isBatch="0"  quickclose="0"  destination="toDisplay"  outputFormat="fj.document.type.table" >
       <PrintLayout flipPattern0="0"  rows="1"  columns="1"  padding="36"  header=""  footer=""  headerActive="0"  footerActive="0"  scalingMode="fj.print.scale.none"  scaling="1"  orientation="1"  width="595.2744"  height="841.8888"  imageableX="72"  imageableY="72"  imageableWidth="451.2744"  imageableHeight="697.8888" />
       <PageSection sectionName="header" >&lt;table width=&quot;100%&quot;&gt;&lt;tr&gt;&lt;td align=&quot;left&quot; valign=&quot;top&quot;&gt;&amp;NBSP&amp;NBSP&amp;NBSP&amp;NBSP&lt;IMG SRC=&quot;file:/Applications/FlowJo.app/Contents/Resources/Java/images/fj_icon.png&quot;&gt;&lt;/IMG&gt;&lt;br/&gt;FlowJo, LLC&lt;/td&gt;&lt;td align=&quot;right&quot; valign=&quot;top&quot;&gt;Page &lt;PageNumber/&gt;&lt;/td&gt;&lt;/tr&gt;&lt;/table&gt;</PageSection>
       <PageSection sectionName="footer" >&lt;table width=&quot;100%&quot;&gt;&lt;tr&gt;&lt;td align=&quot;left&quot;  valign=&quot;bottom&quot;&gt;&lt;LongDate/&gt;&lt;/td&gt;&lt;td align=&quot;right&quot; valign=&quot;bottom&quot;&gt;&lt;Version/&gt;&lt;/td&gt;&lt;/tr&gt;&lt;/table&gt;</PageSection>
       <Iteration iterationType="SAMPLE"  iterationValue="1"  iterationKeyword=""  discriminator=""  panelSize="1"  groupName="workspaceSelection" />
     </Table>
   </TableEditor>
   <LayoutEditor title="FlowJo 布局: 细胞周期拟合.wsp"  current="布局"  showGrid="0"  showPageBreaks="0"  showGuides="0"  showDebugOutput="0" >
     <Layout name="布局"  outputFile="file:/Users/naiwenzhang/布局"  color="#00ffffff"  isBatch="0"  showGrid="0"  showRulers="1"  showDebugOutput="0"  showGuides="0"  showPageBreaks="1"  scale="0.66" >
       <PrintLayout flipPattern0="0"  rows="1"  columns="1"  padding="36"  header=""  footer=""  headerActive="0"  footerActive="0"  scalingMode="fj.print.scale.none"  scaling="1"  orientation="1"  width="595.2744"  height="841.8888"  imageableX="72"  imageableY="72"  imageableWidth="451.2744"  imageableHeight="697.8888" />
       <PageSection sectionName="header" >&lt;table width=&quot;100%&quot;&gt;&lt;tr&gt;&lt;td align=&quot;left&quot; valign=&quot;top&quot;&gt;&amp;NBSP&amp;NBSP&amp;NBSP&amp;NBSP&lt;IMG SRC=&quot;file:/Applications/FlowJo.app/Contents/Resources/Java/images/fj_icon.png&quot;&gt;&lt;/IMG&gt;&lt;br/&gt;FlowJo, LLC&lt;/td&gt;&lt;td align=&quot;right&quot; valign=&quot;top&quot;&gt;Page &lt;PageNumber/&gt;&lt;/td&gt;&lt;/tr&gt;&lt;/table&gt;</PageSection>
       <PageSection sectionName="footer" >&lt;table width=&quot;100%&quot;&gt;&lt;tr&gt;&lt;td align=&quot;left&quot;  valign=&quot;bottom&quot;&gt;&lt;LongDate/&gt;&lt;/td&gt;&lt;td align=&quot;right&quot; valign=&quot;bottom&quot;&gt;&lt;Version/&gt;&lt;/td&gt;&lt;/tr&gt;&lt;/table&gt;</PageSection>
       <Iteration iterationType="OFF"  iterationValue="1"  iterationKeyword=""  discriminator=""  panelSize="1"  groupName="所有样品" />
       <BatchSettings useCurrentGroup="1"  length="3"  name=""  order="ACROSS"  direction="COLUMNS"  append="0"  destination="toLayout"  separatePages="0"  launchApp="1"  header="0"  footer="0"  commandLineBatch="0" />
       <FigList>
         <ChartData x="70"  y="23"  width="256"  height="256"  lineWeight="Hairline"  fill="#ffffff"  stroke="#000000"  lineStyle="Solid"  gradientColor="#808080"  gradientStyle="le.gradientstyle.none"  enabled="1"  xScale="0.01"  yScale="0.01"  aspectRatioLock="0"  alpha="1"  figID="com.treestar.flowjo.charting.FigChartBox@6c80195d#1618300043306"  rotation="0"  lock="0"  sizeLock="0"  contentLock="0"  wantsDrops="0"  dependents="1"  showSampleName="1"  showFullPath="1"  showFreq="0"  showCount="1"  showPopulationName="1"  showGraphTitle="0"  showMedians="0"  useShortName="1"  showKeyword="0"  keyword=""  showStatistic="0"  statistic=""  offsetHistograms="0"  offsetX="0"  offsetY="0"  flipH="0"  flipV="0"  showAdjunctHistograms="0"  scaleH="1"  scaleV="1"  panelIndex="-1"  z="0" >
           <Graph smoothing="1"  backColor="#ffffff"  foreColor="#000000"  type="Histogram"  fast="1" >
             <Axis dimension="x"  name="PI-A"  label=""  auto="auto" />
             <Axis dimension="y"  name=""  label=""  auto="auto" />
             <GraphSettings level="5%"  smoothingHighResolution="1"  contourHighResolution="1"  histogramSmoothingCount="0"  graphResolution="256"  showOutliers="0"  drawLargeDots="0"  dotsToDraw="8000"  tint="le.chartfill.tinted.40"  lineWeight="le.lineweight.normal"  lineStyle="le.linestyle.solid" />
             <GraphEnvironment showGrid="0"  showAxes="tnlTNL"  showGates="1"  showFreqOnPlots="1"  showGateNameOnPlots="1"  showMedians="0"  showUncomped="0"  addEventParam="0"  lastYAxisName="" >
               <TextTraits font="SansSerif"  size="11"  name="Labels"  style="plain"  color="#000000"  background="#00ffffff"  just="left" />
               <TextTraits font="SansSerif"  size="11"  name="LayoutGates"  style="plain"  color="#000000"  background="#00ffffff"  just="left" />
               <TextTraits font="SansSerif"  size="9"  name="Numbers"  style="plain"  color="#000000"  background="#00ffffff"  just="left" />
               <TextTraits font="SansSerif"  size="9"  name="Legend"  style="plain"  color="#000000"  background="#00ffffff"  just="left" />
               <WindowPosition x="0"  y="0"  width="0"  height="0"  displayed="0"  panelState="" />
             </GraphEnvironment>
           </Graph>
           <Annotation lineWeight="NoLine"  fill="#00ffffff"  stroke="#808080"  lineStyle="Solid"  gradientColor="#808080"  gradientStyle="le.gradientstyle.none"  enabled="1"  xScale="1"  yScale="1"  aspectRatioLock="0"  alpha="1"  figID="com.treestar.flowjo.charting.FigChartAnnotation@6efc8e64#1618300043306"  rotation="0"  lock="0"  sizeLock="0"  contentLock="0"  wantsDrops="0"  autoFitContents="0"  autoMinimumSize="1"  padding="5,5,5,5" >
             <Content>&amp;#xA;&amp;#xA;    &amp;lt;p style=&amp;quot;margin-top:0; text-align:left;&amp;quot;&amp;gt;&amp;#xA;      &amp;lt;font face=&amp;quot;SansSerif&amp;quot; color=&amp;quot;#000000&amp;quot; style=&amp;quot;font-size:11pt;&amp;quot;&amp;gt;&amp;lt;input type=&amp;quot;fjml&amp;quot; value=&amp;quot;%3CAnno+name%3D%22fj.anno.samplename%22+%2F%3E&amp;quot; style=&amp;quot;font-family:SansSerif; color:#000000; font-weight:normal;&amp;quot;&amp;gt;&amp;#xA;      &amp;lt;/font&amp;gt;&amp;#xA;    &amp;lt;/p&amp;gt;&amp;#xA;    &amp;lt;p style=&amp;quot;margin-top:0; text-align:left;&amp;quot;&amp;gt;&amp;#xA;      &amp;lt;font face=&amp;quot;SansSerif&amp;quot; color=&amp;quot;#000000&amp;quot; style=&amp;quot;font-size:11pt;&amp;quot;&amp;gt;&amp;lt;input type=&amp;quot;fjml&amp;quot; value=&amp;quot;%3CAnno+name%3D%22fj.anno.popname%22+%2F%3E&amp;quot; style=&amp;quot;font-family:SansSerif; color:#000000; font-weight:normal;&amp;quot;&amp;gt;&amp;#xA;      &amp;lt;/font&amp;gt;&amp;#xA;    &amp;lt;/p&amp;gt;&amp;#xA;    &amp;lt;p style=&amp;quot;margin-top:0; text-align:left;&amp;quot;&amp;gt;&amp;#xA;      &amp;lt;font face=&amp;quot;SansSerif&amp;quot; color=&amp;quot;#000000&amp;quot; style=&amp;quot;font-size:11pt;&amp;quot;&amp;gt;&amp;lt;input type=&amp;quot;fjml&amp;quot; value=&amp;quot;%3CStatistic+name%3D%22Count%22++id%3D%22%22++ancestor%3D%22%22+%2F%3E&amp;quot; style=&amp;quot;font-family:SansSerif; color:#000000; font-weight:normal;&amp;quot;&amp;gt;&amp;#xA;&amp;lt;/font&amp;gt;    &amp;lt;/p&amp;gt;&amp;#xA;</Content>
             <WindowPosition x="0"  y="340"  width="158"  height="52"  displayed="1"  panelState="" />
           </Annotation>
           <Legend lineWeight="Hairline"  fill="#ffffff"  stroke="#000000"  lineStyle="Solid"  gradientColor="#808080"  gradientStyle="le.gradientstyle.none"  enabled="1"  xScale="1"  yScale="1"  aspectRatioLock="0"  alpha="1"  figID="com.treestar.flowjo.charting.legend.FigLegend@75436366#1618300043307"  rotation="0"  lock="0"  sizeLock="0"  contentLock="0"  wantsDrops="0"  rows="3"  columns="4"  drawGrid="1"  autoFitContents="0"  showHeader="1" >
             <RowSizes>
               <Size index="0"  value="15" />
               <Size index="1"  value="15" />
               <Size index="2"  value="15" />
             </RowSizes>
             <ColSizes>
               <Size index="0"  value="15" />
               <Size index="1"  value="15" />
               <Size index="2"  value="15" />
               <Size index="3"  value="15" />
             </ColSizes>
             <WindowPosition x="280"  y="0"  width="60"  height="45"  displayed="0"  panelState="" />
             <Columns>
               <Anno name="fj.anno.samplename" />
               <Anno name="fj.anno.popname" />
               <Statistic name="Count"  ancestor=""  correlate="" />
             </Columns>
           </Legend>
           <Ancestry lineWeight="Hairline"  fill="#ffffff"  stroke="#000000"  lineStyle="Solid"  gradientColor="#808080"  gradientStyle="le.gradientstyle.none"  enabled="1"  xScale="1"  yScale="1"  aspectRatioLock="0"  alpha="1"  figID="com.treestar.flowjo.charting.FigChartRow@7f29e646#1618300043306"  rotation="0"  lock="0"  sizeLock="0"  contentLock="0"  wantsDrops="0"  backgating="0"  horizontal="0"  backgatingLargeDots="0"  backgatingContours="0" >
             <WindowPosition x="0"  y="0"  width="0"  height="1"  displayed="0"  panelState="" />
           </Ancestry>
           <Multigraph lineWeight="NoLine"  fill="#00ffffff"  stroke="#000000"  lineStyle="Solid"  gradientColor="#808080"  gradientStyle="le.gradientstyle.none"  enabled="1"  xScale="1"  yScale="1"  aspectRatioLock="1"  alpha="1"  figID="com.treestar.flowjo.charting.FigChartGrid@1e63a339#1618300043306"  rotation="0"  lock="0"  sizeLock="0"  contentLock="0"  wantsDrops="0"  annoOffsetX="0"  annoOffsetY="0"  type="NONE"  rows="0"  columns="0" >
             <WindowPosition x="0"  y="0"  width="0"  height="1"  displayed="0"  panelState="" />
             <Parameters/>
           </Multigraph>
           <PopModelList>
             <DataLayer path="淋巴细胞/单细胞/Cell Cycle"  panelValue="1"  discriminatorValue=""  sampleGMID="0"  sampleID="1" >
               <LegendSpec color="#000000"  text=""  chartFill="le.chartfill.tinted.40"  lineWeight="Normal"  lineStyle="Solid"  control="0" />
             </DataLayer>
           </PopModelList>
           <WindowPosition x="70"  y="23"  width="256"  height="256"  displayed="1"  panelState="" />
         </ChartData>
         <StyledText x="246"  y="354"  width="133"  height="170"  lineWeight="NoLine"  fill="#00ffffff"  stroke="#000000"  lineStyle="Solid"  gradientColor="#808080"  gradientStyle="le.gradientstyle.none"  enabled="1"  xScale="1"  yScale="1"  aspectRatioLock="0"  alpha="1"  figID="com.treestar.layout.presentation.FigStyledText@ca5bf5#1618300043307"  rotation="0"  lock="0"  sizeLock="0"  contentLock="0"  wantsDrops="0"  autoFitContents="0"  autoMinimumSize="1"  padding="5,5,5,5"  z="9" >
           <Content>&amp;#xA;&amp;#xA;    &amp;lt;p style=&amp;quot;margin-top:0;&amp;quot;&amp;gt;&amp;#xA;      : &amp;lt;input type=&amp;quot;fjml&amp;quot; value=&amp;quot;%3CStatistic+dataset%3D%221%22++originalDataset%3D%221%22++path%3D%22%E6%B7%8B%E5%B7%B4%E7%BB%86%E8%83%9E%2F%E5%8D%95%E7%BB%86%E8%83%9E%2FCell+Cycle%22++name%3D%22plat.prolif.rms%22+%2F%3E&amp;quot;&amp;gt;&amp;#xA;    &amp;lt;/p&amp;gt;&amp;#xA;    &amp;lt;p style=&amp;quot;margin-top:0;&amp;quot;&amp;gt;&amp;#xA;      &amp;lt;b&amp;gt;%G1 &amp;lt;/b&amp;gt;: &amp;lt;input type=&amp;quot;fjml&amp;quot; value=&amp;quot;%3CStatistic+dataset%3D%221%22++originalDataset%3D%221%22++path%3D%22%E6%B7%8B%E5%B7%B4%E7%BB%86%E8%83%9E%2F%E5%8D%95%E7%BB%86%E8%83%9E%2FCell+Cycle%22++name%3D%22cc.stats.g1.percent%22+%2F%3E&amp;quot;&amp;gt;&amp;#xA;    &amp;lt;/p&amp;gt;&amp;#xA;    &amp;lt;p style=&amp;quot;margin-top:0;&amp;quot;&amp;gt;&amp;#xA;      &amp;lt;b&amp;gt;%S &amp;lt;/b&amp;gt;: &amp;lt;input type=&amp;quot;fjml&amp;quot; value=&amp;quot;%3CStatistic+dataset%3D%221%22++originalDataset%3D%221%22++path%3D%22%E6%B7%8B%E5%B7%B4%E7%BB%86%E8%83%9E%2F%E5%8D%95%E7%BB%86%E8%83%9E%2FCell+Cycle%22++name%3D%22cc.stats.s.percent%22+%2F%3E&amp;quot;&amp;gt;&amp;#xA;    &amp;lt;/p&amp;gt;&amp;#xA;    &amp;lt;p style=&amp;quot;margin-top:0;&amp;quot;&amp;gt;&amp;#xA;      &amp;lt;b&amp;gt;%G2 &amp;lt;/b&amp;gt;: &amp;lt;input type=&amp;quot;fjml&amp;quot; value=&amp;quot;%3CStatistic+dataset%3D%221%22++originalDataset%3D%221%22++path%3D%22%E6%B7%8B%E5%B7%B4%E7%BB%86%E8%83%9E%2F%E5%8D%95%E7%BB%86%E8%83%9E%2FCell+Cycle%22++name%3D%22cc.stats.g2.percent%22+%2F%3E&amp;quot;&amp;gt;&amp;#xA;    &amp;lt;/p&amp;gt;&amp;#xA;    &amp;lt;p style=&amp;quot;margin-top:0;&amp;quot;&amp;gt;&amp;#xA;      &amp;lt;b&amp;gt;G1 Mean &amp;lt;/b&amp;gt;: &amp;lt;input type=&amp;quot;fjml&amp;quot; value=&amp;quot;%3CStatistic+dataset%3D%221%22++originalDataset%3D%221%22++path%3D%22%E6%B7%8B%E5%B7%B4%E7%BB%86%E8%83%9E%2F%E5%8D%95%E7%BB%86%E8%83%9E%2FCell+Cycle%22++name%3D%22cc.stats.g1.mean%22+%2F%3E&amp;quot;&amp;gt;&amp;#xA;    &amp;lt;/p&amp;gt;&amp;#xA;    &amp;lt;p style=&amp;quot;margin-top:0;&amp;quot;&amp;gt;&amp;#xA;      &amp;lt;b&amp;gt;G2 Mean &amp;lt;/b&amp;gt;: &amp;lt;input type=&amp;quot;fjml&amp;quot; value=&amp;quot;%3CStatistic+dataset%3D%221%22++originalDataset%3D%221%22++path%3D%22%E6%B7%8B%E5%B7%B4%E7%BB%86%E8%83%9E%2F%E5%8D%95%E7%BB%86%E8%83%9E%2FCell+Cycle%22++name%3D%22cc.stats.g2.mean%22+%2F%3E&amp;quot;&amp;gt;&amp;#xA;    &amp;lt;/p&amp;gt;&amp;#xA;    &amp;lt;p style=&amp;quot;margin-top:0;&amp;quot;&amp;gt;&amp;#xA;      &amp;lt;b&amp;gt;G1 CV &amp;lt;/b&amp;gt;: &amp;lt;input type=&amp;quot;fjml&amp;quot; value=&amp;quot;%3CStatistic+dataset%3D%221%22++originalDataset%3D%221%22++path%3D%22%E6%B7%8B%E5%B7%B4%E7%BB%86%E8%83%9E%2F%E5%8D%95%E7%BB%86%E8%83%9E%2FCell+Cycle%22++name%3D%22cc.stats.g1.cv%22+%2F%3E&amp;quot;&amp;gt;&amp;#xA;    &amp;lt;/p&amp;gt;&amp;#xA;    &amp;lt;p style=&amp;quot;margin-top:0;&amp;quot;&amp;gt;&amp;#xA;      &amp;lt;b&amp;gt;G2 CV &amp;lt;/b&amp;gt;: &amp;lt;input type=&amp;quot;fjml&amp;quot; value=&amp;quot;%3CStatistic+dataset%3D%221%22++originalDataset%3D%221%22++path%3D%22%E6%B7%8B%E5%B7%B4%E7%BB%86%E8%83%9E%2F%E5%8D%95%E7%BB%86%E8%83%9E%2FCell+Cycle%22++name%3D%22cc.stats.g2.cv%22+%2F%3E&amp;quot;&amp;gt;&amp;#xA;    &amp;lt;/p&amp;gt;&amp;#xA;    &amp;lt;p style=&amp;quot;margin-top:0;&amp;quot;&amp;gt;&amp;#xA;      &amp;lt;b&amp;gt;% less G1 &amp;lt;/b&amp;gt;: &amp;lt;input type=&amp;quot;fjml&amp;quot; value=&amp;quot;%3CStatistic+dataset%3D%221%22++originalDataset%3D%221%22++path%3D%22%E6%B7%8B%E5%B7%B4%E7%BB%86%E8%83%9E%2F%E5%8D%95%E7%BB%86%E8%83%9E%2FCell+Cycle%22++name%3D%22cc.stats.g1.sub.percent%22+%2F%3E&amp;quot;&amp;gt;&amp;#xA;    &amp;lt;/p&amp;gt;&amp;#xA;    &amp;lt;p style=&amp;quot;margin-top:0;&amp;quot;&amp;gt;&amp;#xA;      &amp;lt;b&amp;gt;% greater G2 &amp;lt;/b&amp;gt;: &amp;lt;input type=&amp;quot;fjml&amp;quot; value=&amp;quot;%3CStatistic+dataset%3D%221%22++originalDataset%3D%221%22++path%3D%22%E6%B7%8B%E5%B7%B4%E7%BB%86%E8%83%9E%2F%E5%8D%95%E7%BB%86%E8%83%9E%2FCell+Cycle%22++name%3D%22cc.stats.g2.super.percent%22+%2F%3E&amp;quot;&amp;gt;&amp;#xA;    &amp;lt;/p&amp;gt;&amp;#xA;</Content>
         </StyledText>
         <ChartData x="528"  y="18"  width="256"  height="256"  lineWeight="Hairline"  fill="#ffffff"  stroke="#000000"  lineStyle="Solid"  gradientColor="#808080"  gradientStyle="le.gradientstyle.none"  enabled="1"  xScale="0.01"  yScale="0.01"  aspectRatioLock="0"  alpha="1"  figID="com.treestar.flowjo.charting.FigChartBox@fc38c36#1618301142097"  rotation="0"  lock="0"  sizeLock="0"  contentLock="0"  wantsDrops="0"  dependents="1"  showSampleName="1"  showFullPath="1"  showFreq="0"  showCount="1"  showPopulationName="1"  showGraphTitle="0"  showMedians="0"  useShortName="1"  showKeyword="0"  keyword=""  showStatistic="0"  statistic=""  offsetHistograms="0"  offsetX="0"  offsetY="0"  flipH="0"  flipV="0"  showAdjunctHistograms="0"  scaleH="1"  scaleV="1"  panelIndex="-1"  z="10" >
           <Graph smoothing="1"  backColor="#ffffff"  foreColor="#000000"  type="Histogram"  fast="1" >
             <Axis dimension="x"  name="PI-A"  label=""  auto="auto" />
             <Axis dimension="y"  name=""  label=""  auto="auto" />
             <GraphSettings level="5%"  smoothingHighResolution="1"  contourHighResolution="1"  histogramSmoothingCount="0"  graphResolution="256"  showOutliers="0"  drawLargeDots="0"  dotsToDraw="8000"  tint="le.chartfill.tinted.40"  lineWeight="le.lineweight.normal"  lineStyle="le.linestyle.solid" />
             <GraphEnvironment showGrid="0"  showAxes="tnlTNL"  showGates="1"  showFreqOnPlots="1"  showGateNameOnPlots="1"  showMedians="0"  showUncomped="0"  addEventParam="0"  lastYAxisName="" >
               <TextTraits font="SansSerif"  size="11"  name="Labels"  style="plain"  color="#000000"  background="#00ffffff"  just="left" />
               <TextTraits font="SansSerif"  size="11"  name="LayoutGates"  style="plain"  color="#000000"  background="#00ffffff"  just="left" />
               <TextTraits font="SansSerif"  size="9"  name="Numbers"  style="plain"  color="#000000"  background="#00ffffff"  just="left" />
               <TextTraits font="SansSerif"  size="9"  name="Legend"  style="plain"  color="#000000"  background="#00ffffff"  just="left" />
               <WindowPosition x="0"  y="0"  width="0"  height="0"  displayed="0"  panelState="" />
             </GraphEnvironment>
           </Graph>
           <Annotation lineWeight="NoLine"  fill="#00ffffff"  stroke="#808080"  lineStyle="Solid"  gradientColor="#808080"  gradientStyle="le.gradientstyle.none"  enabled="1"  xScale="1"  yScale="1"  aspectRatioLock="0"  alpha="1"  figID="com.treestar.flowjo.charting.FigChartAnnotation@42dac7bf#1618301142097"  rotation="0"  lock="0"  sizeLock="0"  contentLock="0"  wantsDrops="0"  autoFitContents="0"  autoMinimumSize="1"  padding="5,5,5,5" >
             <Content>&amp;#xA;&amp;#xA;    &amp;lt;p style=&amp;quot;margin-top:0; text-align:left;&amp;quot;&amp;gt;&amp;#xA;      &amp;lt;font face=&amp;quot;SansSerif&amp;quot; color=&amp;quot;#000000&amp;quot; style=&amp;quot;font-size:11pt;&amp;quot;&amp;gt;&amp;lt;input type=&amp;quot;fjml&amp;quot; value=&amp;quot;%3CAnno+name%3D%22fj.anno.samplename%22+%2F%3E&amp;quot; style=&amp;quot;font-family:SansSerif; color:#000000; font-weight:normal;&amp;quot;&amp;gt;&amp;#xA;      &amp;lt;/font&amp;gt;&amp;#xA;    &amp;lt;/p&amp;gt;&amp;#xA;    &amp;lt;p style=&amp;quot;margin-top:0; text-align:left;&amp;quot;&amp;gt;&amp;#xA;      &amp;lt;font face=&amp;quot;SansSerif&amp;quot; color=&amp;quot;#000000&amp;quot; style=&amp;quot;font-size:11pt;&amp;quot;&amp;gt;&amp;lt;input type=&amp;quot;fjml&amp;quot; value=&amp;quot;%3CAnno+name%3D%22fj.anno.popname%22+%2F%3E&amp;quot; style=&amp;quot;font-family:SansSerif; color:#000000; font-weight:normal;&amp;quot;&amp;gt;&amp;#xA;      &amp;lt;/font&amp;gt;&amp;#xA;    &amp;lt;/p&amp;gt;&amp;#xA;    &amp;lt;p style=&amp;quot;margin-top:0; text-align:left;&amp;quot;&amp;gt;&amp;#xA;      &amp;lt;font face=&amp;quot;SansSerif&amp;quot; color=&amp;quot;#000000&amp;quot; style=&amp;quot;font-size:11pt;&amp;quot;&amp;gt;&amp;lt;input type=&amp;quot;fjml&amp;quot; value=&amp;quot;%3CStatistic+name%3D%22Count%22++id%3D%22%22++ancestor%3D%22%22+%2F%3E&amp;quot; style=&amp;quot;font-family:SansSerif; color:#000000; font-weight:normal;&amp;quot;&amp;gt;&amp;#xA;&amp;lt;/font&amp;gt;    &amp;lt;/p&amp;gt;&amp;#xA;</Content>
             <WindowPosition x="0"  y="340"  width="152"  height="52"  displayed="1"  panelState="" />
           </Annotation>
           <Legend lineWeight="Hairline"  fill="#ffffff"  stroke="#000000"  lineStyle="Solid"  gradientColor="#808080"  gradientStyle="le.gradientstyle.none"  enabled="1"  xScale="1"  yScale="1"  aspectRatioLock="0"  alpha="1"  figID="com.treestar.flowjo.charting.legend.FigLegend@110158e4#1618301142097"  rotation="0"  lock="0"  sizeLock="0"  contentLock="0"  wantsDrops="0"  rows="3"  columns="4"  drawGrid="1"  autoFitContents="0"  showHeader="1" >
             <RowSizes>
               <Size index="0"  value="15" />
               <Size index="1"  value="15" />
               <Size index="2"  value="15" />
             </RowSizes>
             <ColSizes>
               <Size index="0"  value="15" />
               <Size index="1"  value="15" />
               <Size index="2"  value="15" />
               <Size index="3"  value="15" />
             </ColSizes>
             <WindowPosition x="280"  y="0"  width="60"  height="45"  displayed="0"  panelState="" />
             <Columns>
               <Anno name="fj.anno.samplename" />
               <Anno name="fj.anno.popname" />
               <Statistic name="Count"  ancestor=""  correlate="" />
             </Columns>
           </Legend>
           <Ancestry lineWeight="Hairline"  fill="#ffffff"  stroke="#000000"  lineStyle="Solid"  gradientColor="#808080"  gradientStyle="le.gradientstyle.none"  enabled="1"  xScale="1"  yScale="1"  aspectRatioLock="0"  alpha="1"  figID="com.treestar.flowjo.charting.FigChartRow@4c9f924a#1618301142097"  rotation="0"  lock="0"  sizeLock="0"  contentLock="0"  wantsDrops="0"  backgating="0"  horizontal="0"  backgatingLargeDots="0"  backgatingContours="0" >
             <WindowPosition x="0"  y="0"  width="0"  height="1"  displayed="0"  panelState="" />
           </Ancestry>
           <Multigraph lineWeight="NoLine"  fill="#00ffffff"  stroke="#000000"  lineStyle="Solid"  gradientColor="#808080"  gradientStyle="le.gradientstyle.none"  enabled="1"  xScale="1"  yScale="1"  aspectRatioLock="1"  alpha="1"  figID="com.treestar.flowjo.charting.FigChartGrid@10ff4000#1618301142097"  rotation="0"  lock="0"  sizeLock="0"  contentLock="0"  wantsDrops="0"  annoOffsetX="0"  annoOffsetY="0"  type="NONE"  rows="0"  columns="0" >
             <WindowPosition x="0"  y="0"  width="0"  height="1"  displayed="0"  panelState="" />
             <Parameters/>
           </Multigraph>
           <PopModelList>
             <DataLayer path="淋巴细胞/单细胞/Cell Cycle"  panelValue="1"  discriminatorValue=""  sampleGMID="1"  sampleID="2" >
               <LegendSpec color="#000000"  text=""  chartFill="le.chartfill.tinted.40"  lineWeight="Normal"  lineStyle="Solid"  control="0" />
             </DataLayer>
           </PopModelList>
           <WindowPosition x="528"  y="18"  width="256"  height="256"  displayed="1"  panelState="" />
         </ChartData>
         <StyledText x="727"  y="364"  width="148"  height="170"  lineWeight="NoLine"  fill="#00ffffff"  stroke="#000000"  lineStyle="Solid"  gradientColor="#808080"  gradientStyle="le.gradientstyle.none"  enabled="1"  xScale="1"  yScale="1"  aspectRatioLock="0"  alpha="1"  figID="com.treestar.layout.presentation.FigStyledText@1c917dff#1618301142097"  rotation="0"  lock="0"  sizeLock="0"  contentLock="0"  wantsDrops="0"  autoFitContents="0"  autoMinimumSize="1"  padding="5,5,5,5"  z="19" >
           <Content>&amp;#xA;&amp;#xA;    &amp;lt;p style=&amp;quot;margin-top:0;&amp;quot;&amp;gt;&amp;#xA;      : &amp;lt;input type=&amp;quot;fjml&amp;quot; value=&amp;quot;%3CStatistic+dataset%3D%222%22++originalDataset%3D%222%22++path%3D%22%E6%B7%8B%E5%B7%B4%E7%BB%86%E8%83%9E%2F%E5%8D%95%E7%BB%86%E8%83%9E%2FCell+Cycle%22++name%3D%22plat.prolif.rms%22+%2F%3E&amp;quot;&amp;gt;&amp;#xA;    &amp;lt;/p&amp;gt;&amp;#xA;    &amp;lt;p style=&amp;quot;margin-top:0;&amp;quot;&amp;gt;&amp;#xA;      &amp;lt;b&amp;gt;%G1 &amp;lt;/b&amp;gt;: &amp;lt;input type=&amp;quot;fjml&amp;quot; value=&amp;quot;%3CStatistic+dataset%3D%222%22++originalDataset%3D%222%22++path%3D%22%E6%B7%8B%E5%B7%B4%E7%BB%86%E8%83%9E%2F%E5%8D%95%E7%BB%86%E8%83%9E%2FCell+Cycle%22++name%3D%22cc.stats.g1.percent%22+%2F%3E&amp;quot;&amp;gt;&amp;#xA;    &amp;lt;/p&amp;gt;&amp;#xA;    &amp;lt;p style=&amp;quot;margin-top:0;&amp;quot;&amp;gt;&amp;#xA;      &amp;lt;b&amp;gt;%S &amp;lt;/b&amp;gt;: &amp;lt;input type=&amp;quot;fjml&amp;quot; value=&amp;quot;%3CStatistic+dataset%3D%222%22++originalDataset%3D%222%22++path%3D%22%E6%B7%8B%E5%B7%B4%E7%BB%86%E8%83%9E%2F%E5%8D%95%E7%BB%86%E8%83%9E%2FCell+Cycle%22++name%3D%22cc.stats.s.percent%22+%2F%3E&amp;quot;&amp;gt;&amp;#xA;    &amp;lt;/p&amp;gt;&amp;#xA;    &amp;lt;p style=&amp;quot;margin-top:0;&amp;quot;&amp;gt;&amp;#xA;      &amp;lt;b&amp;gt;%G2 &amp;lt;/b&amp;gt;: &amp;lt;input type=&amp;quot;fjml&amp;quot; value=&amp;quot;%3CStatistic+dataset%3D%222%22++originalDataset%3D%222%22++path%3D%22%E6%B7%8B%E5%B7%B4%E7%BB%86%E8%83%9E%2F%E5%8D%95%E7%BB%86%E8%83%9E%2FCell+Cycle%22++name%3D%22cc.stats.g2.percent%22+%2F%3E&amp;quot;&amp;gt;&amp;#xA;    &amp;lt;/p&amp;gt;&amp;#xA;    &amp;lt;p style=&amp;quot;margin-top:0;&amp;quot;&amp;gt;&amp;#xA;      &amp;lt;b&amp;gt;G1 Mean &amp;lt;/b&amp;gt;: &amp;lt;input type=&amp;quot;fjml&amp;quot; value=&amp;quot;%3CStatistic+dataset%3D%222%22++originalDataset%3D%222%22++path%3D%22%E6%B7%8B%E5%B7%B4%E7%BB%86%E8%83%9E%2F%E5%8D%95%E7%BB%86%E8%83%9E%2FCell+Cycle%22++name%3D%22cc.stats.g1.mean%22+%2F%3E&amp;quot;&amp;gt;&amp;#xA;    &amp;lt;/p&amp;gt;&amp;#xA;    &amp;lt;p style=&amp;quot;margin-top:0;&amp;quot;&amp;gt;&amp;#xA;      &amp;lt;b&amp;gt;G2 Mean &amp;lt;/b&amp;gt;: &amp;lt;input type=&amp;quot;fjml&amp;quot; value=&amp;quot;%3CStatistic+dataset%3D%222%22++originalDataset%3D%222%22++path%3D%22%E6%B7%8B%E5%B7%B4%E7%BB%86%E8%83%9E%2F%E5%8D%95%E7%BB%86%E8%83%9E%2FCell+Cycle%22++name%3D%22cc.stats.g2.mean%22+%2F%3E&amp;quot;&amp;gt;&amp;#xA;    &amp;lt;/p&amp;gt;&amp;#xA;    &amp;lt;p style=&amp;quot;margin-top:0;&amp;quot;&amp;gt;&amp;#xA;      &amp;lt;b&amp;gt;G1 CV &amp;lt;/b&amp;gt;: &amp;lt;input type=&amp;quot;fjml&amp;quot; value=&amp;quot;%3CStatistic+dataset%3D%222%22++originalDataset%3D%222%22++path%3D%22%E6%B7%8B%E5%B7%B4%E7%BB%86%E8%83%9E%2F%E5%8D%95%E7%BB%86%E8%83%9E%2FCell+Cycle%22++name%3D%22cc.stats.g1.cv%22+%2F%3E&amp;quot;&amp;gt;&amp;#xA;    &amp;lt;/p&amp;gt;&amp;#xA;    &amp;lt;p style=&amp;quot;margin-top:0;&amp;quot;&amp;gt;&amp;#xA;      &amp;lt;b&amp;gt;G2 CV &amp;lt;/b&amp;gt;: &amp;lt;input type=&amp;quot;fjml&amp;quot; value=&amp;quot;%3CStatistic+dataset%3D%222%22++originalDataset%3D%222%22++path%3D%22%E6%B7%8B%E5%B7%B4%E7%BB%86%E8%83%9E%2F%E5%8D%95%E7%BB%86%E8%83%9E%2FCell+Cycle%22++name%3D%22cc.stats.g2.cv%22+%2F%3E&amp;quot;&amp;gt;&amp;#xA;    &amp;lt;/p&amp;gt;&amp;#xA;    &amp;lt;p style=&amp;quot;margin-top:0;&amp;quot;&amp;gt;&amp;#xA;      &amp;lt;b&amp;gt;% less G1 &amp;lt;/b&amp;gt;: &amp;lt;input type=&amp;quot;fjml&amp;quot; value=&amp;quot;%3CStatistic+dataset%3D%222%22++originalDataset%3D%222%22++path%3D%22%E6%B7%8B%E5%B7%B4%E7%BB%86%E8%83%9E%2F%E5%8D%95%E7%BB%86%E8%83%9E%2FCell+Cycle%22++name%3D%22cc.stats.g1.sub.percent%22+%2F%3E&amp;quot;&amp;gt;&amp;#xA;    &amp;lt;/p&amp;gt;&amp;#xA;    &amp;lt;p style=&amp;quot;margin-top:0;&amp;quot;&amp;gt;&amp;#xA;      &amp;lt;b&amp;gt;% greater G2 &amp;lt;/b&amp;gt;: &amp;lt;input type=&amp;quot;fjml&amp;quot; value=&amp;quot;%3CStatistic+dataset%3D%222%22++originalDataset%3D%222%22++path%3D%22%E6%B7%8B%E5%B7%B4%E7%BB%86%E8%83%9E%2F%E5%8D%95%E7%BB%86%E8%83%9E%2FCell+Cycle%22++name%3D%22cc.stats.g2.super.percent%22+%2F%3E&amp;quot;&amp;gt;&amp;#xA;    &amp;lt;/p&amp;gt;&amp;#xA;</Content>
         </StyledText>
         <ChartData x="561"  y="709"  width="256"  height="256"  lineWeight="Hairline"  fill="#ffffff"  stroke="#000000"  lineStyle="Solid"  gradientColor="#808080"  gradientStyle="le.gradientstyle.none"  enabled="1"  xScale="0.01"  yScale="0.01"  aspectRatioLock="0"  alpha="1"  figID="com.treestar.flowjo.charting.FigChartBox@1b141c0e#1618301544995"  rotation="0"  lock="0"  sizeLock="0"  contentLock="0"  wantsDrops="0"  dependents="1"  showSampleName="1"  showFullPath="1"  showFreq="0"  showCount="1"  showPopulationName="1"  showGraphTitle="0"  showMedians="0"  useShortName="1"  showKeyword="0"  keyword=""  showStatistic="0"  statistic=""  offsetHistograms="0"  offsetX="0"  offsetY="0"  flipH="0"  flipV="0"  showAdjunctHistograms="0"  scaleH="1"  scaleV="1"  panelIndex="-1"  z="20" >
           <Graph smoothing="1"  backColor="#ffffff"  foreColor="#000000"  type="Histogram"  fast="1" >
             <Axis dimension="x"  name="PI-A"  label=""  auto="auto" />
             <Axis dimension="y"  name=""  label=""  auto="auto" />
             <GraphSettings level="5%"  smoothingHighResolution="1"  contourHighResolution="1"  histogramSmoothingCount="0"  graphResolution="256"  showOutliers="0"  drawLargeDots="0"  dotsToDraw="8000"  tint="le.chartfill.tinted.40"  lineWeight="le.lineweight.normal"  lineStyle="le.linestyle.solid" />
             <GraphEnvironment showGrid="0"  showAxes="tnlTNL"  showGates="1"  showFreqOnPlots="1"  showGateNameOnPlots="1"  showMedians="0"  showUncomped="0"  addEventParam="0"  lastYAxisName="" >
               <TextTraits font="SansSerif"  size="11"  name="Labels"  style="plain"  color="#000000"  background="#00ffffff"  just="left" />
               <TextTraits font="SansSerif"  size="11"  name="LayoutGates"  style="plain"  color="#000000"  background="#00ffffff"  just="left" />
               <TextTraits font="SansSerif"  size="9"  name="Numbers"  style="plain"  color="#000000"  background="#00ffffff"  just="left" />
               <TextTraits font="SansSerif"  size="9"  name="Legend"  style="plain"  color="#000000"  background="#00ffffff"  just="left" />
               <WindowPosition x="0"  y="0"  width="0"  height="0"  displayed="0"  panelState="" />
             </GraphEnvironment>
           </Graph>
           <Annotation lineWeight="NoLine"  fill="#00ffffff"  stroke="#808080"  lineStyle="Solid"  gradientColor="#808080"  gradientStyle="le.gradientstyle.none"  enabled="1"  xScale="1"  yScale="1"  aspectRatioLock="0"  alpha="1"  figID="com.treestar.flowjo.charting.FigChartAnnotation@14ac1244#1618301544995"  rotation="0"  lock="0"  sizeLock="0"  contentLock="0"  wantsDrops="0"  autoFitContents="0"  autoMinimumSize="1"  padding="5,5,5,5" >
             <Content>&amp;#xA;&amp;#xA;    &amp;lt;p style=&amp;quot;margin-top:0; text-align:left;&amp;quot;&amp;gt;&amp;#xA;      &amp;lt;font face=&amp;quot;SansSerif&amp;quot; color=&amp;quot;#000000&amp;quot; style=&amp;quot;font-size:11pt;&amp;quot;&amp;gt;&amp;lt;input type=&amp;quot;fjml&amp;quot; value=&amp;quot;%3CAnno+name%3D%22fj.anno.samplename%22+%2F%3E&amp;quot; style=&amp;quot;font-family:SansSerif; color:#000000; font-weight:normal;&amp;quot;&amp;gt;&amp;#xA;      &amp;lt;/font&amp;gt;&amp;#xA;    &amp;lt;/p&amp;gt;&amp;#xA;    &amp;lt;p style=&amp;quot;margin-top:0; text-align:left;&amp;quot;&amp;gt;&amp;#xA;      &amp;lt;font face=&amp;quot;SansSerif&amp;quot; color=&amp;quot;#000000&amp;quot; style=&amp;quot;font-size:11pt;&amp;quot;&amp;gt;&amp;lt;input type=&amp;quot;fjml&amp;quot; value=&amp;quot;%3CAnno+name%3D%22fj.anno.popname%22+%2F%3E&amp;quot; style=&amp;quot;font-family:SansSerif; color:#000000; font-weight:normal;&amp;quot;&amp;gt;&amp;#xA;      &amp;lt;/font&amp;gt;&amp;#xA;    &amp;lt;/p&amp;gt;&amp;#xA;    &amp;lt;p style=&amp;quot;margin-top:0; text-align:left;&amp;quot;&amp;gt;&amp;#xA;      &amp;lt;font face=&amp;quot;SansSerif&amp;quot; color=&amp;quot;#000000&amp;quot; style=&amp;quot;font-size:11pt;&amp;quot;&amp;gt;&amp;lt;input type=&amp;quot;fjml&amp;quot; value=&amp;quot;%3CStatistic+name%3D%22Count%22++id%3D%22%22++ancestor%3D%22%22+%2F%3E&amp;quot; style=&amp;quot;font-family:SansSerif; color:#000000; font-weight:normal;&amp;quot;&amp;gt;&amp;#xA;&amp;lt;/font&amp;gt;    &amp;lt;/p&amp;gt;&amp;#xA;</Content>
             <WindowPosition x="0"  y="340"  width="159"  height="52"  displayed="1"  panelState="" />
           </Annotation>
           <Legend lineWeight="Hairline"  fill="#ffffff"  stroke="#000000"  lineStyle="Solid"  gradientColor="#808080"  gradientStyle="le.gradientstyle.none"  enabled="1"  xScale="1"  yScale="1"  aspectRatioLock="0"  alpha="1"  figID="com.treestar.flowjo.charting.legend.FigLegend@7cf12557#1618301544995"  rotation="0"  lock="0"  sizeLock="0"  contentLock="0"  wantsDrops="0"  rows="3"  columns="4"  drawGrid="1"  autoFitContents="0"  showHeader="1" >
             <RowSizes>
               <Size index="0"  value="15" />
               <Size index="1"  value="15" />
               <Size index="2"  value="15" />
             </RowSizes>
             <ColSizes>
               <Size index="0"  value="15" />
               <Size index="1"  value="15" />
               <Size index="2"  value="15" />
               <Size index="3"  value="15" />
             </ColSizes>
             <WindowPosition x="280"  y="0"  width="60"  height="45"  displayed="0"  panelState="" />
             <Columns>
               <Anno name="fj.anno.samplename" />
               <Anno name="fj.anno.popname" />
               <Statistic name="Count"  ancestor=""  correlate="" />
             </Columns>
           </Legend>
           <Ancestry lineWeight="Hairline"  fill="#ffffff"  stroke="#000000"  lineStyle="Solid"  gradientColor="#808080"  gradientStyle="le.gradientstyle.none"  enabled="1"  xScale="1"  yScale="1"  aspectRatioLock="0"  alpha="1"  figID="com.treestar.flowjo.charting.FigChartRow@49373d58#1618301544995"  rotation="0"  lock="0"  sizeLock="0"  contentLock="0"  wantsDrops="0"  backgating="0"  horizontal="0"  backgatingLargeDots="0"  backgatingContours="0" >
             <WindowPosition x="0"  y="0"  width="0"  height="1"  displayed="0"  panelState="" />
           </Ancestry>
           <Multigraph lineWeight="NoLine"  fill="#00ffffff"  stroke="#000000"  lineStyle="Solid"  gradientColor="#808080"  gradientStyle="le.gradientstyle.none"  enabled="1"  xScale="1"  yScale="1"  aspectRatioLock="1"  alpha="1"  figID="com.treestar.flowjo.charting.FigChartGrid@729f89bf#1618301544995"  rotation="0"  lock="0"  sizeLock="0"  contentLock="0"  wantsDrops="0"  annoOffsetX="0"  annoOffsetY="0"  type="NONE"  rows="0"  columns="0" >
             <WindowPosition x="0"  y="0"  width="0"  height="1"  displayed="0"  panelState="" />
             <Parameters/>
           </Multigraph>
           <PopModelList>
             <DataLayer path="淋巴细胞/单细胞/Cell Cycle"  panelValue="1"  discriminatorValue=""  sampleGMID="3"  sampleID="4" >
               <LegendSpec color="#000000"  text=""  chartFill="le.chartfill.tinted.40"  lineWeight="Normal"  lineStyle="Solid"  control="0" />
             </DataLayer>
           </PopModelList>
           <WindowPosition x="561"  y="709"  width="256"  height="256"  displayed="1"  panelState="" />
         </ChartData>
         <StyledText x="699"  y="1101"  width="140"  height="170"  lineWeight="NoLine"  fill="#00ffffff"  stroke="#000000"  lineStyle="Solid"  gradientColor="#808080"  gradientStyle="le.gradientstyle.none"  enabled="1"  xScale="1"  yScale="1"  aspectRatioLock="0"  alpha="1"  figID="com.treestar.layout.presentation.FigStyledText@d58d27c#1618301544996"  rotation="0"  lock="0"  sizeLock="0"  contentLock="0"  wantsDrops="0"  autoFitContents="0"  autoMinimumSize="1"  padding="5,5,5,5"  z="29" >
           <Content>&amp;#xA;&amp;#xA;    &amp;lt;p style=&amp;quot;margin-top:0;&amp;quot;&amp;gt;&amp;#xA;      : &amp;lt;input type=&amp;quot;fjml&amp;quot; value=&amp;quot;%3CStatistic+dataset%3D%224%22++originalDataset%3D%224%22++path%3D%22%E6%B7%8B%E5%B7%B4%E7%BB%86%E8%83%9E%2F%E5%8D%95%E7%BB%86%E8%83%9E%2FCell+Cycle%22++name%3D%22plat.prolif.rms%22+%2F%3E&amp;quot;&amp;gt;&amp;#xA;    &amp;lt;/p&amp;gt;&amp;#xA;    &amp;lt;p style=&amp;quot;margin-top:0;&amp;quot;&amp;gt;&amp;#xA;      &amp;lt;b&amp;gt;%G1 &amp;lt;/b&amp;gt;: &amp;lt;input type=&amp;quot;fjml&amp;quot; value=&amp;quot;%3CStatistic+dataset%3D%224%22++originalDataset%3D%224%22++path%3D%22%E6%B7%8B%E5%B7%B4%E7%BB%86%E8%83%9E%2F%E5%8D%95%E7%BB%86%E8%83%9E%2FCell+Cycle%22++name%3D%22cc.stats.g1.percent%22+%2F%3E&amp;quot;&amp;gt;&amp;#xA;    &amp;lt;/p&amp;gt;&amp;#xA;    &amp;lt;p style=&amp;quot;margin-top:0;&amp;quot;&amp;gt;&amp;#xA;      &amp;lt;b&amp;gt;%S &amp;lt;/b&amp;gt;: &amp;lt;input type=&amp;quot;fjml&amp;quot; value=&amp;quot;%3CStatistic+dataset%3D%224%22++originalDataset%3D%224%22++path%3D%22%E6%B7%8B%E5%B7%B4%E7%BB%86%E8%83%9E%2F%E5%8D%95%E7%BB%86%E8%83%9E%2FCell+Cycle%22++name%3D%22cc.stats.s.percent%22+%2F%3E&amp;quot;&amp;gt;&amp;#xA;    &amp;lt;/p&amp;gt;&amp;#xA;    &amp;lt;p style=&amp;quot;margin-top:0;&amp;quot;&amp;gt;&amp;#xA;      &amp;lt;b&amp;gt;%G2 &amp;lt;/b&amp;gt;: &amp;lt;input type=&amp;quot;fjml&amp;quot; value=&amp;quot;%3CStatistic+dataset%3D%224%22++originalDataset%3D%224%22++path%3D%22%E6%B7%8B%E5%B7%B4%E7%BB%86%E8%83%9E%2F%E5%8D%95%E7%BB%86%E8%83%9E%2FCell+Cycle%22++name%3D%22cc.stats.g2.percent%22+%2F%3E&amp;quot;&amp;gt;&amp;#xA;    &amp;lt;/p&amp;gt;&amp;#xA;    &amp;lt;p style=&amp;quot;margin-top:0;&amp;quot;&amp;gt;&amp;#xA;      &amp;lt;b&amp;gt;G1 Mean &amp;lt;/b&amp;gt;: &amp;lt;input type=&amp;quot;fjml&amp;quot; value=&amp;quot;%3CStatistic+dataset%3D%224%22++originalDataset%3D%224%22++path%3D%22%E6%B7%8B%E5%B7%B4%E7%BB%86%E8%83%9E%2F%E5%8D%95%E7%BB%86%E8%83%9E%2FCell+Cycle%22++name%3D%22cc.stats.g1.mean%22+%2F%3E&amp;quot;&amp;gt;&amp;#xA;    &amp;lt;/p&amp;gt;&amp;#xA;    &amp;lt;p style=&amp;quot;margin-top:0;&amp;quot;&amp;gt;&amp;#xA;      &amp;lt;b&amp;gt;G2 Mean &amp;lt;/b&amp;gt;: &amp;lt;input type=&amp;quot;fjml&amp;quot; value=&amp;quot;%3CStatistic+dataset%3D%224%22++originalDataset%3D%224%22++path%3D%22%E6%B7%8B%E5%B7%B4%E7%BB%86%E8%83%9E%2F%E5%8D%95%E7%BB%86%E8%83%9E%2FCell+Cycle%22++name%3D%22cc.stats.g2.mean%22+%2F%3E&amp;quot;&amp;gt;&amp;#xA;    &amp;lt;/p&amp;gt;&amp;#xA;    &amp;lt;p style=&amp;quot;margin-top:0;&amp;quot;&amp;gt;&amp;#xA;      &amp;lt;b&amp;gt;G1 CV &amp;lt;/b&amp;gt;: &amp;lt;input type=&amp;quot;fjml&amp;quot; value=&amp;quot;%3CStatistic+dataset%3D%224%22++originalDataset%3D%224%22++path%3D%22%E6%B7%8B%E5%B7%B4%E7%BB%86%E8%83%9E%2F%E5%8D%95%E7%BB%86%E8%83%9E%2FCell+Cycle%22++name%3D%22cc.stats.g1.cv%22+%2F%3E&amp;quot;&amp;gt;&amp;#xA;    &amp;lt;/p&amp;gt;&amp;#xA;    &amp;lt;p style=&amp;quot;margin-top:0;&amp;quot;&amp;gt;&amp;#xA;      &amp;lt;b&amp;gt;G2 CV &amp;lt;/b&amp;gt;: &amp;lt;input type=&amp;quot;fjml&amp;quot; value=&amp;quot;%3CStatistic+dataset%3D%224%22++originalDataset%3D%224%22++path%3D%22%E6%B7%8B%E5%B7%B4%E7%BB%86%E8%83%9E%2F%E5%8D%95%E7%BB%86%E8%83%9E%2FCell+Cycle%22++name%3D%22cc.stats.g2.cv%22+%2F%3E&amp;quot;&amp;gt;&amp;#xA;    &amp;lt;/p&amp;gt;&amp;#xA;    &amp;lt;p style=&amp;quot;margin-top:0;&amp;quot;&amp;gt;&amp;#xA;      &amp;lt;b&amp;gt;% less G1 &amp;lt;/b&amp;gt;: &amp;lt;input type=&amp;quot;fjml&amp;quot; value=&amp;quot;%3CStatistic+dataset%3D%224%22++originalDataset%3D%224%22++path%3D%22%E6%B7%8B%E5%B7%B4%E7%BB%86%E8%83%9E%2F%E5%8D%95%E7%BB%86%E8%83%9E%2FCell+Cycle%22++name%3D%22cc.stats.g1.sub.percent%22+%2F%3E&amp;quot;&amp;gt;&amp;#xA;    &amp;lt;/p&amp;gt;&amp;#xA;    &amp;lt;p style=&amp;quot;margin-top:0;&amp;quot;&amp;gt;&amp;#xA;      &amp;lt;b&amp;gt;% greater G2 &amp;lt;/b&amp;gt;: &amp;lt;input type=&amp;quot;fjml&amp;quot; value=&amp;quot;%3CStatistic+dataset%3D%224%22++originalDataset%3D%224%22++path%3D%22%E6%B7%8B%E5%B7%B4%E7%BB%86%E8%83%9E%2F%E5%8D%95%E7%BB%86%E8%83%9E%2FCell+Cycle%22++name%3D%22cc.stats.g2.super.percent%22+%2F%3E&amp;quot;&amp;gt;&amp;#xA;    &amp;lt;/p&amp;gt;&amp;#xA;</Content>
         </StyledText>
         <ChartData x="111"  y="730"  width="256"  height="256"  lineWeight="Hairline"  fill="#ffffff"  stroke="#000000"  lineStyle="Solid"  gradientColor="#808080"  gradientStyle="le.gradientstyle.none"  enabled="1"  xScale="0.01"  yScale="0.01"  aspectRatioLock="0"  alpha="1"  figID="com.treestar.flowjo.charting.FigChartBox@c35afe5#1618302016363"  rotation="0"  lock="0"  sizeLock="0"  contentLock="0"  wantsDrops="0"  dependents="1"  showSampleName="1"  showFullPath="1"  showFreq="0"  showCount="1"  showPopulationName="1"  showGraphTitle="0"  showMedians="0"  useShortName="1"  showKeyword="0"  keyword=""  showStatistic="0"  statistic=""  offsetHistograms="0"  offsetX="0"  offsetY="0"  flipH="0"  flipV="0"  showAdjunctHistograms="0"  scaleH="1"  scaleV="1"  panelIndex="-1"  z="30" >
           <Graph smoothing="1"  backColor="#ffffff"  foreColor="#000000"  type="Histogram"  fast="1" >
             <Axis dimension="x"  name="PI-A"  label=""  auto="auto" />
             <Axis dimension="y"  name=""  label=""  auto="auto" />
             <GraphSettings level="5%"  smoothingHighResolution="1"  contourHighResolution="1"  histogramSmoothingCount="0"  graphResolution="256"  showOutliers="0"  drawLargeDots="0"  dotsToDraw="8000"  tint="le.chartfill.tinted.40"  lineWeight="le.lineweight.normal"  lineStyle="le.linestyle.solid" />
             <GraphEnvironment showGrid="0"  showAxes="tnlTNL"  showGates="1"  showFreqOnPlots="1"  showGateNameOnPlots="1"  showMedians="0"  showUncomped="0"  addEventParam="0"  lastYAxisName="" >
               <TextTraits font="SansSerif"  size="11"  name="Labels"  style="plain"  color="#000000"  background="#00ffffff"  just="left" />
               <TextTraits font="SansSerif"  size="11"  name="LayoutGates"  style="plain"  color="#000000"  background="#00ffffff"  just="left" />
               <TextTraits font="SansSerif"  size="9"  name="Numbers"  style="plain"  color="#000000"  background="#00ffffff"  just="left" />
               <TextTraits font="SansSerif"  size="9"  name="Legend"  style="plain"  color="#000000"  background="#00ffffff"  just="left" />
               <WindowPosition x="0"  y="0"  width="0"  height="0"  displayed="0"  panelState="" />
             </GraphEnvironment>
           </Graph>
           <Annotation lineWeight="NoLine"  fill="#00ffffff"  stroke="#808080"  lineStyle="Solid"  gradientColor="#808080"  gradientStyle="le.gradientstyle.none"  enabled="1"  xScale="1"  yScale="1"  aspectRatioLock="0"  alpha="1"  figID="com.treestar.flowjo.charting.FigChartAnnotation@4361a89f#1618302016364"  rotation="0"  lock="0"  sizeLock="0"  contentLock="0"  wantsDrops="0"  autoFitContents="0"  autoMinimumSize="1"  padding="5,5,5,5" >
             <Content>&amp;#xA;&amp;#xA;    &amp;lt;p style=&amp;quot;margin-top:0; text-align:left;&amp;quot;&amp;gt;&amp;#xA;      &amp;lt;font face=&amp;quot;SansSerif&amp;quot; color=&amp;quot;#000000&amp;quot; style=&amp;quot;font-size:11pt;&amp;quot;&amp;gt;&amp;lt;input type=&amp;quot;fjml&amp;quot; value=&amp;quot;%3CAnno+name%3D%22fj.anno.samplename%22+%2F%3E&amp;quot; style=&amp;quot;font-family:SansSerif; color:#000000; font-weight:normal;&amp;quot;&amp;gt;&amp;#xA;      &amp;lt;/font&amp;gt;&amp;#xA;    &amp;lt;/p&amp;gt;&amp;#xA;    &amp;lt;p style=&amp;quot;margin-top:0; text-align:left;&amp;quot;&amp;gt;&amp;#xA;      &amp;lt;font face=&amp;quot;SansSerif&amp;quot; color=&amp;quot;#000000&amp;quot; style=&amp;quot;font-size:11pt;&amp;quot;&amp;gt;&amp;lt;input type=&amp;quot;fjml&amp;quot; value=&amp;quot;%3CAnno+name%3D%22fj.anno.popname%22+%2F%3E&amp;quot; style=&amp;quot;font-family:SansSerif; color:#000000; font-weight:normal;&amp;quot;&amp;gt;&amp;#xA;      &amp;lt;/font&amp;gt;&amp;#xA;    &amp;lt;/p&amp;gt;&amp;#xA;    &amp;lt;p style=&amp;quot;margin-top:0; text-align:left;&amp;quot;&amp;gt;&amp;#xA;      &amp;lt;font face=&amp;quot;SansSerif&amp;quot; color=&amp;quot;#000000&amp;quot; style=&amp;quot;font-size:11pt;&amp;quot;&amp;gt;&amp;lt;input type=&amp;quot;fjml&amp;quot; value=&amp;quot;%3CStatistic+name%3D%22Count%22++id%3D%22%22++ancestor%3D%22%22+%2F%3E&amp;quot; style=&amp;quot;font-family:SansSerif; color:#000000; font-weight:normal;&amp;quot;&amp;gt;&amp;#xA;&amp;lt;/font&amp;gt;    &amp;lt;/p&amp;gt;&amp;#xA;</Content>
             <WindowPosition x="0"  y="340"  width="159"  height="52"  displayed="1"  panelState="" />
           </Annotation>
           <Legend lineWeight="Hairline"  fill="#ffffff"  stroke="#000000"  lineStyle="Solid"  gradientColor="#808080"  gradientStyle="le.gradientstyle.none"  enabled="1"  xScale="1"  yScale="1"  aspectRatioLock="0"  alpha="1"  figID="com.treestar.flowjo.charting.legend.FigLegend@1dbbd4aa#1618302016364"  rotation="0"  lock="0"  sizeLock="0"  contentLock="0"  wantsDrops="0"  rows="3"  columns="4"  drawGrid="1"  autoFitContents="0"  showHeader="1" >
             <RowSizes>
               <Size index="0"  value="15" />
               <Size index="1"  value="15" />
               <Size index="2"  value="15" />
             </RowSizes>
             <ColSizes>
               <Size index="0"  value="15" />
               <Size index="1"  value="15" />
               <Size index="2"  value="15" />
               <Size index="3"  value="15" />
             </ColSizes>
             <WindowPosition x="280"  y="0"  width="60"  height="45"  displayed="0"  panelState="" />
             <Columns>
               <Anno name="fj.anno.samplename" />
               <Anno name="fj.anno.popname" />
               <Statistic name="Count"  ancestor=""  correlate="" />
             </Columns>
           </Legend>
           <Ancestry lineWeight="Hairline"  fill="#ffffff"  stroke="#000000"  lineStyle="Solid"  gradientColor="#808080"  gradientStyle="le.gradientstyle.none"  enabled="1"  xScale="1"  yScale="1"  aspectRatioLock="0"  alpha="1"  figID="com.treestar.flowjo.charting.FigChartRow@28150c85#1618302016363"  rotation="0"  lock="0"  sizeLock="0"  contentLock="0"  wantsDrops="0"  backgating="0"  horizontal="0"  backgatingLargeDots="0"  backgatingContours="0" >
             <WindowPosition x="0"  y="0"  width="0"  height="1"  displayed="0"  panelState="" />
           </Ancestry>
           <Multigraph lineWeight="NoLine"  fill="#00ffffff"  stroke="#000000"  lineStyle="Solid"  gradientColor="#808080"  gradientStyle="le.gradientstyle.none"  enabled="1"  xScale="1"  yScale="1"  aspectRatioLock="1"  alpha="1"  figID="com.treestar.flowjo.charting.FigChartGrid@56e8eb69#1618302016364"  rotation="0"  lock="0"  sizeLock="0"  contentLock="0"  wantsDrops="0"  annoOffsetX="0"  annoOffsetY="0"  type="NONE"  rows="0"  columns="0" >
             <WindowPosition x="0"  y="0"  width="0"  height="1"  displayed="0"  panelState="" />
             <Parameters/>
           </Multigraph>
           <PopModelList>
             <DataLayer path="淋巴细胞/单细胞/Cell Cycle"  panelValue="1"  discriminatorValue=""  sampleGMID="2"  sampleID="3" >
               <LegendSpec color="#000000"  text=""  chartFill="le.chartfill.tinted.40"  lineWeight="Normal"  lineStyle="Solid"  control="0" />
             </DataLayer>
           </PopModelList>
           <WindowPosition x="111"  y="730"  width="256"  height="256"  displayed="1"  panelState="" />
         </ChartData>
         <StyledText x="281"  y="1054"  width="140"  height="170"  lineWeight="NoLine"  fill="#00ffffff"  stroke="#000000"  lineStyle="Solid"  gradientColor="#808080"  gradientStyle="le.gradientstyle.none"  enabled="1"  xScale="1"  yScale="1"  aspectRatioLock="0"  alpha="1"  figID="com.treestar.layout.presentation.FigStyledText@49c41f8e#1618302016364"  rotation="0"  lock="0"  sizeLock="0"  contentLock="0"  wantsDrops="0"  autoFitContents="0"  autoMinimumSize="1"  padding="5,5,5,5"  z="39" >
           <Content>&amp;#xA;&amp;#xA;    &amp;lt;p style=&amp;quot;margin-top:0;&amp;quot;&amp;gt;&amp;#xA;      : &amp;lt;input type=&amp;quot;fjml&amp;quot; value=&amp;quot;%3CStatistic+dataset%3D%223%22++originalDataset%3D%223%22++path%3D%22%E6%B7%8B%E5%B7%B4%E7%BB%86%E8%83%9E%2F%E5%8D%95%E7%BB%86%E8%83%9E%2FCell+Cycle%22++name%3D%22plat.prolif.rms%22+%2F%3E&amp;quot;&amp;gt;&amp;#xA;    &amp;lt;/p&amp;gt;&amp;#xA;    &amp;lt;p style=&amp;quot;margin-top:0;&amp;quot;&amp;gt;&amp;#xA;      &amp;lt;b&amp;gt;%G1 &amp;lt;/b&amp;gt;: &amp;lt;input type=&amp;quot;fjml&amp;quot; value=&amp;quot;%3CStatistic+dataset%3D%223%22++originalDataset%3D%223%22++path%3D%22%E6%B7%8B%E5%B7%B4%E7%BB%86%E8%83%9E%2F%E5%8D%95%E7%BB%86%E8%83%9E%2FCell+Cycle%22++name%3D%22cc.stats.g1.percent%22+%2F%3E&amp;quot;&amp;gt;&amp;#xA;    &amp;lt;/p&amp;gt;&amp;#xA;    &amp;lt;p style=&amp;quot;margin-top:0;&amp;quot;&amp;gt;&amp;#xA;      &amp;lt;b&amp;gt;%S &amp;lt;/b&amp;gt;: &amp;lt;input type=&amp;quot;fjml&amp;quot; value=&amp;quot;%3CStatistic+dataset%3D%223%22++originalDataset%3D%223%22++path%3D%22%E6%B7%8B%E5%B7%B4%E7%BB%86%E8%83%9E%2F%E5%8D%95%E7%BB%86%E8%83%9E%2FCell+Cycle%22++name%3D%22cc.stats.s.percent%22+%2F%3E&amp;quot;&amp;gt;&amp;#xA;    &amp;lt;/p&amp;gt;&amp;#xA;    &amp;lt;p style=&amp;quot;margin-top:0;&amp;quot;&amp;gt;&amp;#xA;      &amp;lt;b&amp;gt;%G2 &amp;lt;/b&amp;gt;: &amp;lt;input type=&amp;quot;fjml&amp;quot; value=&amp;quot;%3CStatistic+dataset%3D%223%22++originalDataset%3D%223%22++path%3D%22%E6%B7%8B%E5%B7%B4%E7%BB%86%E8%83%9E%2F%E5%8D%95%E7%BB%86%E8%83%9E%2FCell+Cycle%22++name%3D%22cc.stats.g2.percent%22+%2F%3E&amp;quot;&amp;gt;&amp;#xA;    &amp;lt;/p&amp;gt;&amp;#xA;    &amp;lt;p style=&amp;quot;margin-top:0;&amp;quot;&amp;gt;&amp;#xA;      &amp;lt;b&amp;gt;G1 Mean &amp;lt;/b&amp;gt;: &amp;lt;input type=&amp;quot;fjml&amp;quot; value=&amp;quot;%3CStatistic+dataset%3D%223%22++originalDataset%3D%223%22++path%3D%22%E6%B7%8B%E5%B7%B4%E7%BB%86%E8%83%9E%2F%E5%8D%95%E7%BB%86%E8%83%9E%2FCell+Cycle%22++name%3D%22cc.stats.g1.mean%22+%2F%3E&amp;quot;&amp;gt;&amp;#xA;    &amp;lt;/p&amp;gt;&amp;#xA;    &amp;lt;p style=&amp;quot;margin-top:0;&amp;quot;&amp;gt;&amp;#xA;      &amp;lt;b&amp;gt;G2 Mean &amp;lt;/b&amp;gt;: &amp;lt;input type=&amp;quot;fjml&amp;quot; value=&amp;quot;%3CStatistic+dataset%3D%223%22++originalDataset%3D%223%22++path%3D%22%E6%B7%8B%E5%B7%B4%E7%BB%86%E8%83%9E%2F%E5%8D%95%E7%BB%86%E8%83%9E%2FCell+Cycle%22++name%3D%22cc.stats.g2.mean%22+%2F%3E&amp;quot;&amp;gt;&amp;#xA;    &amp;lt;/p&amp;gt;&amp;#xA;    &amp;lt;p style=&amp;quot;margin-top:0;&amp;quot;&amp;gt;&amp;#xA;      &amp;lt;b&amp;gt;G1 CV &amp;lt;/b&amp;gt;: &amp;lt;input type=&amp;quot;fjml&amp;quot; value=&amp;quot;%3CStatistic+dataset%3D%223%22++originalDataset%3D%223%22++path%3D%22%E6%B7%8B%E5%B7%B4%E7%BB%86%E8%83%9E%2F%E5%8D%95%E7%BB%86%E8%83%9E%2FCell+Cycle%22++name%3D%22cc.stats.g1.cv%22+%2F%3E&amp;quot;&amp;gt;&amp;#xA;    &amp;lt;/p&amp;gt;&amp;#xA;    &amp;lt;p style=&amp;quot;margin-top:0;&amp;quot;&amp;gt;&amp;#xA;      &amp;lt;b&amp;gt;G2 CV &amp;lt;/b&amp;gt;: &amp;lt;input type=&amp;quot;fjml&amp;quot; value=&amp;quot;%3CStatistic+dataset%3D%223%22++originalDataset%3D%223%22++path%3D%22%E6%B7%8B%E5%B7%B4%E7%BB%86%E8%83%9E%2F%E5%8D%95%E7%BB%86%E8%83%9E%2FCell+Cycle%22++name%3D%22cc.stats.g2.cv%22+%2F%3E&amp;quot;&amp;gt;&amp;#xA;    &amp;lt;/p&amp;gt;&amp;#xA;    &amp;lt;p style=&amp;quot;margin-top:0;&amp;quot;&amp;gt;&amp;#xA;      &amp;lt;b&amp;gt;% less G1 &amp;lt;/b&amp;gt;: &amp;lt;input type=&amp;quot;fjml&amp;quot; value=&amp;quot;%3CStatistic+dataset%3D%223%22++originalDataset%3D%223%22++path%3D%22%E6%B7%8B%E5%B7%B4%E7%BB%86%E8%83%9E%2F%E5%8D%95%E7%BB%86%E8%83%9E%2FCell+Cycle%22++name%3D%22cc.stats.g1.sub.percent%22+%2F%3E&amp;quot;&amp;gt;&amp;#xA;    &amp;lt;/p&amp;gt;&amp;#xA;    &amp;lt;p style=&amp;quot;margin-top:0;&amp;quot;&amp;gt;&amp;#xA;      &amp;lt;b&amp;gt;% greater G2 &amp;lt;/b&amp;gt;: &amp;lt;input type=&amp;quot;fjml&amp;quot; value=&amp;quot;%3CStatistic+dataset%3D%223%22++originalDataset%3D%223%22++path%3D%22%E6%B7%8B%E5%B7%B4%E7%BB%86%E8%83%9E%2F%E5%8D%95%E7%BB%86%E8%83%9E%2FCell+Cycle%22++name%3D%22cc.stats.g2.super.percent%22+%2F%3E&amp;quot;&amp;gt;&amp;#xA;    &amp;lt;/p&amp;gt;&amp;#xA;</Content>
         </StyledText>
         <ChartData x="894"  y="114"  width="0"  height="0"  lineWeight="Hairline"  fill="#ffffff"  stroke="#000000"  lineStyle="Solid"  gradientColor="#808080"  gradientStyle="le.gradientstyle.none"  enabled="1"  xScale="1"  yScale="1"  aspectRatioLock="0"  alpha="1"  figID="com.treestar.flowjo.charting.FigChartBox@6b5065c2#1618305784819"  rotation="0"  lock="0"  sizeLock="0"  contentLock="0"  wantsDrops="0"  dependents="1"  showSampleName="1"  showFullPath="1"  showFreq="0"  showCount="1"  showPopulationName="1"  showGraphTitle="0"  showMedians="0"  useShortName="1"  showKeyword="0"  keyword=""  showStatistic="0"  statistic=""  offsetHistograms="0"  offsetX="0"  offsetY="0"  flipH="0"  flipV="0"  showAdjunctHistograms="0"  scaleH="1"  scaleV="1"  panelIndex="-1"  z="40" >
           <Graph smoothing="1"  backColor="#ffffff"  foreColor="#000000"  heatMapStatParameter="PI-A"  type="Histogram"  fast="1" >
             <Axis dimension="x"  name="PI-A"  label=""  auto="auto" />
             <Axis dimension="y"  name=""  label=""  auto="auto" />
             <GraphSettings level="5%"  smoothingHighResolution="1"  contourHighResolution="1"  histogramSmoothingCount="0"  graphResolution="256"  showOutliers="0"  drawLargeDots="0"  dotsToDraw="8000"  tint="le.chartfill.tinted.40"  lineWeight="le.lineweight.normal"  lineStyle="le.linestyle.solid" />
             <GraphEnvironment showGrid="0"  showAxes="tnlTNL"  showGates="1"  showFreqOnPlots="1"  showGateNameOnPlots="1"  showMedians="0"  showUncomped="0"  addEventParam="0"  lastYAxisName="" >
               <TextTraits font="SansSerif"  size="11"  name="Labels"  style="plain"  color="#000000"  background="#00ffffff"  just="left" />
               <TextTraits font="SansSerif"  size="11"  name="LayoutGates"  style="plain"  color="#000000"  background="#00ffffff"  just="left" />
               <TextTraits font="SansSerif"  size="9"  name="Numbers"  style="plain"  color="#000000"  background="#00ffffff"  just="left" />
               <TextTraits font="SansSerif"  size="9"  name="Legend"  style="plain"  color="#000000"  background="#00ffffff"  just="left" />
               <WindowPosition x="653"  y="142"  width="390"  height="622"  displayed="0"  panelState="---" />
             </GraphEnvironment>
           </Graph>
           <Annotation lineWeight="NoLine"  fill="#00ffffff"  stroke="#808080"  lineStyle="Solid"  gradientColor="#808080"  gradientStyle="le.gradientstyle.none"  enabled="1"  xScale="1"  yScale="1"  aspectRatioLock="0"  alpha="1"  figID="com.treestar.flowjo.charting.FigChartAnnotation@42ba5825#1618305784820"  rotation="0"  lock="0"  sizeLock="0"  contentLock="0"  wantsDrops="0"  autoFitContents="0"  autoMinimumSize="1"  padding="5,5,5,5" >
             <Content>&amp;lt;font face=&amp;quot;SansSerif&amp;quot; color=&amp;quot;#000000&amp;quot; style=&amp;quot;font-size:11pt;&amp;quot;&amp;gt;&amp;#xA;&amp;lt;/font&amp;gt;&amp;#xA;    &amp;lt;p style=&amp;quot;margin-top:0; text-align:left;&amp;quot;&amp;gt;&amp;#xA;      &amp;lt;font face=&amp;quot;SansSerif&amp;quot; color=&amp;quot;#000000&amp;quot; style=&amp;quot;font-size:11pt;&amp;quot;&amp;gt;&amp;lt;input type=&amp;quot;fjml&amp;quot; value=&amp;quot;%3CAnno+name%3D%22fj.anno.samplename%22+%2F%3E&amp;quot; style=&amp;quot;font-family:SansSerif; color:#000000; font-weight:normal; font-style:;&amp;quot;&amp;gt;&amp;#xA;      &amp;#xA;&amp;lt;/font&amp;gt;    &amp;lt;/p&amp;gt;&amp;#xA;    &amp;lt;p style=&amp;quot;margin-top:0; text-align:left;&amp;quot;&amp;gt;&amp;#xA;      &amp;lt;font face=&amp;quot;SansSerif&amp;quot; color=&amp;quot;#000000&amp;quot; style=&amp;quot;font-size:11pt;&amp;quot;&amp;gt;&amp;lt;input type=&amp;quot;fjml&amp;quot; value=&amp;quot;%3CAnno+name%3D%22fj.anno.popname%22+%2F%3E&amp;quot; style=&amp;quot;font-family:SansSerif; color:#000000; font-weight:normal; font-style:;&amp;quot;&amp;gt;&amp;#xA;      &amp;#xA;&amp;lt;/font&amp;gt;    &amp;lt;/p&amp;gt;&amp;#xA;    &amp;lt;p style=&amp;quot;margin-top:0; text-align:left;&amp;quot;&amp;gt;&amp;#xA;      &amp;lt;font face=&amp;quot;SansSerif&amp;quot; color=&amp;quot;#000000&amp;quot; style=&amp;quot;font-size:11pt;&amp;quot;&amp;gt;&amp;lt;input type=&amp;quot;fjml&amp;quot; value=&amp;quot;%3CStatistic+name%3D%22Count%22++id%3D%22%22++ancestor%3D%22%22+%2F%3E&amp;quot; style=&amp;quot;font-family:SansSerif; color:#000000; font-weight:normal; font-style:;&amp;quot;&amp;gt;&amp;#xA;&amp;lt;/font&amp;gt;    &amp;lt;/p&amp;gt;&amp;#xA;</Content>
             <WindowPosition x="0"  y="340"  width="158"  height="52"  displayed="0"  panelState="" />
           </Annotation>
           <Legend lineWeight="Hairline"  fill="#ffffff"  stroke="#000000"  lineStyle="Solid"  gradientColor="#808080"  gradientStyle="le.gradientstyle.none"  enabled="1"  xScale="1"  yScale="1"  aspectRatioLock="0"  alpha="1"  figID="com.treestar.flowjo.charting.legend.FigLegend@57261ad9#1618305784820"  rotation="0"  lock="0"  sizeLock="0"  contentLock="0"  wantsDrops="0"  rows="5"  columns="4"  drawGrid="1"  autoFitContents="0"  showHeader="1" >
             <RowSizes>
               <Size index="0"  value="15" />
               <Size index="1"  value="15" />
               <Size index="2"  value="15" />
               <Size index="3"  value="15" />
               <Size index="4"  value="15" />
             </RowSizes>
             <ColSizes>
               <Size index="0"  value="15" />
               <Size index="1"  value="131" />
               <Size index="2"  value="44" />
               <Size index="3"  value="34" />
             </ColSizes>
             <WindowPosition x="280"  y="0"  width="224"  height="75"  displayed="1"  panelState="" />
             <Columns>
               <Anno name="fj.anno.samplename" />
               <Anno name="fj.anno.popname" />
               <Statistic name="Count"  id=""  ancestor="" />
             </Columns>
           </Legend>
           <Ancestry lineWeight="Hairline"  fill="#ffffff"  stroke="#000000"  lineStyle="Solid"  gradientColor="#808080"  gradientStyle="le.gradientstyle.none"  enabled="1"  xScale="1"  yScale="1"  aspectRatioLock="0"  alpha="1"  figID="com.treestar.flowjo.charting.FigChartRow@58501dc2#1618305784819"  rotation="0"  lock="0"  sizeLock="0"  contentLock="0"  wantsDrops="0"  backgating="0"  horizontal="0"  backgatingLargeDots="0"  backgatingContours="0" >
             <WindowPosition x="0"  y="0"  width="0"  height="1"  displayed="0"  panelState="" />
           </Ancestry>
           <Multigraph lineWeight="NoLine"  fill="#00ffffff"  stroke="#000000"  lineStyle="Solid"  gradientColor="#808080"  gradientStyle="le.gradientstyle.none"  enabled="1"  xScale="1"  yScale="1"  aspectRatioLock="1"  alpha="1"  figID="com.treestar.flowjo.charting.FigChartGrid@30460d7f#1618305784820"  rotation="0"  lock="0"  sizeLock="0"  contentLock="0"  wantsDrops="0"  annoOffsetX="0"  annoOffsetY="0"  type="NONE"  rows="0"  columns="0" >
             <WindowPosition x="0"  y="0"  width="0"  height="1"  displayed="0"  panelState="" />
             <Parameters/>
           </Multigraph>
           <PopModelList>
             <DataLayer path="淋巴细胞/单细胞"  panelValue="1"  discriminatorValue=""  sampleGMID="3"  sampleID="4" >
               <LegendSpec color="#66ff33"  text=""  chartFill="le.chartfill.tinted.40"  lineWeight="Normal"  lineStyle="Solid"  control="0" />
             </DataLayer>
             <DataLayer path="淋巴细胞/单细胞"  panelValue="1"  discriminatorValue=""  sampleGMID="2"  sampleID="3" >
               <LegendSpec color="#ff9933"  text=""  chartFill="le.chartfill.tinted.40"  lineWeight="Normal"  lineStyle="Solid"  control="0" />
             </DataLayer>
             <DataLayer path="淋巴细胞/单细胞"  panelValue="1"  discriminatorValue=""  sampleGMID="1"  sampleID="2" >
               <LegendSpec color="#00ccff"  text=""  chartFill="le.chartfill.tinted.40"  lineWeight="Normal"  lineStyle="Solid"  control="0" />
             </DataLayer>
             <DataLayer path="淋巴细胞/单细胞"  panelValue="1"  discriminatorValue=""  sampleGMID="0"  sampleID="1" >
               <LegendSpec color="#ff3333"  text=""  chartFill="le.chartfill.tinted.40"  lineWeight="Normal"  lineStyle="Solid"  control="0" />
             </DataLayer>
           </PopModelList>
           <WindowPosition x="894"  y="114"  width="256"  height="256"  displayed="1"  panelState="" />
         </ChartData>
       </FigList>
     </Layout>
     <WindowPosition x="540"  y="140"  width="900"  height="600" />
   </LayoutEditor>
   <Scripts>
     <Script lang="text/javascript"  name="New Script    " />
   </Scripts>
   <Experiment>
     <PlateModel name="盘子"  color="#00ffffff"  rows="8"  columns="12"  plateID="00000"  expID="000-00000"  format="Plate"  showNEntries="1"  peHeatmap="1"  peShowEnums="1"  peThickBorders="1" >
       <PrintLayout flipPattern0="0"  rows="1"  columns="1"  padding="36"  header=""  footer=""  headerActive="0"  footerActive="0"  scalingMode="fj.print.scale.none"  scaling="1"  orientation="1"  width="595.2744"  height="841.8888"  imageableX="72"  imageableY="72"  imageableWidth="451.2744"  imageableHeight="697.8888" />
     </PlateModel>
     <PlateEditorState>
       <KeywordList>
         <Keyword attribute="Assay"  value="GFP Reporter" />
         <Keyword attribute="Time point"  value="24hr" />
         <Keyword attribute="Treatment &quot;Drug A&quot;"  value="10ug/L" />
       </KeywordList>
       <StagingArea>
         <StagingWell/>
         <StagingWell/>
         <StagingWell/>
         <StagingWell/>
       </StagingArea>
     </PlateEditorState>
   </Experiment>
   <Exports/>
   <SOPS/>
   <experiment/>
 </Workspace>
