# Supplementary material for: Protein Lactylation Critically Regulates Energy Metabolism in the Protozoan Parasite Trypanosoma brucei
Source: Front Cell Dev Biol. 2021 Oct 14;9:719720. doi: 10.3389/fcell.2021.719720 (PMC8551762; doi:10.3389/fcell.2021.719720)
Supplement: Supplementary file 5 [file Data_Sheet_5.ZIP]

Archive with 302 entries (270 files):
- Original Data 3-IFA/
- Original Data 3-IFA/03 Oxamate/
- Original Data 3-IFA/.DS_Store
- __MACOSX/Original Data 3-IFA/._.DS_Store
- Original Data 3-IFA/02 2-DG/
- Original Data 3-IFA/Fluorescence intensity statistics/
- Original Data 3-IFA/01 Glucose/
- Original Data 3-IFA/03 Oxamate/5 mM/
- Original Data 3-IFA/03 Oxamate/.DS_Store
- __MACOSX/Original Data 3-IFA/03 Oxamate/._.DS_Store
- Original Data 3-IFA/03 Oxamate/0 mM/
- Original Data 3-IFA/03 Oxamate/Negative/
- Original Data 3-IFA/03 Oxamate/20 mM/
- Original Data 3-IFA/03 Oxamate/10 mM/
- Original Data 3-IFA/02 2-DG/1 mM/
- Original Data 3-IFA/02 2-DG/5 mM/
- Original Data 3-IFA/02 2-DG/.DS_Store
- __MACOSX/Original Data 3-IFA/02 2-DG/._.DS_Store
- Original Data 3-IFA/02 2-DG/0 mM/
- Original Data 3-IFA/02 2-DG/Negative/
- Original Data 3-IFA/02 2-DG/10 mM/
- Original Data 3-IFA/Fluorescence intensity statistics/Results-Oxamate.csv
- Original Data 3-IFA/Fluorescence intensity statistics/Oxamate 10 mM/
- Original Data 3-IFA/Fluorescence intensity statistics/Results-2-DG.csv
- __MACOSX/Original Data 3-IFA/Fluorescence intensity statistics/._Results-2-DG.csv
- Original Data 3-IFA/Fluorescence intensity statistics/Oxamate 20 mM/
- Original Data 3-IFA/Fluorescence intensity statistics/.DS_Store
- __MACOSX/Original Data 3-IFA/Fluorescence intensity statistics/._.DS_Store
- Original Data 3-IFA/Fluorescence intensity statistics/2-DG 10 mM/
- Original Data 3-IFA/Fluorescence intensity statistics/Glucose 25 mM/
- Original Data 3-IFA/Fluorescence intensity statistics/Glucose.pdf
- __MACOSX/Original Data 3-IFA/Fluorescence intensity statistics/._Glucose.pdf
- Original Data 3-IFA/Fluorescence intensity statistics/Glucose 1 mM/
- Original Data 3-IFA/Fluorescence intensity statistics/Glucose 5 mM/
- Original Data 3-IFA/Fluorescence intensity statistics/Results-Glucose.csv
- Original Data 3-IFA/Fluorescence intensity statistics/Oxamate.pdf
- __MACOSX/Original Data 3-IFA/Fluorescence intensity statistics/._Oxamate.pdf
- Original Data 3-IFA/Fluorescence intensity statistics/Glucose 0 mM/
- Original Data 3-IFA/Fluorescence intensity statistics/2-DG.pdf
- __MACOSX/Original Data 3-IFA/Fluorescence intensity statistics/._2-DG.pdf
- Original Data 3-IFA/Fluorescence intensity statistics/2-DG 1 mM/
- Original Data 3-IFA/Fluorescence intensity statistics/Oxamate 5 mM/
- Original Data 3-IFA/Fluorescence intensity statistics/2-DG 5 mM/
- Original Data 3-IFA/Fluorescence intensity statistics/Fluorescence intensity statistics.pzfx
- __MACOSX/Original Data 3-IFA/Fluorescence intensity statistics/._Fluorescence intensity statistics.pzfx
- Original Data 3-IFA/Fluorescence intensity statistics/Oxamate 0 mM/
- Original Data 3-IFA/Fluorescence intensity statistics/2-DG 0 mM/
- Original Data 3-IFA/01 Glucose/1 mM/
- Original Data 3-IFA/01 Glucose/5 mM/
- Original Data 3-IFA/01 Glucose/.DS_Store
- __MACOSX/Original Data 3-IFA/01 Glucose/._.DS_Store
- Original Data 3-IFA/01 Glucose/0 mM/
- Original Data 3-IFA/01 Glucose/Negative/
- Original Data 3-IFA/01 Glucose/25 mM/
- Original Data 3-IFA/03 Oxamate/5 mM/Project20200710_0711-S5-2_z0_ch00.tif
- Original Data 3-IFA/03 Oxamate/5 mM/Project20200710_0711-S5-2_z0_ch03.tif
- Original Data 3-IFA/03 Oxamate/5 mM/Project20200710_0711-S5-2_z0_ch02.tif
- __MACOSX/Original Data 3-IFA/03 Oxamate/5 mM/._Project20200710_0711-S5-2_z0_ch02.tif
- Original Data 3-IFA/03 Oxamate/5 mM/.DS_Store
- __MACOSX/Original Data 3-IFA/03 Oxamate/5 mM/._.DS_Store
- Original Data 3-IFA/03 Oxamate/5 mM/Project20200710_0711-S0-2_z0_ch01.tif
- Original Data 3-IFA/03 Oxamate/0 mM/.DS_Store
- __MACOSX/Original Data 3-IFA/03 Oxamate/0 mM/._.DS_Store
- Original Data 3-IFA/03 Oxamate/0 mM/Project20200710_0711-S0-2_z0_ch00.tif
- Original Data 3-IFA/03 Oxamate/0 mM/Project20200710_0711-S0-2_z0_ch01.tif
- Original Data 3-IFA/03 Oxamate/0 mM/Project20200710_0711-S0-2_z0_ch03.tif
- Original Data 3-IFA/03 Oxamate/0 mM/Project20200710_0711-S0-2_z0_ch02.tif
- __MACOSX/Original Data 3-IFA/03 Oxamate/0 mM/._Project20200710_0711-S0-2_z0_ch02.tif
- Original Data 3-IFA/03 Oxamate/Negative/Project20200710_b-2_z0_ch00.tif
- __MACOSX/Original Data 3-IFA/03 Oxamate/Negative/._Project20200710_b-2_z0_ch00.tif
- Original Data 3-IFA/03 Oxamate/Negative/Project20200710_b-2_z0_ch01.tif
- __MACOSX/Original Data 3-IFA/03 Oxamate/Negative/._Project20200710_b-2_z0_ch01.tif
- Original Data 3-IFA/03 Oxamate/Negative/Project20200710_b-2_z0_ch02.tif
- __MACOSX/Original Data 3-IFA/03 Oxamate/Negative/._Project20200710_b-2_z0_ch02.tif
- Original Data 3-IFA/03 Oxamate/Negative/.DS_Store
- __MACOSX/Original Data 3-IFA/03 Oxamate/Negative/._.DS_Store
- Original Data 3-IFA/03 Oxamate/20 mM/.DS_Store
- __MACOSX/Original Data 3-IFA/03 Oxamate/20 mM/._.DS_Store
- Original Data 3-IFA/03 Oxamate/20 mM/Project20200710_0711-S20-6_z0_ch00.tif
- __MACOSX/Original Data 3-IFA/03 Oxamate/20 mM/._Project20200710_0711-S20-6_z0_ch00.tif
- Original Data 3-IFA/03 Oxamate/20 mM/Project20200710_0711-S20-6_z0_ch01.tif
- __MACOSX/Original Data 3-IFA/03 Oxamate/20 mM/._Project20200710_0711-S20-6_z0_ch01.tif
- Original Data 3-IFA/03 Oxamate/20 mM/Project20200710_0711-S20-6_z0_ch03.tif
- __MACOSX/Original Data 3-IFA/03 Oxamate/20 mM/._Project20200710_0711-S20-6_z0_ch03.tif
- Original Data 3-IFA/03 Oxamate/20 mM/Project20200710_0711-S20-6_z0_ch02.tif
- __MACOSX/Original Data 3-IFA/03 Oxamate/20 mM/._Project20200710_0711-S20-6_z0_ch02.tif
- Original Data 3-IFA/03 Oxamate/10 mM/Project20200710_0711-S10-3_z0_ch02.tif
- __MACOSX/Original Data 3-IFA/03 Oxamate/10 mM/._Project20200710_0711-S10-3_z0_ch02.tif
- Original Data 3-IFA/03 Oxamate/10 mM/.DS_Store
- __MACOSX/Original Data 3-IFA/03 Oxamate/10 mM/._.DS_Store
- Original Data 3-IFA/03 Oxamate/10 mM/Project20200710_0711-S10-3_z0_ch03.tif
- Original Data 3-IFA/03 Oxamate/10 mM/Project20200710_0711-S10-3_z0_ch01.tif
- Original Data 3-IFA/03 Oxamate/10 mM/Project20200710_0711-S10-3_z0_ch00.tif
- Original Data 3-IFA/02 2-DG/1 mM/Project20200710_0715-D1-3_z0_ch03.tif
- Original Data 3-IFA/02 2-DG/1 mM/.DS_Store
- __MACOSX/Original Data 3-IFA/02 2-DG/1 mM/._.DS_Store
- Original Data 3-IFA/02 2-DG/1 mM/Project20200710_0715-D1-3_z0_ch02.tif
- __MACOSX/Original Data 3-IFA/02 2-DG/1 mM/._Project20200710_0715-D1-3_z0_ch02.tif
- Original Data 3-IFA/02 2-DG/1 mM/Project20200710_0715-D1-3_z0_ch00.tif
- Original Data 3-IFA/02 2-DG/1 mM/Project20200710_0715-D1-3_z0_ch01.tif
- Original Data 3-IFA/02 2-DG/5 mM/.DS_Store
- __MACOSX/Original Data 3-IFA/02 2-DG/5 mM/._.DS_Store
- Original Data 3-IFA/02 2-DG/5 mM/Project20200710_0715-D5-8_z0_ch01.tif
- __MACOSX/Original Data 3-IFA/02 2-DG/5 mM/._Project20200710_0715-D5-8_z0_ch01.tif
- Original Data 3-IFA/02 2-DG/5 mM/Project20200710_0715-D5-8_z0_ch00.tif
- __MACOSX/Original Data 3-IFA/02 2-DG/5 mM/._Project20200710_0715-D5-8_z0_ch00.tif
- Original Data 3-IFA/02 2-DG/5 mM/Project20200710_0715-D5-8_z0_ch02.tif
- __MACOSX/Original Data 3-IFA/02 2-DG/5 mM/._Project20200710_0715-D5-8_z0_ch02.tif
- Original Data 3-IFA/02 2-DG/5 mM/Project20200710_0715-D5-8_z0_ch03.tif
- __MACOSX/Original Data 3-IFA/02 2-DG/5 mM/._Project20200710_0715-D5-8_z0_ch03.tif
- Original Data 3-IFA/02 2-DG/0 mM/.DS_Store
- __MACOSX/Original Data 3-IFA/02 2-DG/0 mM/._.DS_Store
- Original Data 3-IFA/02 2-DG/0 mM/Project20200710_0715-D0-5_z0_ch03.tif
- Original Data 3-IFA/02 2-DG/0 mM/Project20200710_0715-D0-5_z0_ch02.tif
- __MACOSX/Original Data 3-IFA/02 2-DG/0 mM/._Project20200710_0715-D0-5_z0_ch02.tif
- Original Data 3-IFA/02 2-DG/0 mM/Project20200710_0715-D0-5_z0_ch00.tif
- __MACOSX/Original Data 3-IFA/02 2-DG/0 mM/._Project20200710_0715-D0-5_z0_ch00.tif
- Original Data 3-IFA/02 2-DG/0 mM/Project20200710_0715-D0-5_z0_ch01.tif
- Original Data 3-IFA/02 2-DG/Negative/.DS_Store
- __MACOSX/Original Data 3-IFA/02 2-DG/Negative/._.DS_Store
- Original Data 3-IFA/02 2-DG/Negative/Project20200710_0715-N-2_z0_ch00.tif
- __MACOSX/Original Data 3-IFA/02 2-DG/Negative/._Project20200710_0715-N-2_z0_ch00.tif
- Original Data 3-IFA/02 2-DG/Negative/Project20200710_0715-N-2_z0_ch02.tif
- __MACOSX/Original Data 3-IFA/02 2-DG/Negative/._Project20200710_0715-N-2_z0_ch02.tif
- Original Data 3-IFA/02 2-DG/Negative/Project20200710_0715-N-2_z0_ch03.tif
- __MACOSX/Original Data 3-IFA/02 2-DG/Negative/._Project20200710_0715-N-2_z0_ch03.tif
- Original Data 3-IFA/02 2-DG/10 mM/.DS_Store
- __MACOSX/Original Data 3-IFA/02 2-DG/10 mM/._.DS_Store
- Original Data 3-IFA/02 2-DG/10 mM/Project20200710_0715-D10-6_z0_ch02.tif
- __MACOSX/Original Data 3-IFA/02 2-DG/10 mM/._Project20200710_0715-D10-6_z0_ch02.tif
- Original Data 3-IFA/02 2-DG/10 mM/Project20200710_0715-D10-6_z0_ch03.tif
- __MACOSX/Original Data 3-IFA/02 2-DG/10 mM/._Project20200710_0715-D10-6_z0_ch03.tif
- Original Data 3-IFA/02 2-DG/10 mM/Project20200710_0715-D10-6_z0_ch01.tif
- __MACOSX/Original Data 3-IFA/02 2-DG/10 mM/._Project20200710_0715-D10-6_z0_ch01.tif
- Original Data 3-IFA/02 2-DG/10 mM/Project20200710_0715-D10-6_z0_ch00.tif
- __MACOSX/Original Data 3-IFA/02 2-DG/10 mM/._Project20200710_0715-D10-6_z0_ch00.tif
- Original Data 3-IFA/Fluorescence intensity statistics/Oxamate 10 mM/10.tif
- Original Data 3-IFA/Fluorescence intensity statistics/Oxamate 10 mM/11.tif
- Original Data 3-IFA/Fluorescence intensity statistics/Oxamate 10 mM/9.tif
- Original Data 3-IFA/Fluorescence intensity statistics/Oxamate 10 mM/8.tif
- Original Data 3-IFA/Fluorescence intensity statistics/Oxamate 10 mM/Results-S10.csv
- Original Data 3-IFA/Fluorescence intensity statistics/Oxamate 10 mM/3.tif
- Original Data 3-IFA/Fluorescence intensity statistics/Oxamate 10 mM/2.tif
- Original Data 3-IFA/Fluorescence intensity statistics/Oxamate 10 mM/1.tif
- Original Data 3-IFA/Fluorescence intensity statistics/Oxamate 10 mM/5.tif
- Original Data 3-IFA/Fluorescence intensity statistics/Oxamate 10 mM/4.tif
- Original Data 3-IFA/Fluorescence intensity statistics/Oxamate 10 mM/6.tif
- Original Data 3-IFA/Fluorescence intensity statistics/Oxamate 10 mM/7.tif
- Original Data 3-IFA/Fluorescence intensity statistics/Oxamate 20 mM/10.tif
- Original Data 3-IFA/Fluorescence intensity statistics/Oxamate 20 mM/9.tif
- Original Data 3-IFA/Fluorescence intensity statistics/Oxamate 20 mM/8.tif
- Original Data 3-IFA/Fluorescence intensity statistics/Oxamate 20 mM/3.tif
- Original Data 3-IFA/Fluorescence intensity statistics/Oxamate 20 mM/Results-S20.csv
- Original Data 3-IFA/Fluorescence intensity statistics/Oxamate 20 mM/2.tif
- Original Data 3-IFA/Fluorescence intensity statistics/Oxamate 20 mM/1.tif
- Original Data 3-IFA/Fluorescence intensity statistics/Oxamate 20 mM/5.tif
- Original Data 3-IFA/Fluorescence intensity statistics/Oxamate 20 mM/4.tif
- Original Data 3-IFA/Fluorescence intensity statistics/Oxamate 20 mM/6.tif
- Original Data 3-IFA/Fluorescence intensity statistics/Oxamate 20 mM/7.tif
- Original Data 3-IFA/Fluorescence intensity statistics/2-DG 10 mM/10.tif
- Original Data 3-IFA/Fluorescence intensity statistics/2-DG 10 mM/9.tif
- Original Data 3-IFA/Fluorescence intensity statistics/2-DG 10 mM/8.tif
- Original Data 3-IFA/Fluorescence intensity statistics/2-DG 10 mM/Results-D10.csv
- Original Data 3-IFA/Fluorescence intensity statistics/2-DG 10 mM/3.tif
- Original Data 3-IFA/Fluorescence intensity statistics/2-DG 10 mM/2.tif
- Original Data 3-IFA/Fluorescence intensity statistics/2-DG 10 mM/1.tif
- Original Data 3-IFA/Fluorescence intensity statistics/2-DG 10 mM/5.tif
- Original Data 3-IFA/Fluorescence intensity statistics/2-DG 10 mM/4.tif
- Original Data 3-IFA/Fluorescence intensity statistics/2-DG 10 mM/6.tif
- Original Data 3-IFA/Fluorescence intensity statistics/2-DG 10 mM/7.tif
- Original Data 3-IFA/Fluorescence intensity statistics/Glucose 25 mM/Results-G25.csv
- Original Data 3-IFA/Fluorescence intensity statistics/Glucose 25 mM/3.tif
- Original Data 3-IFA/Fluorescence intensity statistics/Glucose 25 mM/2.tif
- Original Data 3-IFA/Fluorescence intensity statistics/Glucose 25 mM/1.tif
- Original Data 3-IFA/Fluorescence intensity statistics/Glucose 25 mM/5.tif
- Original Data 3-IFA/Fluorescence intensity statistics/Glucose 25 mM/4.tif
- Original Data 3-IFA/Fluorescence intensity statistics/Glucose 25 mM/6.tif
- Original Data 3-IFA/Fluorescence intensity statistics/Glucose 1 mM/8.tif
- Original Data 3-IFA/Fluorescence intensity statistics/Glucose 1 mM/Results-G1.csv
- Original Data 3-IFA/Fluorescence intensity statistics/Glucose 1 mM/3.tif
- Original Data 3-IFA/Fluorescence intensity statistics/Glucose 1 mM/2.tif
- Original Data 3-IFA/Fluorescence intensity statistics/Glucose 1 mM/1.tif
- Original Data 3-IFA/Fluorescence intensity statistics/Glucose 1 mM/5.tif
- Original Data 3-IFA/Fluorescence intensity statistics/Glucose 1 mM/4.tif
- Original Data 3-IFA/Fluorescence intensity statistics/Glucose 1 mM/6.tif
- Original Data 3-IFA/Fluorescence intensity statistics/Glucose 1 mM/7.tif
- Original Data 3-IFA/Fluorescence intensity statistics/Glucose 5 mM/9.tif
- Original Data 3-IFA/Fluorescence intensity statistics/Glucose 5 mM/Results-G5.csv
- Original Data 3-IFA/Fluorescence intensity statistics/Glucose 5 mM/8.tif
- Original Data 3-IFA/Fluorescence intensity statistics/Glucose 5 mM/3.tif
- Original Data 3-IFA/Fluorescence intensity statistics/Glucose 5 mM/2.tif
- Original Data 3-IFA/Fluorescence intensity statistics/Glucose 5 mM/1.tif
- Original Data 3-IFA/Fluorescence intensity statistics/Glucose 5 mM/5.tif
- Original Data 3-IFA/Fluorescence intensity statistics/Glucose 5 mM/4.tif
- Original Data 3-IFA/Fluorescence intensity statistics/Glucose 5 mM/6.tif
- Original Data 3-IFA/Fluorescence intensity statistics/Glucose 5 mM/7.tif
- Original Data 3-IFA/Fluorescence intensity statistics/Glucose 0 mM/Results-G0.csv
- Original Data 3-IFA/Fluorescence intensity statistics/Glucose 0 mM/3.tif
- Original Data 3-IFA/Fluorescence intensity statistics/Glucose 0 mM/2.tif
- Original Data 3-IFA/Fluorescence intensity statistics/Glucose 0 mM/1.tif
- Original Data 3-IFA/Fluorescence intensity statistics/Glucose 0 mM/5.tif
- Original Data 3-IFA/Fluorescence intensity statistics/Glucose 0 mM/4.tif
- Original Data 3-IFA/Fluorescence intensity statistics/Glucose 0 mM/6.tif
- Original Data 3-IFA/Fluorescence intensity statistics/Glucose 0 mM/7.tif
- Original Data 3-IFA/Fluorescence intensity statistics/2-DG 1 mM/10.tif
- Original Data 3-IFA/Fluorescence intensity statistics/2-DG 1 mM/9.tif
- Original Data 3-IFA/Fluorescence intensity statistics/2-DG 1 mM/8.tif
- Original Data 3-IFA/Fluorescence intensity statistics/2-DG 1 mM/3.tif
- Original Data 3-IFA/Fluorescence intensity statistics/2-DG 1 mM/2.tif
- Original Data 3-IFA/Fluorescence intensity statistics/2-DG 1 mM/Results-D1.csv
- Original Data 3-IFA/Fluorescence intensity statistics/2-DG 1 mM/1.tif
- Original Data 3-IFA/Fluorescence intensity statistics/2-DG 1 mM/5.tif
- Original Data 3-IFA/Fluorescence intensity statistics/2-DG 1 mM/4.tif
- Original Data 3-IFA/Fluorescence intensity statistics/2-DG 1 mM/6.tif
- Original Data 3-IFA/Fluorescence intensity statistics/2-DG 1 mM/7.tif
- Original Data 3-IFA/Fluorescence intensity statistics/Oxamate 5 mM/10.tif
- Original Data 3-IFA/Fluorescence intensity statistics/Oxamate 5 mM/9.tif
- Original Data 3-IFA/Fluorescence intensity statistics/Oxamate 5 mM/8.tif
- Original Data 3-IFA/Fluorescence intensity statistics/Oxamate 5 mM/Results-S5.csv
- Original Data 3-IFA/Fluorescence intensity statistics/Oxamate 5 mM/3.tif
- Original Data 3-IFA/Fluorescence intensity statistics/Oxamate 5 mM/2.tif
- Original Data 3-IFA/Fluorescence intensity statistics/Oxamate 5 mM/1.tif
- Original Data 3-IFA/Fluorescence intensity statistics/Oxamate 5 mM/5.tif
- Original Data 3-IFA/Fluorescence intensity statistics/Oxamate 5 mM/4.tif
- Original Data 3-IFA/Fluorescence intensity statistics/Oxamate 5 mM/6.tif
- Original Data 3-IFA/Fluorescence intensity statistics/Oxamate 5 mM/7.tif
- Original Data 3-IFA/Fluorescence intensity statistics/2-DG 5 mM/10.tif
- Original Data 3-IFA/Fluorescence intensity statistics/2-DG 5 mM/9.tif
- Original Data 3-IFA/Fluorescence intensity statistics/2-DG 5 mM/8.tif
- Original Data 3-IFA/Fluorescence intensity statistics/2-DG 5 mM/3.tif
- Original Data 3-IFA/Fluorescence intensity statistics/2-DG 5 mM/2.tif
- Original Data 3-IFA/Fluorescence intensity statistics/2-DG 5 mM/1.tif
- Original Data 3-IFA/Fluorescence intensity statistics/2-DG 5 mM/5.tif
- Original Data 3-IFA/Fluorescence intensity statistics/2-DG 5 mM/Results-D5.csv
- Original Data 3-IFA/Fluorescence intensity statistics/2-DG 5 mM/4.tif
- __MACOSX/Original Data 3-IFA/Fluorescence intensity statistics/2-DG 5 mM/._4.tif
- Original Data 3-IFA/Fluorescence intensity statistics/2-DG 5 mM/6.tif
- Original Data 3-IFA/Fluorescence intensity statistics/2-DG 5 mM/7.tif
- Original Data 3-IFA/Fluorescence intensity statistics/Oxamate 0 mM/10.tif
- Original Data 3-IFA/Fluorescence intensity statistics/Oxamate 0 mM/9.tif
- Original Data 3-IFA/Fluorescence intensity statistics/Oxamate 0 mM/Results-S0.csv
- Original Data 3-IFA/Fluorescence intensity statistics/Oxamate 0 mM/8.tif
- Original Data 3-IFA/Fluorescence intensity statistics/Oxamate 0 mM/3.tif
- Original Data 3-IFA/Fluorescence intensity statistics/Oxamate 0 mM/2.tif
- Original Data 3-IFA/Fluorescence intensity statistics/Oxamate 0 mM/1.tif
- Original Data 3-IFA/Fluorescence intensity statistics/Oxamate 0 mM/5.tif
- Original Data 3-IFA/Fluorescence intensity statistics/Oxamate 0 mM/4.tif
- Original Data 3-IFA/Fluorescence intensity statistics/Oxamate 0 mM/6.tif
- Original Data 3-IFA/Fluorescence intensity statistics/Oxamate 0 mM/7.tif
- Original Data 3-IFA/Fluorescence intensity statistics/2-DG 0 mM/10.tif
- Original Data 3-IFA/Fluorescence intensity statistics/2-DG 0 mM/9.tif
- Original Data 3-IFA/Fluorescence intensity statistics/2-DG 0 mM/8.tif
- Original Data 3-IFA/Fluorescence intensity statistics/2-DG 0 mM/3.tif
- Original Data 3-IFA/Fluorescence intensity statistics/2-DG 0 mM/2.tif
- __MACOSX/Original Data 3-IFA/Fluorescence intensity statistics/2-DG 0 mM/._2.tif
- Original Data 3-IFA/Fluorescence intensity statistics/2-DG 0 mM/Results-D0.csv
- Original Data 3-IFA/Fluorescence intensity statistics/2-DG 0 mM/1.tif
- __MACOSX/Original Data 3-IFA/Fluorescence intensity statistics/2-DG 0 mM/._1.tif
- Original Data 3-IFA/Fluorescence intensity statistics/2-DG 0 mM/5.tif
- Original Data 3-IFA/Fluorescence intensity statistics/2-DG 0 mM/4.tif
- Original Data 3-IFA/Fluorescence intensity statistics/2-DG 0 mM/6.tif
- Original Data 3-IFA/Fluorescence intensity statistics/2-DG 0 mM/7.tif
- Original Data 3-IFA/01 Glucose/1 mM/Project20200710_G1-3_z0_ch00.tif
- __MACOSX/Original Data 3-IFA/01 Glucose/1 mM/._Project20200710_G1-3_z0_ch00.tif
- Original Data 3-IFA/01 Glucose/1 mM/Project20200710_G1-3_z0_ch01.tif
- __MACOSX/Original Data 3-IFA/01 Glucose/1 mM/._Project20200710_G1-3_z0_ch01.tif
- Original Data 3-IFA/01 Glucose/1 mM/Project20200710_G1-3_z0_ch03.tif
- __MACOSX/Original Data 3-IFA/01 Glucose/1 mM/._Project20200710_G1-3_z0_ch03.tif
- Original Data 3-IFA/01 Glucose/1 mM/Project20200710_G1-3_z0_ch02.tif
- __MACOSX/Original Data 3-IFA/01 Glucose/1 mM/._Project20200710_G1-3_z0_ch02.tif
- Original Data 3-IFA/01 Glucose/1 mM/.DS_Store
- __MACOSX/Original Data 3-IFA/01 Glucose/1 mM/._.DS_Store
- Original Data 3-IFA/01 Glucose/5 mM/.DS_Store
- __MACOSX/Original Data 3-IFA/01 Glucose/5 mM/._.DS_Store
- Original Data 3-IFA/01 Glucose/5 mM/Project20200710_G5-1_z0_ch01.tif
- Original Data 3-IFA/01 Glucose/5 mM/Project20200710_G5-1_z0_ch00.tif
- Original Data 3-IFA/01 Glucose/5 mM/Project20200710_G5-1_z0_ch02.tif
- __MACOSX/Original Data 3-IFA/01 Glucose/5 mM/._Project20200710_G5-1_z0_ch02.tif
- Original Data 3-IFA/01 Glucose/5 mM/Project20200710_G5-1_z0_ch03.tif
- Original Data 3-IFA/01 Glucose/0 mM/Project20200710_G0-1_z0_ch01.tif
- Original Data 3-IFA/01 Glucose/0 mM/.DS_Store
- __MACOSX/Original Data 3-IFA/01 Glucose/0 mM/._.DS_Store
- Original Data 3-IFA/01 Glucose/0 mM/Project20200710_G0-1_z0_ch00.tif
- Original Data 3-IFA/01 Glucose/0 mM/Project20200710_G0-1_z0_ch02.tif
- __MACOSX/Original Data 3-IFA/01 Glucose/0 mM/._Project20200710_G0-1_z0_ch02.tif
- Original Data 3-IFA/01 Glucose/0 mM/Project20200710_G0-1_z0_ch03.tif
- Original Data 3-IFA/01 Glucose/Negative/Project20200710_0711-N-2_z0_ch02.tif
- __MACOSX/Original Data 3-IFA/01 Glucose/Negative/._Project20200710_0711-N-2_z0_ch02.tif
- Original Data 3-IFA/01 Glucose/Negative/.DS_Store
- __MACOSX/Original Data 3-IFA/01 Glucose/Negative/._.DS_Store
- Original Data 3-IFA/01 Glucose/Negative/Project20200710_0711-B-2_z0_ch00.tif
- __MACOSX/Original Data 3-IFA/01 Glucose/Negative/._Project20200710_0711-B-2_z0_ch00.tif
- Original Data 3-IFA/01 Glucose/Negative/Project20200710_0711-B-2_z0_ch01.tif
- __MACOSX/Original Data 3-IFA/01 Glucose/Negative/._Project20200710_0711-B-2_z0_ch01.tif
- Original Data 3-IFA/01 Glucose/25 mM/.DS_Store
- __MACOSX/Original Data 3-IFA/01 Glucose/25 mM/._.DS_Store
- Original Data 3-IFA/01 Glucose/25 mM/Project20200710_G25-4_z0_ch02.tif
- __MACOSX/Original Data 3-IFA/01 Glucose/25 mM/._Project20200710_G25-4_z0_ch02.tif
- Original Data 3-IFA/01 Glucose/25 mM/Project20200710_G25-4_z0_ch03.tif
- Original Data 3-IFA/01 Glucose/25 mM/Project20200710_G25-4_z0_ch01.tif
[truncated: 2 more entries]
