# Supplementary material for: Protein Lactylation Critically Regulates Energy Metabolism in the Protozoan Parasite Trypanosoma brucei
Source: Front Cell Dev Biol. 2021 Oct 14;9:719720. doi: 10.3389/fcell.2021.719720 (PMC8551762; doi:10.3389/fcell.2021.719720)
Supplement: Supplementary file 5 [file Data_Sheet_5.ZIP › Original Data 3-IFA/Fluorescence intensity statistics/Results-Oxamate.csv]

	Area	Mean	Min	Max	IntDen	%Area	RawIntDen	MinThr	MaxThr
1	1914	60.999	40	85	116752	3.062	116752	40	255
2	2008	68.111	44	85	136766	3.213	136766	44	255
3	3424	68.569	43	85	234781	5.478	234781	43	255
4	5019	67.78	43	85	340189	8.03	340189	43	255
5	3878	71.56	48	85	277510	6.205	277510	47	255
6	5708	68.698	41	85	392126	9.133	392126	41	255
7	7369	74.393	47	85	548205	17.262	548205	47	255
8	3661	54.788	34	85	200578	5.858	200578	32	255
9	3800	63.519	40	85	241372	11.471	241372	40	255
10	8211	74.013	47	85	607718	19.293	607718	47	255
		67.243
1	4285	52.778	34	85	226155	4.979	226155	32	255
2	3681	53.002	34	85	195100	7.082	195100	32	255
3	5526	61.316	40	85	338833	9.886	338833	39	255
4	4646	61.767	40	85	286971	6.637	286971	39	255
5	3048	64.392	40	85	196267	6	196267	40	255
6	2630	52.366	34	85	137722	5.393	137722	32	255
7	5257	64.862	42	85	340982	11.084	340982	42	255
8	5017	62.557	40	85	313846	7.385	313846	39	255
9	4814	68.383	43	85	329198	7.034	329198	43	255
10	4129	63.202	39	85	260960	10.292	260960	39	255
		60.4625
	Area	Mean	Min	Max	IntDen	%Area	RawIntDen	MinThr	MaxThr
1	2930	43.62	27	85	127808	4.404	127808	27	255
2	1740	22.501	14	73	39152	4.812	39152	14	255
3	2227	26.291	18	81	58549	4.043	58549	15	255
4	1906	27.136	18	85	51722	2.584	51722	15	255
5	3641	33.83	22	85	123174	6.56	123174	20	255
6	1379	34.747	22	85	47916	2.912	47916	19	255
7	1998	26.735	18	85	53417	3.536	53417	15	255
8	2540	28.108	18	85	71394	6.824	71394	16	255
9	1772	34.367	22	85	60898	2.526	60898	19	255
10	2182	34.226	22	85	74682	3.271	74682	19	255
11	2545	34.285	22	85	87255	4.455	87255	19	255
		31.44054545
	Area	Mean	Min	Max	IntDen	%Area	RawIntDen	MinThr	MaxThr
1	2202	32.733	22	85	72079	3.915	72079	19	255
2	1828	16.632	10	54	30404	4.119	30404	10	255
3	1380	18.768	11	62	25900	2.987	25900	11	255
4	3041	28.529	18	85	86758	5.274	86758	16	255
5	1962	27.95	18	85	54838	3.244	54838	15	255
6	2139	34.649	22	85	74114	2.884	74114	20	255
7	1978	32.992	22	85	65258	4.94	65258	19	255
8	2311	27.36	18	85	63230	3.312	63230	15	255
9	1799	35.27	21	85	63450	3.778	63450	21	255
10	2306	32.644	20	85	75278	5.145	75278	20	255
		28.7527
