# Supplementary material for: Protein Lactylation Critically Regulates Energy Metabolism in the Protozoan Parasite Trypanosoma brucei
Source: Front Cell Dev Biol. 2021 Oct 14;9:719720. doi: 10.3389/fcell.2021.719720 (PMC8551762; doi:10.3389/fcell.2021.719720)
Supplement: Supplementary file 5 [file Data_Sheet_5.ZIP › Original Data 3-IFA/Fluorescence intensity statistics/Results-2-DG.csv]

	Area	Mean	Min	Max	IntDen	%Area	RawIntDen	MinThr	MaxThr
1	1031	21.9970902	11	43	22679	2.45	22679	8	255
2	1121	20.2676182	11	50	22720	2.434	22720	8	255
3	963	18.5815161	11	38	17894	1.541	13894	8	255
4	2405	27.7002079	17	85	66619	3.848	66619	17	255
5	2880	27.18541667	17	81	78294	4.608	78294	17	255
6	1608	20.01492537	12	54	32184	2.573	32184	12	255
7	1573	20.39287985	12	66	32078	2.507	32078	12	255
8	0.017	18.82352941	12	50	0.32	2.371	28801	12	255
9	2284	16.12302977	11	54	36825	3.64	36825	9	255
10	2162	19.3279371	12	62	41787	3.459	41787	12	255
		21.04141506
	Area	Mean	Min	Max	IntDen	%Area	RawIntDen	MinThr	MaxThr
1	928	14.96767241	11	42	13890	1.485	13890	8	255
2	963	16.894081	11	42	16269	1.701	16269	9	255
3	518	14.89189189	11	46	7714	0.825	7714	8	255
4	599	14.13021703	11	42	8464	0.958	8464	8	255
5	538	20.49256506	12	73	11025	0.861	11025	12	255
6	1016	15.06594488	11	66	15307	1.619	15307	8	255
7	498	14.31325301	11	38	7128	0.794	7128	8	255
8	570	14.59649123	11	38	8320	0.905	8320	8	255
9	564	17.34042553	11	38	9780	0.902	7780	8	255
10	598	15.44481605	11	50	9236	0.953	9236	9	255
		15.81373581
	Area	Mean	Min	Max	IntDen	%Area	RawIntDen	MinThr	MaxThr
1	365	14.68493151	11	54	5360	0.582	5360	8	255
2	219	13.63013699	11	34	2985	0.349	2985	8	255
3	438	14.18949772	11	38	6215	0.698	6215	8	255
4	720	13.87916667	11	45	9993	1.152	10993	8	255
5	726	13.04545455	11	50	9471	0.994	9471	8	255
6	636	14.81289308	11	38	9421	1.026	9421	8	255
7	1048	9.841603053	11	85	10314	1.67	15314	8	255
8	552	14.45652174	11	34	7980	0.88	7980	8	255
9	996	14.85140562	11	46	14792	1.556	14792	8	255
10	673	10.0371471	7	31	6755	1.073	6755	6	255
		13.3428758
	Area	Mean	Min	Max	IntDen	%Area	RawIntDen	MinThr	MaxThr
1	726	9.898071625	7	31	7186	1.157	7186	6	255
2	632	10.33544304	7	38	6532	1.007	6532	6	255
3	780	11.02179487	11	42	8597	0.924	8597	8	255
4	439	5.125284738	7	42	2250	0.382	2250	5	255
5	651	12.21351767	11	38	7951	0.882	7951	8	255
6	1024	10.36132813	7	43	10610	1.638	10610	6	255
7	961	10.09261186	7	34	9699	1.538	9699	6	255
8	825	9.894545455	7	31	8163	1.315	8163	6	255
9	529	11.72589792	11	45	6203	0.692	6203	8	255
10	482	7.593360996	7	34	3660	0.609	3660	6	255
		9.82618563
