# Supplementary material for: Protein Lactylation Critically Regulates Energy Metabolism in the Protozoan Parasite Trypanosoma brucei
Source: Front Cell Dev Biol. 2021 Oct 14;9:719720. doi: 10.3389/fcell.2021.719720 (PMC8551762; doi:10.3389/fcell.2021.719720)
Supplement: Supplementary file 5 [file Data_Sheet_5.ZIP › Original Data 3-IFA/Fluorescence intensity statistics/Results-Glucose.csv]

	Area	Mean	Min	Max	IntDen	%Area	RawIntDen	MinThr	MaxThr
1	4402	32.04	18	85	141040	8.558	141040	18	255
2	5705	37.018	21	85	211186	9.424	211186	21	255
3	3821	37.6	21	85	143671	5.36	143671	21	255
4	6236	26.887	15	85	167669	7.416	167669	15	255
5	6590	26.35	15	80	173646	7.455	173646	15	255
6	5218	21.691	12	85	113186	8.179	113186	12	255
7	5714	19.206	11	85	109744	8.072	109744	11	255
	Area	Mean	Min	Max	IntDen	%Area	RawIntDen	MinThr	MaxThr
1	4102	18.326	11	68	75173	9.799	75173	11	255
2	5989	14.837	9	42	88858	8.802	88858	9	255
3	5233	21.131	12	58	110580	7.183	110580	12	255
4	4506	28.644	16	85	129070	7.682	129070	16	255
5	3427	22.394	12	84	76744	6.155	76744	12	255
6	4743	16.678	10	51	79104	5.649	79104	10	255
7	4792	13.899	8	46	66602	6.483	66602	8	255
8	5790	18.458	11	58	106872	7.193	106872	11	255
	Area	Mean	Min	Max	IntDen	%Area	RawIntDen	MinThr	MaxThr
1	4600	19.357	11	67	89041	4.331	89041	11	255
2	6281	23.233	13	70	145929	7.054	145929	13	255
3	1586	19.769	12	71	31353	6.956	31353	12	255
4	1514	13.803	9	53	20897	8.559	20897	9	255
5	823	16.22	10	38	13349	5.583	13349	10	255
6	1072	14.49	9	40	15533	5.937	15533	9	255
7	1400	10.855	7	27	15197	11.832	15197	7	255
8	1284	13.382	8	45	17182	5.506	17182	8	255
9	1152	13.201	8	36	15207	4.969	15207	8	255
	Area	Mean	Min	Max	IntDen	%Area	RawIntDen	MinThr	MaxThr
1	3748	13.884	8	40	52037	4.848	52037	8	255
2	3236	13.097	8	34	42381	5.016	42381	8	255
3	3599	10.546	6	41	37956	5.983	37956	6	255
4	3750	10.895	6	38	40857	3.634	40857	6	255
5	3250	12.578	7	42	40877	4.255	40877	7	255
6	3153	8.259	5	26	26040	2.511	26040	5	255
