# Supplementary material for: Protein Lactylation Critically Regulates Energy Metabolism in the Protozoan Parasite Trypanosoma brucei
Source: Front Cell Dev Biol. 2021 Oct 14;9:719720. doi: 10.3389/fcell.2021.719720 (PMC8551762; doi:10.3389/fcell.2021.719720)
Supplement: Supplementary file 5 [file Data_Sheet_5.ZIP › Original Data 3-IFA/Fluorescence intensity statistics/Oxamate 10 mM/Results-S10.csv]

	Area	Mean	Min	Max	IntDen	%Area	RawIntDen	MinThr	MaxThr
1	2930	43.620	27	85	127808.000	4.404	127808.000	27	255
2	1740	22.501	14	73	39152.000	4.812	39152.000	14	255
3	2227	26.291	18	81	58549.000	4.043	58549.000	15	255
4	1906	27.136	18	85	51722.000	2.584	51722.000	15	255
5	3641	33.830	22	85	123174.000	6.560	123174.000	20	255
6	1379	34.747	22	85	47916.000	2.912	47916.000	19	255
7	1998	26.735	18	85	53417.000	3.536	53417.000	15	255
8	2540	28.108	18	85	71394.000	6.824	71394.000	16	255
9	1772	34.367	22	85	60898.000	2.526	60898.000	19	255
10	2182	34.226	22	85	74682.000	3.271	74682.000	19	255
11	2545	34.285	22	85	87255.000	4.455	87255.000	19	255
