# Supplementary material for: Protein Lactylation Critically Regulates Energy Metabolism in the Protozoan Parasite Trypanosoma brucei
Source: Front Cell Dev Biol. 2021 Oct 14;9:719720. doi: 10.3389/fcell.2021.719720 (PMC8551762; doi:10.3389/fcell.2021.719720)
Supplement: Supplementary file 5 [file Data_Sheet_5.ZIP › Original Data 3-IFA/Fluorescence intensity statistics/Oxamate 20 mM/Results-S20.csv]

	Area	Mean	Min	Max	IntDen	%Area	RawIntDen	MinThr	MaxThr
1	2202	32.733	22	85	72079.000	3.915	72079.000	19	255
2	1828	16.632	10	54	30404.000	4.119	30404.000	10	255
3	1380	18.768	11	62	25900.000	2.987	25900.000	11	255
4	3041	28.529	18	85	86758.000	5.274	86758.000	16	255
5	1962	27.950	18	85	54838.000	3.244	54838.000	15	255
6	2139	34.649	22	85	74114.000	2.884	74114.000	20	255
7	1978	32.992	22	85	65258.000	4.940	65258.000	19	255
8	2311	27.360	18	85	63230.000	3.312	63230.000	15	255
9	1799	35.270	21	85	63450.000	3.778	63450.000	21	255
10	2306	32.644	20	85	75278.000	5.145	75278.000	20	255
