# Supplementary material for: Protein Lactylation Critically Regulates Energy Metabolism in the Protozoan Parasite Trypanosoma brucei
Source: Front Cell Dev Biol. 2021 Oct 14;9:719720. doi: 10.3389/fcell.2021.719720 (PMC8551762; doi:10.3389/fcell.2021.719720)
Supplement: Supplementary file 5 [file Data_Sheet_5.ZIP › Original Data 3-IFA/Fluorescence intensity statistics/2-DG 10 mM/Results-D10.csv]

	Area	Mean	Min	Max	IntDen	%Area	RawIntDen	MinThr	MaxThr
1	726	9.898	7	31	7186.000	1.157	7186.000	6	255
2	632	10.335	7	38	6532.000	1.007	6532.000	6	255
3	580	14.822	11	42	8597.000	0.924	8597.000	8	255
4	239	9.414	7	42	2250.000	0.382	2250.000	5	255
5	551	14.430	11	38	7951.000	0.882	7951.000	8	255
6	1024	10.361	7	43	10610.000	1.638	10610.000	6	255
7	961	10.093	7	34	9699.000	1.538	9699.000	6	255
8	825	9.895	7	31	8163.000	1.315	8163.000	6	255
9	429	14.459	11	45	6203.000	0.692	6203.000	8	255
10	382	9.581	7	34	3660.000	0.609	3660.000	6	255
