# Supplementary material for: Protein Lactylation Critically Regulates Energy Metabolism in the Protozoan Parasite Trypanosoma brucei
Source: Front Cell Dev Biol. 2021 Oct 14;9:719720. doi: 10.3389/fcell.2021.719720 (PMC8551762; doi:10.3389/fcell.2021.719720)
Supplement: Supplementary file 5 [file Data_Sheet_5.ZIP › Original Data 3-IFA/Fluorescence intensity statistics/Glucose 25 mM/Results-G25.csv]

	Area	Mean	Min	Max	IntDen	%Area	RawIntDen	MinThr	MaxThr
1	3748	13.884	8	40	52037	4.848	52037	8	255
2	3236	13.097	8	34	42381	5.016	42381	8	255
3	3599	10.546	6	41	37956	5.983	37956	6	255
4	3750	10.895	6	38	40857	3.634	40857	6	255
5	3250	12.578	7	42	40877	4.255	40877	7	255
6	3153	8.259	5	26	26040	2.511	26040	5	255
