# Supplementary material for: Protein Lactylation Critically Regulates Energy Metabolism in the Protozoan Parasite Trypanosoma brucei
Source: Front Cell Dev Biol. 2021 Oct 14;9:719720. doi: 10.3389/fcell.2021.719720 (PMC8551762; doi:10.3389/fcell.2021.719720)
Supplement: Supplementary file 5 [file Data_Sheet_5.ZIP › Original Data 3-IFA/Fluorescence intensity statistics/Glucose 1 mM/Results-G1.csv]

	Area	Mean	Min	Max	IntDen	%Area	RawIntDen	MinThr	MaxThr
1	4102	18.326	11	68	75173	9.799	75173	11	255
2	5989	14.837	9	42	88858	8.802	88858	9	255
3	5233	21.131	12	58	110580	7.183	110580	12	255
4	4506	28.644	16	85	129070	7.682	129070	16	255
5	3427	22.394	12	84	76744	6.155	76744	12	255
6	4743	16.678	10	51	79104	5.649	79104	10	255
7	4792	13.899	8	46	66602	6.483	66602	8	255
8	5790	18.458	11	58	106872	7.193	106872	11	255
