# Supplementary material for: Protein Lactylation Critically Regulates Energy Metabolism in the Protozoan Parasite Trypanosoma brucei
Source: Front Cell Dev Biol. 2021 Oct 14;9:719720. doi: 10.3389/fcell.2021.719720 (PMC8551762; doi:10.3389/fcell.2021.719720)
Supplement: Supplementary file 5 [file Data_Sheet_5.ZIP › Original Data 3-IFA/Fluorescence intensity statistics/Glucose 5 mM/Results-G5.csv]

	Area	Mean	Min	Max	IntDen	%Area	RawIntDen	MinThr	MaxThr
1	4600	19.357	11	67	89041	4.331	89041	11	255
2	6281	23.233	13	70	145929	7.054	145929	13	255
3	1586	19.769	12	71	31353	6.956	31353	12	255
4	1514	13.803	9	53	20897	8.559	20897	9	255
5	823	16.220	10	38	13349	5.583	13349	10	255
6	1072	14.490	9	40	15533	5.937	15533	9	255
7	1400	10.855	7	27	15197	11.832	15197	7	255
8	1284	13.382	8	45	17182	5.506	17182	8	255
9	1152	13.201	8	36	15207	4.969	15207	8	255
