# Supplementary material for: Protein Lactylation Critically Regulates Energy Metabolism in the Protozoan Parasite Trypanosoma brucei
Source: Front Cell Dev Biol. 2021 Oct 14;9:719720. doi: 10.3389/fcell.2021.719720 (PMC8551762; doi:10.3389/fcell.2021.719720)
Supplement: Supplementary file 5 [file Data_Sheet_5.ZIP › Original Data 3-IFA/Fluorescence intensity statistics/Glucose 0 mM/Results-G0.csv]

	Area	Mean	Min	Max	IntDen	%Area	RawIntDen	MinThr	MaxThr
1	4402	32.040	18	85	141040.000	8.558	141040.000	18	255
2	5705	37.018	21	85	211186.000	9.424	211186.000	21	255
3	3821	37.600	21	85	143671.000	5.360	143671.000	21	255
4	6236	26.887	15	85	167669.000	7.416	167669.000	15	255
5	6590	26.350	15	80	173646.000	7.455	173646.000	15	255
6	5218	21.691	12	85	113186.000	8.179	113186.000	12	255
7	5714	19.206	11	85	109744.000	8.072	109744.000	11	255
