# Supplementary material for: Protein Lactylation Critically Regulates Energy Metabolism in the Protozoan Parasite Trypanosoma brucei
Source: Front Cell Dev Biol. 2021 Oct 14;9:719720. doi: 10.3389/fcell.2021.719720 (PMC8551762; doi:10.3389/fcell.2021.719720)
Supplement: Supplementary file 5 [file Data_Sheet_5.ZIP › Original Data 3-IFA/Fluorescence intensity statistics/2-DG 1 mM/Results-D1.csv]

	Area	Mean	Min	Max	IntDen	%Area	RawIntDen	MinThr	MaxThr
1	928	14.968	11	42	13890	1.485	13890	8	255
2	1063	15.305	11	42	16269	1.701	16269	9	255
3	518	14.892	11	46	7714	0.825	7714	8	255
4	599	14.13	11	42	8464	0.958	8464	8	255
5	538	20.493	12	73	11025	0.861	11025	12	255
6	1016	15.066	11	66	15307	1.619	15307	8	255
7	498	14.313	11	38	7128	0.794	7128	8	255
8	570	14.596	11	38	8320	0.905	8320	8	255
9	564	13.794	11	38	7780	0.902	7780	8	255
10	598	15.445	11	50	9236	0.953	9236	9	255
		15.3002
