# Supplementary material for: Protein Lactylation Critically Regulates Energy Metabolism in the Protozoan Parasite Trypanosoma brucei
Source: Front Cell Dev Biol. 2021 Oct 14;9:719720. doi: 10.3389/fcell.2021.719720 (PMC8551762; doi:10.3389/fcell.2021.719720)
Supplement: Supplementary file 5 [file Data_Sheet_5.ZIP › Original Data 3-IFA/Fluorescence intensity statistics/Oxamate 5 mM/Results-S5.csv]

	Area	Mean	Min	Max	IntDen	%Area	RawIntDen	MinThr	MaxThr
1	4285	52.778	34	85	226155	4.979	226155	32	255
2	3681	53.002	34	85	195100	7.082	195100	32	255
3	5526	61.316	40	85	338833	9.886	338833	39	255
4	4646	61.767	40	85	286971	6.637	286971	39	255
5	3048	64.392	40	85	196267	6	196267	40	255
6	2630	52.366	34	85	137722	5.393	137722	32	255
7	5257	64.862	42	85	340982	11.084	340982	42	255
8	5017	62.557	40	85	313846	7.385	313846	39	255
9	4814	68.383	43	85	329198	7.034	329198	43	255
10	4129	63.202	39	85	260960	10.292	260960	39	255
		60.4625
