# Supplementary material for: Protein Lactylation Critically Regulates Energy Metabolism in the Protozoan Parasite Trypanosoma brucei
Source: Front Cell Dev Biol. 2021 Oct 14;9:719720. doi: 10.3389/fcell.2021.719720 (PMC8551762; doi:10.3389/fcell.2021.719720)
Supplement: Supplementary file 5 [file Data_Sheet_5.ZIP › Original Data 3-IFA/Fluorescence intensity statistics/2-DG 5 mM/Results-D5.csv]

	Area	Mean	Min	Max	IntDen	%Area	RawIntDen	MinThr	MaxThr
1	365	14.685	11	54	5360	0.582	5360	8	255
2	219	13.63	11	34	2985	0.349	2985	8	255
3	438	14.189	11	38	6215	0.698	6215	8	255
4	720	15.268	11	45	10993	1.152	10993	8	255
5	626	15.129	11	50	9471	0.994	9471	8	255
6	636	14.813	11	38	9421	1.026	9421	8	255
7	1048	14.613	11	85	15314	1.67	15314	8	255
8	552	14.457	11	34	7980	0.88	7980	8	255
9	996	14.851	11	46	14792	1.556	14792	8	255
10	673	10.037	7	31	6755	1.073	6755	6	255
		14.1672
