# Supplementary material for: Protein Lactylation Critically Regulates Energy Metabolism in the Protozoan Parasite Trypanosoma brucei
Source: Front Cell Dev Biol. 2021 Oct 14;9:719720. doi: 10.3389/fcell.2021.719720 (PMC8551762; doi:10.3389/fcell.2021.719720)
Supplement: Supplementary file 5 [file Data_Sheet_5.ZIP › Original Data 3-IFA/Fluorescence intensity statistics/Oxamate 0 mM/Results-S0.csv]

	Area	Mean	Min	Max	IntDen	%Area	RawIntDen	MinThr	MaxThr
1	1914	60.999	40	85	116752	3.062	116752	40	255
2	2008	68.111	44	85	136766	3.213	136766	44	255
3	3424	68.569	43	85	234781	5.478	234781	43	255
4	5019	67.78	43	85	340189	8.03	340189	43	255
5	3878	71.56	48	85	277510	6.205	277510	47	255
6	5708	68.698	41	85	392126	9.133	392126	41	255
7	7369	74.393	47	85	548205	17.262	548205	47	255
8	3661	54.788	34	85	200578	5.858	200578	32	255
9	3800	63.519	40	85	241372	11.471	241372	40	255
10	8211	74.013	47	85	607718	19.293	607718	47	255
		67.243
