# Supplementary material for: Protein Lactylation Critically Regulates Energy Metabolism in the Protozoan Parasite Trypanosoma brucei
Source: Front Cell Dev Biol. 2021 Oct 14;9:719720. doi: 10.3389/fcell.2021.719720 (PMC8551762; doi:10.3389/fcell.2021.719720)
Supplement: Supplementary file 5 [file Data_Sheet_5.ZIP › Original Data 3-IFA/Fluorescence intensity statistics/2-DG 0 mM/Results-D0.csv]

	Area	Mean	Min	Max	IntDen	%Area	RawIntDen	MinThr	MaxThr
1	1531	14.813	11	43	22679	2.45	22679	8	255
2	1521	14.938	11	50	22720	2.434	22720	8	255
3	963	14.428	11	38	13894	1.541	13894	8	255
4	2405	27.7	17	85	66619	3.848	66619	17	255
5	2880	27.185	17	81	78294	4.608	78294	17	255
6	1608	20.015	12	54	32184	2.573	32184	12	255
7	1573	20.393	12	66	32078	2.507	32078	12	255
8	0.017	19.356	12	50	0.32	2.371	28801	12	255
9	2284	16.123	11	54	36825	3.64	36825	9	255
10	2162	19.328	12	62	41787	3.459	41787	12	255
		19.4279
